# Supplementary material for: Gene expression profiles of breast biopsies from healthy women identify a group with claudin-low features
Source: BMC Med Genomics. 2011 Nov 1;4:77. doi: 10.1186/1755-8794-4-77 (PMC3216859; doi:10.1186/1755-8794-4-77)
Supplement: Additional file 1 — Genelists from the literature. Genelists obtained from different publications describing various breast cells. Reference to each publication and listings of Agilent IDs and gene symbol for all genes included in each list. [file 1755-8794-4-77-S1.XLSX]

## Sheet: Shipitsin et al 2008
Agilent ID	Symb
A_24_P261326	ACTR1A
A_24_P341897	ACVR1B
A_23_P210731	ADAM33
A_23_P211039	ADAMTS1
A_23_P360754	ADAMTS4
A_23_P360754	ADAMTS4
A_32_P196263	ADAMTS9
A_23_P134953	ADFP
A_23_P138706	ADRA2A
A_23_P214121	AMD1
A_23_P20864	ANGPTL2
A_23_P159325	ANGPTL4
A_23_P88626	ANPEP
A_23_P146644	ANXA2
A_23_P69720	ANXA5
A_23_P136777	APOD
A_23_P136777	APOD
A_23_P48217	APOLD1
A_23_P19894	AQP1
A_24_P187750	ARF3
A_24_P170667	ARID5B
A_32_P232747	LOC389634
A_23_P120941	ATF4
A_24_P279220	ATP6V0C
A_23_P121011	AXUD1
A_23_P37441	B2M
A_23_P52552	BAG3
A_23_P213385	BASP1
A_23_P111141	BAT3
A_23_P34126	BGN
A_24_P268676	BHLHB2
A_24_P115774	BIRC2
A_23_P257763	BOC
A_23_P87560	BTG1
A_23_P31602	BUD31
A_23_P202594	C10orf119
A_23_P350551	C12orf57
A_32_P466514	C14orf4
A_24_P85200	C14orf43
A_24_P85200	C14orf43
A_32_P4403	C16orf72
A_23_P115105	C1orf144
A_32_P42574	C1orf198
A_23_P125423	C1R
A_23_P2492	C1S
A_23_P218928	C4orf18
A_24_P272290	C6orf145
A_23_P122531	C6orf48
A_24_P209204	C6orf62
A_23_P158053	C9orf16
A_32_P122754	C9orf30
A_23_P89431	CCL2
A_23_P207564	CCL4
A_23_P76882	CCNB1IP1
A_24_P348925	CCNK
A_23_P52697	CD248
A_23_P24870	CD44
A_23_P24870	CD44
A_23_P75523	CD59
A_23_P139476	CD63
A_23_P70095	CD74
A_23_P13425	CD81
A_23_P217510	CD99
A_24_P110668	CDC42SE1
A_23_P59210	CDKN1A
A_23_P14957	CDR2
A_23_P119964	CEBPZ
A_23_P119562	CFD
A_23_P502047	CHRD
A_23_P37484	CHSY1
A_24_P61537	CKB
A_23_P155556	CLDND1
A_24_P257151	CLK1
A_23_P84651	CNBP
A_23_P125233	CNN1
A_24_P57426	COL18A1
A_24_P57426	COL18A1
A_23_P207520	COL1A1
A_23_P207520	COL1A1
A_23_P207520	COL1A1
A_23_P207520	COL1A1
A_24_P277934	COL1A2
A_24_P277934	COL1A2
A_23_P142533	COL3A1
A_23_P142533	COL3A1
A_23_P142533	COL3A1
A_23_P65240	COL4A1
A_23_P65240	COL4A1
A_23_P205031	COL4A2
A_23_P205031	COL4A2
A_23_P55749	COL5A3
A_32_P32254	COL6A1
A_32_P32254	COL6A1
A_23_P310956	COL6A2
A_23_P310956	COL6A2
A_23_P131614	COL6A3
A_23_P144071	COL7A1
A_23_P259442	CPE
A_23_P259442	CPE
A_23_P37988	CPNE2
A_23_P6066	CPXM
A_24_P171075	CREM
A_24_P136619	CRISPLD2
A_24_P136619	CRISPLD2
A_24_P158587	CRY2
A_23_P44724	CSRP2
A_24_P216294	CST3
A_23_P19663	CTGF
A_23_P52556	CTSD
A_24_P412156	CXCL12
A_24_P257416	CXCL2
A_24_P257416	CXCL2
A_23_P131676	CMKOR1
A_23_P399001	CXXC5
A_24_P345451	CYBRD1
A_23_P209625	CYP1B1
A_23_P257871	DAB2
A_23_P165247	DAZAP1
A_23_P69452	DBR1
A_23_P411814	DC2
A_23_P64873	DCN
A_23_P64873	DCN
A_24_P415260	DDX21
A_24_P415260	DDX21
A_23_P317654	DDX3X
A_23_P217820	DHCR24
A_24_P36847	DHX9
A_24_P290163	DKFZp547E087
A_24_P290163	DKFZp547E087
A_23_P167920	DLL1
A_23_P50535	DMPK
A_23_P60479	DNAJA1
A_23_P135273	DNM1
A_23_P67299	DOCK6
A_23_P110712	DUSP1
A_24_P37409	DUSP2
A_23_P150018	DUSP5
A_24_P124672	DYNLL1
A_23_P103631	EBNA1BP2
A_23_P91802	ECGF1
A_23_P160559	ECM1
A_23_P40975	EDEM1
A_24_P217572	EDNRA
A_23_P2831	EDNRB
A_23_P2831	EDNRB
A_32_P15320	EEF1A1
A_32_P15320	EEF1A1
A_23_P214080	EGR1
A_23_P216225	EGR3
A_24_P4661	EI24
A_32_P53049	EIF1
A_24_P390793	EIF4A1
A_23_P208477	ELAVL1
A_23_P165848	EMILIN1
A_23_P27315	EMILIN2
A_23_P76488	EMP1
A_23_P94338	ENPP2
A_23_P210210	EPAS1
A_23_P210210	EPAS1
A_23_P134109	EPB41L2
A_23_P142294	ETHE1
A_24_P751074	ETS1
A_23_P165078	FAM108A1
A_23_P211631	FBLN1
A_23_P65678	FBN1
A_23_P256231	FBXO30
A_23_P154667	FKBP1A
A_23_P149613	FMO1
A_23_P114883	FMOD
A_23_P106194	FOS
A_23_P429998	FOSB
A_23_P429998	FOSB
A_23_P161624	LARP2::LOC729231
A_23_P345581	FOSL2
A_23_P345581	FOSL2
A_23_P43337	FREM1
A_23_P168532	FSCN1
A_32_P155247	FTL
A_23_P106887	FUS
A_23_P352291	FUSIP1
A_23_P132784	FXR1
A_23_P108216	FXYD1
A_24_P239606	GADD45B
A_24_P120934	GADD45G
A_24_P82466	GAS7
A_23_P257043	GEM
A_23_P166376	GGTLA1
A_24_P55295	GJA1
A_23_P1083	GJA4
A_23_P323154	GLIS2
A_24_P98086	GNA12
A_23_P144113	GNAI2
A_23_P144113	GNAI2
A_23_P156017	GOLPH3
A_23_P364465	GPBP1
A_23_P43283	GPR124
A_24_P185394	GSK3A
A_23_P255884	GSN
A_23_P34628	GTF2B
A_24_P354468	H2AFZ
A_23_P152516	H3F3B::LOC440093
A_23_P118552	HEXIM1
A_24_P56388	HIF1A
A_23_P408353	HLA-A
A_23_P125107	HLA-B
A_23_P30913	HLA-DPA1
A_23_P30900	HLA-DQA1
A_32_P87697	HLA-DRA
A_24_P343233	HLA-DRB1
A_24_P343233	HLA-DRB1
A_23_P30848	HLA-E
A_23_P120883	HMOX1
A_23_P252449	HNRPA0
A_24_P269895	HNRPA3
A_23_P163006	HNRPC
A_24_P18190	HSPA5
A_23_P97990	HTRA1
A_24_P932016	HUWE1
A_23_P117683	HYPK
A_23_P153320	ICAM1
A_23_P164691	ICAM3
A_23_P137381	ID3
A_23_P42257	IER3
A_24_P379223	IER5
A_24_P383450	IER5L
A_23_P72737	IFITM1
A_24_P287043	IFITM2
A_23_P251825	IFRD1
A_23_P421379	IGF2
A_23_P119943	IGFBP2
A_24_P382187	IGFBP4
A_23_P376497	IGFBP5
A_23_P376497	IGFBP5
A_23_P376497	IGFBP5
A_23_P353035	IGFBP7
A_23_P79518	IL1B
A_24_P200023	IL1R1
A_24_P200023	IL1R1
A_23_P71037	IL6
A_23_P126100	INADL
A_23_P22027	INSIG1
A_23_P22027	INSIG1
A_23_P331598	IPO7
A_24_P378019	IRF7
A_23_P819	ISG15
A_24_P598836	ITGB1
A_24_P598836	ITGB1
A_24_P598836	ITGB1
A_23_P166633	ITGB5
A_23_P171074	ITM2A
A_23_P171074	ITM2A
A_24_P381604	ALDH6A1::ITM2B
A_24_P379820	ITM2C
A_23_P97005	JAK1
A_23_P201538	JUN
A_24_P241815	JUNB
A_23_P19938	KDELR2
A_23_P32233	KLF4
A_23_P415401	KLF9
A_23_P415401	KLF9
A_23_P341223	KLHL21
A_23_P96158	KRT17
A_23_P133656	LAMA4
A_23_P94030	LAMB1
A_23_P201628	LAMC1
A_23_P82979	LAMC3
A_23_P217447	LAMP2
A_23_P63010	LASS2
A_32_P231391	LDHA
A_23_P166459	LGALS1
A_23_P15357	LGALS3BP
A_23_P25994	LGMN
A_23_P88069	LHFP
A_24_P122137	LIF
A_24_P122137	LIF
A_23_P6771	LMCD1
A_23_P34835	LMNA
A_23_P34835	LMNA
A_23_P380181	LMO4
A_23_P393401	LOC283970
A_32_P74409	LOC387763
A_32_P74409	LOC387763
A_32_P74409	LOC387763
A_24_P391987	LOC401152
A_23_P124837	LRP1
A_23_P13382	LSP1
A_24_P298360	LTBP3
A_23_P59787	LUC7L2
A_23_P99063	LUM
A_23_P99063	LUM
A_23_P103110	MAFF
A_23_P390044	MAFG
A_23_P154786	MAP1LC3A
A_32_P220715	MAP1LC3B
A_23_P20248	MAP2K1
A_23_P214222	MARCKS
A_23_P214222	MARCKS
A_32_P87703	MAT2A
A_32_P87703	MAT2A
A_24_P179225	MATN2
A_24_P319635	MCL1
A_23_P114361	MECP2
A_32_P40547	MEG3
A_32_P40547	MEG3
A_24_P273143	MGC4677
A_23_P324461	MIDN
A_24_P29703	MKRN1
A_23_P13873	MLF2
A_24_P82106	MMP14
A_23_P40174	MMP9
A_23_P171296	MPP1
A_23_P49627	MRC2
A_23_P15348	M-RIP
A_23_P414273	MST150
A_23_P110430	MSX1
A_23_P66241	MT1M
A_23_P252413	MT2A
A_23_P117727	MTFMT
A_23_P120316	MTHFD2
A_23_P399112	MYADM
A_23_P210425	MYL9
A_24_P917123	MYLIP
A_23_P76151	NAB2
A_24_P566932	NBPF1
A_32_P171181	NBPF15
A_23_P5551	NCL
A_23_P39602	NCOA1
A_24_P38387	NDRG1
A_23_P3767	NFAT5
A_23_P30024	NFKB1
A_23_P30024	NFKB1
A_23_P30024	NFKB1
A_23_P389897	NGFR
A_23_P127584	NNMT
A_23_P200792	NOTCH2
A_24_P399606	NOTCH3
A_23_P140256	NP
A_23_P48717	NPC2
A_23_P124912	NPEPPS
A_23_P309278	NR4A1
A_23_P131208	NR4A2
A_23_P398566	NR4A3
A_23_P398566	NR4A3
A_23_P165442	NRBP1
A_24_P391586	OAF
A_23_P106463	OAZ2
A_24_P270166	OS9
A_32_P63848	OXCT1
A_32_P104075	PAK2
A_23_P208991	PALM
A_23_P342654	PALM2-AKAP2
A_23_P421401	PDGFRB
A_23_P149992	PDLIM1
A_24_P410952	PEA15
A_23_P95755	PFKFB3
A_23_P423864	PHC2
A_23_P24555	PHLDB1
A_23_P61398	PIM3
A_23_P24104	PLAU
A_23_P16469	PLAUR
A_23_P406889	PLDN
A_32_P208823	PLXDC1
A_32_P208823	PLXDC1
A_23_P100711	PMP22
A_23_P70409	POLR1C
A_23_P409541	MGC9850::POLR1D
A_24_P99679	POLR2A
A_23_P165280	POLR2E
A_32_P131940	LOC340318::POM121
A_24_P347411	POSTN
A_23_P201808	PPAP2B
A_24_P386771	PPP1CC
A_24_P364412	PPP1R12A
A_23_P90172	PPP1R15A
A_23_P90172	PPP1R15A
A_23_P127964	PRCP
A_24_P215352	PRKCDBP
A_23_P80040	PROCR
A_24_P119141	PROS1
A_24_P309317	PSAP
A_24_P309317	PSAP
A_23_P83781	PSCD1
A_24_P91310	PSMC4
A_23_P165691	PSMD14
A_23_P146554	PTGDS
A_24_P34632	PTMA
A_24_P34632	PTMA
A_24_P188460	PTP4A2
A_24_P944570	PXDN
A_23_P75800	RAB3IL1
A_23_P51754	RAP1A
A_23_P125815	RBM10
A_23_P109254	RBM39
A_23_P13033	RBM4
A_23_P211550	RBX1
A_23_P214139	REV3L
A_24_P253454	RGMA
A_23_P51518	RGS5
A_23_P51518	RGS5
A_23_P51518	RGS5
A_23_P51518	RGS5
A_23_P51518	RGS5
A_23_P99632	RNF31
A_32_P202488	RPL21
A_23_P256933	RPL24::SLC36A2
A_23_P141389	RPL27
A_24_P188878	RPL34
A_24_P418418	RPS17
A_24_P54879	SCARB2
A_23_P132185	SCARF2
A_23_P303833	SCN4B
A_23_P152548	SCPEP1
A_23_P168974	SDCBP
A_23_P201338	SDF4
A_23_P170273	SEC31L1
A_23_P121926	SEPP1
A_23_P121926	SEPP1
A_24_P43092	2-Sep
A_23_P306964	11-Sep
A_24_P158089	SERPINE1
A_23_P100660	SERPINF1
A_23_P139123	SERPING1
A_23_P76006	SERPINH1
A_23_P10194	SEZ6L2
A_24_P934546	SFRP2
A_24_P148086	SFRS4
A_23_P39704	SFRS7
A_24_P194881	SHANK3
A_23_P133432	SKP1A
A_23_P55998	SLC1A5
A_24_P182182	SLC25A5
A_23_P571	SLC2A1
A_32_P47754	SLC2A14::SLC2A3
A_32_P47754	SLC2A14::SLC2A3
A_24_P295963	SLC38A2
A_24_P122732	SLC41A1
A_24_P296508	SLC43A2
A_23_P358548	SLC43A3
A_23_P3792	SLC7A5
A_23_P70307	SMOC2
A_23_P132121	SNF1LK
A_23_P132121	SNF1LK
A_23_P207058	SOCS3
A_23_P7642	SPARC
A_23_P7642	SPARC
A_23_P113351	SPARCL1
A_23_P121533	SPON2
A_24_P96961	SPSB1
A_23_P96383	SRPX
A_24_P181055	ST3GAL4
A_23_P315892	ST6GALNAC6
A_24_P210420	STARD13
A_23_P314755	STC1
A_24_P141214	STOM
A_24_P141214	STOM
A_24_P141214	STOM
A_23_P256375	STX4
A_23_P24755	STX5
A_23_P314101	SUSD2
A_23_P344531	SYNPO
A_23_P138826	SYVN1
A_23_P81248	TAF7
A_23_P87011	TAGLN
A_23_P59005	TAP1
A_23_P70168	TARS
A_23_P164451	TBX2
A_23_P151930	TCF12
A_23_P129704	TERF2IP
A_23_P202258	TFAM
A_23_P330070	TFPI
A_23_P212617	TFRC
A_23_P88404	TGFB3
A_23_P88404	TGFB3
A_23_P156327	TGFBI
A_23_P84782	THAP4
A_24_P142118	THBS1
A_24_P260443	THBS4
A_23_P36364	THY1
A_23_P415882	TIMM50
A_23_P62115	TIMP1
A_23_P107401	TIMP2
A_23_P399078	TIMP3
A_23_P399078	TIMP3
A_23_P399078	TIMP3
A_23_P85585	TINAGL1
A_23_P143845	TIPARP
A_24_P218509	TM9SF3
A_23_P77859	TMEM88
A_23_P57089	TMEPAI
A_24_P374516	TMSB4X
A_32_P480177	TNN
A_32_P480177	TNN
A_23_P164179	TOB1
A_24_P15754	TOMM40
A_23_P12526	TP53BP2
A_32_P95739	TPI1
A_23_P216501	TPM2
A_24_P82880	TPM4
A_23_P203498	TRIM22
A_23_P50349	TRIP10
A_23_P217688	TSC22D3
A_23_P250866	TSC22D4
A_24_P314477	TUBB2B
A_23_P71067	TWIST1
A_24_P202497	TWSG1
A_23_P168229	TXNDC5
A_23_P160460	UAP1
A_32_P72447	UBE2S
A_23_P171366	USP11
A_24_P313576	VAMP2
A_23_P129695	VASN
A_23_P75268	VDAC2
A_23_P161194	VIM
A_23_P34142	WBP5
A_23_P4353	WSB1
A_23_P215037	WTAP
A_24_P48403	YES1
A_23_P16423	ZBTB7A
A_23_P16423	ZBTB7A
A_24_P19993	ZC3H11A
A_23_P39237	ZFP36
A_24_P99152	ZFP36L1
A_24_P99152	ZFP36L1
A_24_P99152	ZFP36L1
A_24_P99152	ZFP36L1
A_24_P99152	ZFP36L1
A_24_P23034	ZNFX1
A_23_P56529	AAMP
A_23_P135769	ACTB::ACTG1
A_32_P156963	ACTG1
A_23_P166686	AMOTL2
A_23_P94501	ANXA1
A_23_P55149	AP2B1
A_23_P151653	APEX1
A_24_P314159	APP
A_24_P314159	APP
A_23_P259071	AREG
A_23_P48691	ARF6
A_24_P245358	ATP5A1
A_24_P168456	ATP5D
A_23_P252322	ATP5E
A_23_P164228	ATP5G1
A_24_P174346	ATP5G3
A_23_P71268	AZGP1
A_23_P30870	BAT2
A_23_P321703	MTHFS
A_23_P98350	BIRC3
A_24_P122636	BPNT1
A_24_P713668	BZW1
A_23_P150238	C11orf68
A_23_P311150	C14orf147
A_23_P311150	C14orf147
A_23_P363896	C17orf45
A_23_P363896	C17orf45
A_23_P368484	C17orf76
A_23_P253345	C8orf4
A_23_P94380	C9orf58
A_24_P313186	CALM1
A_24_P345993	CANX
A_23_P67648	CAPNS1
A_23_P38085	CARHSP1
A_23_P40453	CBR3
A_23_P503072	CCL28
A_23_P85250	CD24
A_23_P85250	CD24
A_24_P282597	CD46
A_23_P75523	CD59
A_23_P75523	CD59
A_23_P200560	CDC42
A_23_P206359	CDH1
A_23_P66900	CDK5RAP3
A_23_P31810	CEBPD
A_32_P148710	CFL1
A_32_P148710	CFL1
A_24_P400376	CHCHD2
A_23_P12082	CHI3L2
A_32_P209230	CITED4
A_23_P57784	CLDN1
A_23_P215913	CLU
A_23_P100263	CMIP
A_23_P33196	COL5A2
A_23_P33196	COL5A2
A_23_P138899	COPB1
A_23_P342348	COX4I1
A_32_P98502	COX5A
A_23_P52639	COX8A
A_23_P207493	CROP
A_24_P407235	CRY1
A_23_P47818	CS
A_24_P225448	CSRP1
A_23_P38505	CXCL16
A_23_P110204	CXCL5
A_23_P20980	CYC1
A_24_P356930	CYP24A1
A_24_P130041	CYP51A1
A_23_P79199	DBI
A_23_P15511	DDX5
A_23_P166248	DSCR1
A_32_P157945	DSP
A_23_P207537	DUSP14
A_23_P88484	DUT
A_23_P165535	EEF1B2
A_24_P467358	EEF1G
A_24_P467358	EEF1G
A_24_P87763	EEF2
A_32_P53049	EIF1
A_24_P330971	EIF3S12
A_23_P43141	EIF3S6
A_23_P77572	EIF3S8
A_23_P157072	EIF3S9
A_24_P375609	EIF5A
A_24_P375609	EIF5A
A_23_P104188	ELF3
A_32_P87568	ENAH
A_23_P137391	ENO1
A_23_P137391	ENO1
A_23_P128734	ERH
A_24_P319364	F11R
A_24_P319364	F11R
A_23_P402787	FAM100A
A_24_P800604	FAM83H
A_23_P78892	FBL
A_24_P938284	FCGR2B
A_24_P41291	FLJ00038::MGC52000
A_23_P118313	GABARAPL2
A_23_P328545	GABRP
A_23_P13899	GAPDH
A_24_P36898	GBP2
A_23_P28075	GPX4
A_23_P49708	GRN
A_24_P73669	GSPT1
A_24_P236003	H2AFJ
A_24_P323835	H3F3A
A_24_P125993	HGS
A_24_P200162	HIGD1A
A_23_P125107	HLA-B
A_23_P125107	HLA-B
A_24_P343233	HLA-DRB1
A_24_P222043	HMGA1
A_24_P222043	HMGA1
A_24_P517901	HNRPA1
A_24_P9090	HNRPDL
A_32_P109572	GOLGA8A::HNRPL
A_24_P170295	HSP90AB1
A_24_P170295	HSP90AB1
A_23_P2601	HSP90B1
A_23_P129209	IDH2
A_23_P92132	IFRD2
A_24_P166042	IMPDH2
A_23_P48070	ING4
A_24_P154214	IRF2BP2
A_24_P207003	IRS2
A_23_P77971	ITGA2B
A_23_P123060	ITGB8
A_24_P202567	ITPKC
A_23_P201538	JUN
A_23_P501822	JUP
A_23_P19938	KDELR2
A_23_P358714	KIAA1324
A_23_P410965	KIAA1522
A_23_P2216	KRR1
A_23_P96158	KRT17
A_23_P96158	KRT17
A_24_P42136	KRT18
A_23_P78248	KRT23
A_23_P381945	KRT7
A_24_P67395	KRT8
A_23_P201636	LAMC2
A_23_P87752	LEPREL2
A_24_P122137	LIF
A_32_P122136	LOC150759
A_23_P208674	LOC284361
A_24_P16036	LOC391356
A_24_P307674	LRRC41
A_23_P211806	LRRFIP2
A_23_P147431	LYN
A_23_P310	MARCKSL1
A_23_P151662	MAX
A_23_P31372	MDH2
A_23_P48951	MFGE8
A_23_P202170	MGEA5
A_23_P36658	MGST1
A_23_P52761	MMP7
A_23_P52761	MMP7
A_24_P11965	MRFAP1L1
A_24_P75230	MRLC2
A_23_P88439	MTAC2D1
A_24_P235012	MTCH1
A_32_P161681	MXRA7
A_23_P399112	MYADM
A_23_P399112	MYADM
A_23_P57497	MYH9
A_23_P9214	NANS
A_23_P53646	NAP1L1
A_23_P130900	NCLN
A_23_P159833	NDUFA1
A_23_P69468	NDUFB4
A_24_P154006	NDUFB9
A_23_P202156	NFKB2
A_23_P80362	NHP2L1
A_23_P202143	NOLC1
A_24_P151727	NONO
A_23_P146572	NPDC1
A_24_P188941	NPM1
A_23_P213093	OCIAD1
A_32_P35311	PABPN1
A_23_P213102	PALLD
A_23_P251095	PDHA1
A_24_P174641	PDLIM5
A_24_P174641	PDLIM5
A_23_P68730	PDXK
A_23_P214950	PERP
A_23_P82868	PLAT
A_23_P35617	PLCE1
A_23_P215060	PODXL
A_23_P161338	PPA1
A_23_P258340	PPIA
A_23_P258463	PROM1
A_23_P127663	PRRG4
A_24_P150803	PRSS8
A_23_P207600	PSMD11
A_24_P14367	PTBP1
A_23_P168868	PTDSS1
A_24_P385313	PTPRF
A_32_P532216	QARS
A_24_P96234	QTRT1
A_23_P258270	RAP2B
A_23_P104689	RELA
A_23_P55706	RELB
A_23_P251593	RPL10A
A_23_P62605	RPL11
A_23_P217068	RPL12
A_32_P93868	RPL13
A_32_P92295	RPL13A
A_32_P92295	RPL13A
A_32_P81149	RPL14
A_24_P257359	RPL15
A_32_P186981	RPL17
A_24_P356721	RPL18
A_24_P356721	RPL18
A_23_P90383	RPL18A
A_32_P202488	RPL21
A_24_P849801	RPL22
A_23_P26713	RPL23
A_23_P29747	RPL23A
A_23_P33045	RPL26::RPL26L1
A_23_P141389	RPL27
A_23_P203577	RPL27A
A_23_P208358	RPL28
A_23_P257609	RPL29
A_23_P68942	RPL3
A_23_P123330	RPL30
A_32_P145153	RPL31
A_23_P18142	RPL32
A_24_P188878	RPL34
A_24_P188878	RPL34
A_32_P72940	RPL35
A_23_P44956	LOC441136::RPL35A
A_23_P153383	RPL36
A_32_P783	RPL37A
A_32_P783	RPL37A
A_32_P783	RPL37A
A_32_P220307	RPL39
A_23_P128067	RPL41
A_23_P128067	RPL41
A_23_P128067	RPL41
A_23_P151321	RPL6
A_32_P857658	RPLP1
A_32_P857658	RPLP1
A_32_P164630	RPS10
A_24_P418239	RPS14
A_24_P418239	RPS14
A_24_P418239	RPS14
A_23_P209152	RPS15
A_32_P175580	LOC391656
A_32_P175580	LOC391656
A_23_P214666	RPS18
A_23_P119130	RPS19
A_24_P135902	RPS2
A_23_P168898	RPS20
A_23_P1206	RPS24
A_24_P247153	RPS25
A_24_P289404	RPS26
A_23_P79732	LRRIQ2
A_23_P79732	LRRIQ2
A_23_P79732	LRRIQ2
A_24_P40010	RPS28
A_24_P548354	RPS29
A_23_P139376	RPS3
A_24_P383999	RPS3A
A_23_P125519	RPS4X
A_23_P123563	LOC645370::RPS6
A_32_P20367	RPS7
A_23_P46182	RPS8
A_23_P46182	RPS8
A_23_P137984	S100A10
A_23_P145863	S100A11
A_23_P124619	S100A14
A_23_P147918	S100A16
A_23_P201711	S100A6
A_23_P434809	S100A8
A_23_P306203	SAA2
A_23_P109034	SDC4
A_23_P109034	SDC4
A_23_P109034	SDC4
A_23_P212458	SEC61A1
A_24_P145629	SERINC2
A_23_P2920	SERPINA3
A_24_P266728	SF1
A_24_P266728	SF1
A_23_P19576	SF3B5
A_23_P10121	SFRP1
A_23_P77776	SFRS2
A_23_P77776	SFRS2
A_23_P215233	SLC12A9
A_23_P216004	SLC25A37
A_23_P33752	SLC25A6
A_24_P365721	SLC6A14
A_24_P253251	SLC7A1
A_23_P29441	SLMAP
A_23_P94579	MGC16037
A_23_P49060	SPINT1
A_23_P27795	SPINT2
A_23_P3496	SPSB3
A_23_P47282	ST14
A_32_P92783	STIP1
A_24_P934487	STXBP2
A_23_P118435	SUMO2
A_23_P35349	SVIL
A_24_P366526	SYNGR2
A_23_P149529	TACSTD2
A_23_P38468	TAX1BP3
A_32_P456537	TCP1
A_32_P231617	TM4SF1
A_32_P231617	TM4SF1
A_23_P330461	TMC4
A_24_P917833	TMED10
A_23_P206899	TMEM159
A_32_P9753	TMEM49
A_32_P9753	TMEM49
A_24_P290999	TncRNA
A_23_P376488	TNF
A_23_P19036	TNIP1
A_24_P393838	TOMM20
A_32_P111609	TOMM7
A_32_P96213	TPT1
A_23_P3849	TRAP1
A_23_P425880	TRIO
A_23_P162739	TSC22D1
A_23_P64650	TSFM
A_23_P16275	TSKS
A_23_P60856	TSPAN4
A_23_P60856	TSPAN4
A_23_P312863	TUBB2C
A_23_P9582	TUFM
A_23_P21324	TWIST2
A_23_P56195	UBA52
A_24_P113109	UBB
A_24_P378506	UBE2Z
A_24_P102769	UQCRH
A_23_P127095	USMG5
A_23_P19590	VIL2
A_23_P502915	WDR1
A_23_P502915	WDR1
A_24_P100228	XBP1
A_24_P500584	XIST
A_24_P33444	YWHAE
A_23_P103070	YWHAH
A_32_P198923	YWHAZ
A_32_P198923	YWHAZ
A_23_P326160	ZC3H12A
A_23_P118690	ZNF207
A_23_P254888	ZYX

## Sheet: Jechlinger et al 2003
Agilent ID	Symb
A_32_P100379	PDGFRA
A_24_P924462	PRKCZ
A_23_P56630	STAT1
A_23_P101655	ACTN4
A_23_P101655	ACTN4
A_23_P315241	ACTN4
A_23_P315241	ACTN4
A_24_P490911	ACTN4
A_24_P490911	ACTN4
A_23_P210482	ADA
A_23_P254181	ADA
A_23_P76823	ADSSL1
A_23_P214121	AMD1
A_24_P371962	AMD1
A_23_P101321	ARHGEF1
A_24_P202581	ARHGEF1
A_23_P145694	ASNS
A_32_P49284	ASNS
A_23_P34915	ATF3
A_23_P1072	ATP1A1
A_23_P1072	ATP1A1
A_23_P149695	ATP1A1
A_23_P149695	ATP1A1
A_24_P938236	ATP1A1
A_24_P938236	ATP1A1
A_23_P37441	B2M
A_24_P740662	B2M
A_23_P4662	BCL3
A_23_P57856	BCL6
A_23_P54144	BMP4
A_23_P62901	BTG2
A_32_P109645	BTG2
A_23_P425681	CCK
A_23_P206359	CDH1
A_32_P25357	CDH15
A_23_P38732	CDH2
A_23_P200160	CFH
A_23_P124742	CHKA
A_23_P136135	CHKA
A_23_P142533	COL3A1
A_24_P402242	COL3A1
A_24_P935491	COL3A1
A_24_P331918	COL6A1
A_32_P32254	COL6A1
A_23_P211233	COL6A2
A_23_P310956	COL6A2
A_23_P19663	CTGF
A_23_P251316	CTNND1
A_23_P95080	CTNND1
A_24_P38930	CTNND1
A_23_P215944	CTSB
A_24_P303770	CTSB
A_24_P397928	CTSB
A_23_P14774	CTSH
A_23_P40240	CTSZ
A_23_P7144	CXCL1
A_23_P110204	CXCL5
A_24_P277367	CXCL5
A_23_P209625	CYP1B1
A_23_P257871	DAB2
A_23_P64873	DCN
A_23_P452	DDR2
A_32_P88965	DDR2
A_23_P110712	DUSP1
A_23_P110712	DUSP1
A_23_P214080	EGR1
A_23_P126782	F3
A_23_P96568	FLNA
A_23_P149613	FMO1
A_23_P106194	FOS
A_23_P429998	FOSB
A_23_P396858	FZD8
A_23_P141126	GALK1
A_23_P83134	GAS1
A_23_P163992	GRB7
A_23_P48637	HIF1A
A_24_P56388	HIF1A
A_23_P70007	HMMR
A_23_P23191	HSPG2
A_23_P97990	HTRA1
A_23_P252306	ID1
A_23_P143143	ID2
A_23_P59375	ID4
A_23_P52266	IFIT1
A_23_P35412	IFIT3
A_23_P87545	IFITM3
A_32_P167592	IFITM3
A_23_P67169	IL11
A_23_P122924	INHBA
A_23_P70961	INMT
A_24_P378019	IRF7
A_23_P819	ISG15
A_23_P166633	ITGB5
A_23_P166633	ITGB5
A_23_P92042	ITPR1
A_23_P501822	JUP
A_23_P168828	KLF10
A_23_P119196	KLF2
A_24_P151305	KLF2
A_23_P163787	MMP2
A_32_P49552	MMP2
A_23_P120316	MTHFD2
A_23_P57497	MYH9
A_24_P408424	MYH9
A_24_P873598	MYH9
A_32_P24794	MYH9
A_23_P70148	NNT
A_23_P86390	NRP1
A_24_P135322	NRP1
A_24_P928052	NRP1
A_23_P88381	NUMB
A_24_P102053	OCLN
A_24_P686247	OCLN
A_23_P201747	PADI2
A_24_P205604	PADI2
A_23_P137765	PAFAH2
A_23_P251499	PCOLCE
A_23_P300033	PDGFRA
A_23_P421401	PDGFRB
A_32_P215404	PDGFRB
A_23_P85783	PHGDH
A_23_P23296	PKP1
A_23_P145096	PLA2G7
A_23_P30254	PLK2
A_23_P100711	PMP22
A_23_P422724	PPIC
A_23_P84018	PPIC
A_23_P51187	PRKCZ
A_23_P80040	PROCR
A_23_P216966	PTGS1
A_24_P64167	PTGS1
A_23_P2271	PTHLH
A_23_P149345	PTPN22
A_23_P207842	RARA
A_24_P551302	RARA
A_32_P5251	RARA
A_23_P39074	RRAS
A_23_P39076	RRAS
A_23_P434809	S100A8
A_23_P16944	SDC1
A_24_P97129	SDC1
A_24_P380734	SDC2
A_23_P208126	SERPINB5
A_23_P19673	SGK
A_23_P75811	SLC3A2
A_23_P87216	SLC3A2
A_23_P91230	SLPI
A_24_P190472	SLPI
A_23_P131846	SNAI1
A_23_P7642	SPARC
A_23_P74269	SRM
A_24_P274270	STAT1
A_23_P207367	STAT5A
A_24_P173088	STAT5A
A_23_P91081	TACSTD1
A_24_P79054	TGFB1
A_23_P88404	TGFB3
A_24_P923251	TGM2
A_32_P86763	TGM2
A_23_P206212	THBS1
A_24_P142118	THBS1
A_23_P17624	TIAM1
A_23_P211468	TIMP3
A_23_P399078	TIMP3
A_24_P33140	TIMP3
A_23_P157865	TNC
A_24_P919311	TNC
A_23_P156708	TNXB
A_23_P59163	TNXB
A_24_P15834	TNXB
A_24_P213884	TNXB
A_24_P307135	TNXB
A_24_P419109	TNXB
A_23_P162739	TSC22D1
A_23_P147805	UPP1
A_23_P351275	UPP1
A_23_P28434	VAMP8
A_23_P161190	VIM
A_23_P161194	VIM
A_23_P43476	VLDLR
A_32_P128586	VLDLR

## Sheet: Raouf et al 2008 lumvsbip
Agilent ID	Symb
A_23_P96158	KRT17
A_23_P166459	LGALS1
A_23_P44956	LOC441136::RPL35A
A_23_P13899	GAPDH
A_24_P265346	KRT14::KRT17
A_23_P135769	ACTB::ACTG1
A_23_P201706	S100A2
A_23_P218047	KRT5
A_23_P76249	KRT5::KRT6B
A_23_P145863	S100A11
A_23_P143414	C20orf52
A_23_P127584	NNMT
A_23_P161194	VIM
A_23_P571	SLC2A1
A_23_P63254	SFN
A_23_P409945	OAZ1
A_24_P87763	EEF2
A_32_P96213	TPT1
A_24_P170295	HSP90AB1
A_23_P146922	GAS6
A_23_P48717	NPC2
A_24_P107695	ACTN1
A_24_P75230	MRLC2
A_23_P62115	TIMP1
A_23_P214950	PERP
A_24_P370887	VAMP3
A_23_P128147	K-ALPHA-1::TUBA3
A_23_P202881	FEZ1
A_23_P166459	LGALS1
A_23_P89431	CCL2
A_24_P381604	ALDH6A1::ITM2B
A_23_P26713	RPL23
A_23_P4572	MRCL3::MRLC2
A_23_P39955	ACTG2
A_24_P265346	KRT14::KRT17
A_23_P213102	PALLD
A_23_P31810	CEBPD
A_23_P153351	BLVRB
A_23_P49627	MRC2
A_23_P216501	TPM2
A_23_P91468	PSMA7
A_23_P59388	DST
A_32_P95397	ITGB1
A_23_P128323	SCNN1A
A_23_P144071	COL7A1
A_23_P157865	TNC
A_23_P353035	IGFBP7
A_32_P230828	CENPL::GAS5
A_23_P393080	CALML3
A_24_P74932	PLP2
A_23_P15073	LOC339123
A_23_P45999	FBXO2
A_23_P3792	SLC7A5
A_24_P156113	EHD2
A_23_P29816	PLA1A
A_23_P201706	S100A2
A_24_P296772	PPP1R14A
A_24_P55295	GJA1
A_24_P20795	IRX4
A_23_P1254	GSTO1
A_24_P52697	H19
A_23_P353035	IGFBP7
A_23_P166459	LGALS1
A_32_P234604	PFN1
A_23_P164650	APOE::TOMM40
A_23_P419624	BLCAP
A_23_P112798	CRIP2
A_24_P381604	ALDH6A1::ITM2B
A_24_P314477	TUBB2B
A_23_P218047	KRT5
A_23_P144113	GNAI2
A_23_P160318	COL16A1
A_23_P119943	IGFBP2
A_23_P29851	LRPAP1
A_24_P41882	PDLIM7
A_24_P41180	RPS5
A_23_P162171	MCAM
A_23_P165848	EMILIN1
A_24_P382187	IGFBP4
A_23_P42498	SNX3
A_23_P1492	AVPI1
A_23_P126782	F3
A_23_P3038	GPX2
A_23_P97990	HTRA1
A_23_P86283	LAPTM5
A_23_P76006	SERPINH1
A_23_P67288	CALR
A_23_P209904	GPC1
A_23_P89270	SERPINF2
A_23_P139881	CCND2
A_23_P19142	KCNMB1
A_23_P201636	LAMC2
A_23_P151267	LIMA1
A_23_P46928	PFKP
A_23_P107073	RPA1
A_23_P162142	LRRC54
A_23_P102420	CCT4
A_23_P125233	CNN1
A_32_P32254	COL6A1
A_23_P165840	ODC1
A_23_P113351	SPARCL1
A_23_P36187	SYT8
A_23_P106481	TMEM85
A_23_P116898	A2M
A_23_P64404	FADS3
A_23_P211631	FBLN1
A_23_P433016	FBLN1
A_23_P381945	KRT7
A_23_P208126	SERPINB5
A_24_P12626	CAV1
A_23_P2474	COPS7A
A_23_P57961	PLXNB1
A_23_P259314	RPS4Y1
A_23_P259314	RPS4Y1
A_23_P122464	ZNF193
A_23_P106024	JAG2
A_24_P53080	ETFA
A_23_P96158	KRT17
A_23_P30547	LCP2
A_24_P167668	LTBP2
A_23_P163787	MMP2
A_23_P45011	PPP1R14C
A_23_P45011	PPP1R14C
A_23_P80040	PROCR
A_23_P49269	RPUSD1
A_23_P75310	ARHGAP22
A_24_P270044	ASAM
A_24_P270044	ASAM
A_23_P149200	CDC20
A_23_P37484	CHSY1
A_23_P110791	CSF1R
A_23_P213745	CXCL14
A_24_P78590	ELF1
A_23_P153745	IFI30
A_23_P54720	LOC201725
A_23_P111995	LOXL2
A_23_P121122	NAT13
A_24_P219552	NFE2L1
A_23_P389897	NGFR
A_24_P122682	RAB4A
A_32_P24122	STMN3
A_24_P79054	TGFB1
A_23_P36364	THY1
A_23_P39955	ACTG2
A_32_P234827	ARMC1
A_23_P52552	BAG3
A_23_P251898	C7orf27
A_23_P122815	CALU
A_32_P85999	CDH13
A_23_P135494	CLIC4
A_23_P127995	CLNS1A
A_23_P167417	CNOT6
A_23_P321913	DEF6
A_23_P79251	EHD3
A_23_P83134	GAS1
A_32_P175739	HK2
A_23_P217866	IFI16::PYHIN1
A_23_P156809	A_23_P156809
A_23_P72138	MRPS22
A_23_P72138	MRPS22
A_24_P323610	ADAMTS10::MYO1F
A_24_P323610	ADAMTS10::MYO1F
A_23_P127353	NDUFV1
A_23_P149678	PIAS3
A_23_P304287	PSMC2
A_23_P352870	PVRL2::TOMM40
A_23_P208126	SERPINB5
A_23_P571	SLC2A1
A_23_P571	SLC2A1
A_23_P129704	TERF2IP
A_23_P155453	UCN2
A_23_P14284	RDH11::VTI1B
A_23_P14389	ACIN1
A_24_P105771	ACTR3::RPS6KA3
A_23_P108314	ADAMTS10
A_23_P134827	ASH2L
A_24_P115774	BIRC2
A_24_P271285	BTBD14B
A_23_P101093	COPZ2
A_23_P88331	DLG7
A_24_P751074	ETS1
A_23_P11372	HPRT1
A_23_P139912	IGFBP6
A_23_P72503	KLHL2
A_23_P407142	LUZP1
A_24_P79808	PBXIP1
A_23_P331670	PYGB
A_23_P164826	RNASEH2A
A_23_P97621	RRAGC
A_23_P146187	RRS1
A_23_P124619	S100A14
A_23_P137097	SLC16A2
A_32_P103291	SMYD3
A_23_P161022	SNAPAP
A_23_P422193	SUV39H1
A_23_P64954	USP5
A_24_P218074	ZNF467
A_23_P59528	ACN9
A_23_P372467	AHSA2
A_24_P377065	ARL8B
A_23_P53603	ATP2A2
A_24_P53600	ATRN
A_23_P37441	B2M
A_23_P215449	NCF1
A_23_P159741	BCOR
A_23_P216689	BRD3
A_23_P63929	BRWD2
A_23_P24529	C11orf57
A_23_P164821	C19orf43
A_23_P328034	C20orf96
A_23_P158470	C3orf54
A_23_P122615	C6orf111
A_23_P147109	FLJ20245
A_23_P65983	CCDC102A
A_23_P420551	CIT
A_23_P311232	CLASP1
A_23_P57736	CMTM6
A_24_P254789	COL14A1
A_24_P51909	CPLX1
A_23_P101427	EVI5L
A_23_P144718	F2RL2
A_23_P79416	FBXO11
A_23_P4007	FXR2
A_32_P181103	GGCX
A_23_P323154	GLIS2
A_23_P208866	GMFG
A_23_P144113	GNAI2
A_23_P206290	GPR114
A_23_P43283	GPR124
A_23_P56339	GPSN2
A_23_P83498	IGF2BP1
A_24_P112032	KCNK17
A_23_P19938	KDELR2
A_23_P48550	KIAA0284
A_32_P199126	LAMA1
A_23_P94030	LAMB1
A_23_P90612	MCM6
A_23_P142634	METTL5
A_32_P9842	C3orf29
A_24_P94402	MYCN
A_23_P38041	NAGPA
A_23_P30429	NDST1
A_23_P30024	NFKB1
A_23_P106463	OAZ2
A_23_P413184	P18SRP
A_23_P71821	PBX3
A_24_P138361	PCID1
A_23_P330262	PIP5K1C
A_23_P42507	PPIL4
A_23_P345591	PSMA2
A_23_P48676	PYGL
A_23_P103011	RAB36
A_23_P252541	RAB7B
A_24_P316364	REXO2
A_23_P41734	RNF130
A_24_P244916	SERF2
A_32_P63913	SF3A3
A_23_P78517	SFRS16
A_24_P194931	SMEK2
A_24_P392201	TBC1D10C
A_23_P31866	THRAP6
A_23_P109877	TMEM113
A_24_P616840	TMEM30B
A_32_P111609	TOMM7
A_23_P60248	TXN
A_23_P50096	TYMS
A_23_P167067	UGDH
A_32_P54137	UQCRH
A_23_P161194	VIM
A_23_P366328	VPS37A
A_23_P203344	ZFP91
A_23_P106024	JAG2
A_24_P197196	ABCB6
A_23_P171258	ABCB7
A_23_P367026	ABHD12
A_23_P132405	ACAD9
A_24_P107695	ACTN1
A_23_P151690	ACTR10
A_23_P309224	MULK
A_23_P35943	ANKK1
A_23_P20615	ANP32B
A_23_P154037	AOX1
A_23_P128728	ARG2
A_23_P143885	ARHGEF3
A_23_P119254	ASF1B
A_23_P92824	ATG10
A_23_P418493	ATPAF2
A_23_P18372	B3GNT5
A_23_P52552	BAG3
A_23_P125056	BAI1
A_23_P156697	BAT5
A_23_P203841	BAZ2A
A_23_P418373	BCL2L2
A_23_P71148	BLVRA
A_23_P138635	BNIP3
A_23_P137139	BTK
A_23_P12866	C10orf89
A_23_P27048	C17orf32
A_23_P97442	C1orf160
A_23_P95640	C1orf186
A_23_P109201	C20orf3
A_23_P415511	C2orf15
A_23_P308581	C6orf153
A_23_P428819	C6orf166
A_23_P403521	C7orf36
A_23_P310483	C8orf58
A_23_P123763	C9orf82
A_23_P406702	CAMSAP1L1
A_23_P46907	CBARA1
A_23_P55421	CBX8
A_24_P145229	FLJ14640
A_23_P61524	CCDC71
A_23_P162127	MDS025
A_23_P52697	CD248
A_23_P87879	CD69
A_32_P228501	CDC26
A_23_P139486	CDK2AP1
A_23_P30294	CDO1
A_23_P119964	CEBPZ
A_23_P45831	CHD1L
A_23_P102351	CHST10
A_23_P153489	CLEC11A
A_24_P123521	CLK4
A_23_P40880	CMTM8
A_32_P32254	COL6A1
A_23_P144071	COL7A1
A_23_P111228	COQ3
A_23_P107322	CORO6
A_23_P94370	CPNE3
A_23_P144179	CPOX
A_23_P6066	CPXM
A_24_P625382	CSDA
A_24_P225448	CSRP1
A_23_P17620	CYYR1
A_23_P165028	DAPK3
A_32_P175301	DENND3
A_24_P186065	DHFRL1
A_23_P48747	DHRS1
A_24_P266035	HSA9761
A_23_P167920	DLL1
A_23_P358009	DNAJC16
A_23_P104372	DNAJC9::KIAA0974
A_23_P97584	DNTTIP2
A_24_P408704	DOCK2
A_23_P67299	DOCK6
A_24_P149036	DPYSL3
A_23_P110712	DUSP1
A_23_P408955	E2F2
A_32_P15320	EEF1A1
A_24_P87763	EEF2
A_24_P365807	EFNB1
A_24_P365807	EFNB1
A_23_P91699	EIF3S7
A_23_P121250	EIF4A2
A_23_P9621	ELF4
A_23_P305692	ELMOD2
A_23_P40693	EP300
A_23_P139509	ERGIC2
A_24_P372217	SPFH2
A_23_P129038	EVL
A_23_P65712	FAM103A1
A_23_P58489	FASTKD3
A_23_P78892	FBL
A_23_P214026	FBN2
A_23_P256231	FBXO30
A_23_P154667	FKBP1A
A_23_P259207	FLJ10916
A_23_P134734	FLJ20366
A_23_P373079	FLJ36874
A_24_P223124	FNDC3B
A_24_P363477	FTSJ2
A_23_P153026	GAA
A_23_P8416	GALNT11::KCNH2
A_23_P80098	GART
A_23_P145114	GCLC
A_23_P66872	GEMIN4
A_23_P134910	GGH
A_24_P98086	GNA12
A_23_P211363	GNAZ
A_24_P418816	GPX7
A_23_P105442	GRASP
A_23_P36183	GTF2H1
A_23_P429535	GTF3C3
A_23_P334608	GUSB
A_24_P236003	H2AFJ
A_24_P140608	HBEGF
A_24_P140608	HBEGF
A_24_P365526	HCK
A_23_P368740	HDAC10
A_23_P129101	HEXA
A_23_P45851	HIAT1
A_24_P234214	HNRPLL
A_24_P234214	HNRPLL
A_23_P363316	HOXB5
A_23_P27013	HOXB9
A_24_P283814	HSPC152
A_23_P23191	HSPG2
A_23_P152655	ICAM2
A_23_P126735	IL10
A_23_P111811	ING3
A_23_P162970	IPO4
A_23_P98923	IPO8
A_23_P126457	ISG20L2
A_32_P208076	ITGA2
A_23_P329573	ITGB2
A_23_P171074	ITM2A
A_23_P92042	ITPR1
A_23_P377882	KCNH2
A_23_P67529	KCNN4
A_32_P191084	KCTD5
A_32_P127818	KIAA0174
A_23_P413150	KLF13
A_24_P69654	KLF6
A_23_P217447	LAMP2
A_23_P258493	LMNB1
A_24_P636318	LOC130074
A_24_P926314	LOC134145
A_24_P391987	LOC401152
A_24_P307248	LOC541469
A_23_P39799	HTRA2::LOXL3
A_23_P1505	LRP5
A_23_P307430	LSM12
A_23_P259451	LSM6
A_24_P312072	C6orf149
A_23_P34144	MAGEH1
A_23_P18931	MAN2A1
A_24_P287075	MAP4K2
A_23_P7873	MCM3
A_23_P30745	MEA1
A_23_P73702	MED12
A_32_P45168	IL6ST::MEIS3P1
A_24_P279172	MGC4655
A_24_P369263	MMS19L
A_23_P67042	MOCOS
A_23_P140848	MPHOSPH6
A_23_P139795	MSI1
A_24_P241370	MTA1
A_23_P76151	NAB2
A_23_P332509	NAG
A_23_P255785	NCK1
A_23_P81241	NDFIP1
A_24_P364236	NDUFC2
A_23_P257198	NDUFS4
A_23_P344555	NEDD9
A_23_P200928	NID1
A_23_P54834	NIP7
A_24_P516215	NOB1
A_23_P71591	NOL8
A_23_P14062	NUP107
A_23_P118038	NUTF2
A_23_P379614	OIP5
A_32_P104075	PAK2
A_23_P114783	PARP1
A_23_P53663	PAWR
A_23_P116114	PDE3B
A_23_P102517	PDE6D
A_23_P252471	PECAM1
A_23_P83436	PEPD
A_23_P151106	PHB2
A_23_P410587	PHF17
A_23_P47614	PHLDA2
A_23_P24555	PHLDB1
A_24_P184031	PHPT1
A_23_P71364	PI15
A_23_P90155	NOP17
A_23_P67162	PIN1
A_23_P209678	PLEK
A_23_P49597	PLSCR3
A_23_P99771	PNMA1
A_23_P370479	POFUT1
A_24_P99679	POLR2A
A_23_P152181	POLR3E
A_24_P19810	PPCS
A_24_P304723	PPIB
A_24_P102726	PPOX
A_23_P302494	PPP1R3D
A_23_P127079	PPRC1
A_24_P186030	PRKY
A_23_P9894	PRMT3
A_23_P127195	PRPF18
A_23_P313828	PIGL::PRR6
A_23_P135257	PRSS3
A_23_P151710	PTGER2
A_23_P161352	PTPLA
A_23_P98173	PTPRCAP
A_23_P414855	PURB
A_23_P76034	PVRL1
A_23_P411953	PYGO2
A_23_P380998	R3HDM1
A_24_P234572	RAB7
A_23_P125001	RAC3
A_24_P406664	RAD23B
A_24_P47547	RAN
A_23_P114221	RBBP7
A_23_P83028	RECK
A_23_P251387	REPS2
A_23_P41734	RNF130
A_24_P98385	RNF20
A_24_P333019	RNF24
A_23_P97123	RP4-747L4.3
A_23_P111297	RPP40
A_23_P125519	RPS4X
A_23_P309850	RPUSD2
A_23_P201706	S100A2
A_23_P385081	SCAMP2
A_23_P250042	SELT
A_23_P214156	SENP6
A_24_P129232	SERINC1
A_23_P63254	SFN
A_24_P105283	SFPQ
A_24_P390070	SFRS9
A_24_P201739	SH2B3
A_23_P69121	SIAH2
A_23_P157128	SCAP2
A_23_P27353	SLC14A2
A_23_P339098	SLC35F2
A_23_P333063	SMARCE1
A_23_P361085	C6orf160
A_23_P102235	SNRPG
A_23_P368896	SNX12
A_23_P118086	C16orf76
A_23_P78444	STATIP1
A_23_P69242	SUMF1
A_23_P63847	SUPV3L1
A_23_P401076	SUSD3
A_23_P430044	SUV420H2
A_23_P101796	SYDE1
A_32_P8402	SYNCRIP
A_23_P65357	SYNJ2BP
A_23_P70168	TARS
A_24_P95029	TAX1BP1
A_23_P151159	TCHP
A_24_P355876	TEGT
A_23_P417200	TERF2
A_23_P212508	TF
A_23_P120472	TFAP2C
A_23_P368729	TFEB
A_23_P76918	TIMM9
A_23_P47857	TM7SF3
A_23_P58148	MGC4618
A_24_P143171	TMEM47
A_23_P2446	TMEM5
A_23_P104151	TMEM69
A_23_P149259	TMEM79
A_23_P121253	TNFSF10
A_24_P44891	TNPO2
A_24_P38815	TPP1
A_23_P5359	TRAF3IP1
A_24_P327050	TRAPPC2L
A_23_P256773	TSSC1
A_24_P58529	TUBA6
A_23_P50096	TYMS
A_23_P39561	UBE2F
A_23_P59481	UBE3C
A_23_P9144	UHRF2
A_23_P258714	VARS
A_32_P163169	VDAC1
A_23_P96331	WAS
A_24_P940396	WDR22
A_23_P139339	WDR71
A_32_P217510	WDR75
A_23_P55064	WDR79
A_32_P218989	YBX1
A_24_P328969	YIPF5
A_24_P71700	ZNF651
A_23_P216476	ZBTB5
A_23_P218807	ZC3H7B
A_23_P156156	ZCCHC9
A_23_P146050	IMPA1::ZFAND1
A_24_P311771	ZFR
A_24_P206736	ZNF143
A_23_P431360	ZNF219
A_23_P38408	ZNF403
A_23_P202484	ZNF503
A_23_P131128	ZNF569
A_24_P293120	ZNF576
A_24_P206344	ZNF746
A_23_P365418	LOC155060
A_23_P5974	ZSWIM1
A_23_P8452	LFNG
A_23_P101532	RPS11
A_32_P156963	ACTG1
A_23_P91619	MIF
A_23_P381945	KRT7
A_24_P148235	RPS27
A_23_P210465	PI3
A_23_P68106	TMSB10
A_23_P2920	SERPINA3
A_23_P147888	RPLP2::TSPAN4
A_24_P99216	LRP10
A_32_P11477	FAU
A_23_P378722	SAT
A_32_P231617	TM4SF1
A_23_P119627	NDUFA13
A_23_P53541	CHD4
A_24_P224776	LSM4
A_24_P35109	CLDN3::NCF1
A_24_P35109	CLDN3::NCF1
A_23_P365719	TAPBP
A_32_P44762	CCDC72
A_23_P52556	CTSD
A_23_P37441	B2M
A_23_P16157	KHSRP
A_23_P108303	NDUFA7
A_23_P201711	S100A6
A_23_P122228	NDUFS6
A_23_P9582	TUFM
A_23_P27133	KRT15::KRT17
A_23_P165090	NDUFS7
A_23_P101655	ACTN4
A_23_P38887	EIF3S4
A_23_P103310	S100A7
A_23_P103310	S100A7
A_23_P94501	ANXA1
A_23_P123330	RPL30
A_23_P143242	CEBPB
A_23_P139376	RPS3
A_23_P163506	CYBA
A_23_P202658	GSTP1
A_23_P51069	COX5B
A_23_P44836	NT5DC2
A_23_P56316	TIMM13
A_23_P107412	P4HB
A_24_P115183	CLDN4::NCF1
A_23_P32463	EXOSC4
A_23_P153480	KLK5
A_23_P47226	YIF1A
A_24_P244916	SERF2
A_23_P52761	MMP7
A_23_P147918	S100A16
A_23_P28233	SNX17
A_23_P100576	PSMB3
A_23_P202837	CCND1
A_24_P804263	CSNK2B
A_23_P39265	LYPD3
A_23_P39265	LYPD3
A_23_P104188	ELF3
A_23_P5115	WDR18
A_23_P76364	CD9
A_23_P5551	NCL
A_24_P911676	SOX4
A_23_P7144	CXCL1
A_23_P204286	MGP
A_24_P190472	SLPI
A_24_P82880	TPM4
A_23_P19576	SF3B5
A_24_P236003	H2AFJ
A_23_P120776	SLC25A1
A_24_P390495	CX3CL1
A_24_P390495	CX3CL1
A_24_P69654	KLF6
A_23_P331670	PYGB
A_23_P44166	DCXR
A_23_P112397	FBXW5
A_23_P163647	DCI
A_23_P415882	TIMM50
A_23_P157620	RAI16
A_23_P80398	hCAP-H2
A_23_P132675	UQCRC1
A_23_P164821	C19orf43
A_24_P114183	FDPS
A_23_P31372	MDH2
A_23_P106973	9-Sep
A_23_P98261	FAM89B::SSSCA1
A_23_P214487	HIST1H4C::HIST1H4I
A_23_P146367	C9orf89
A_23_P76488	EMP1
A_24_P364838	SLC9A3R2
A_24_P122137	LIF
A_24_P15754	TOMM40
A_23_P153853	ECH1
A_23_P143474	ATP5O
A_23_P153889	PGLS
A_23_P4101	FLJ10120
A_24_P205230	MGC71993
A_23_P90463	LSM7
A_23_P126752	CAPZB
A_32_P115130	MRPL41
A_23_P71904	C9orf32
A_23_P15705	PSMB6
A_24_P184031	PHPT1
A_23_P22224	EIF4EBP1
A_23_P55990	NAPA
A_23_P15067	RHOT2
A_23_P42884	MRPS24::URG4
A_23_P308519	SLC9A3R1
A_23_P308519	SLC9A3R1
A_32_P36235	IER2
A_23_P1948	C11orf48
A_23_P101742	MRPL54
A_23_P122116	DDX41
A_24_P849628	RDBP
A_23_P104607	PSMC3
A_23_P52082	INTS7
A_23_P342118	LOC115098
A_24_P346886	NDUFB8
A_23_P3849	TRAP1
A_23_P88626	ANPEP
A_23_P88626	ANPEP
A_23_P138168	CNN3
A_23_P24444	DHCR7
A_23_P78677	HSPC023
A_23_P109345	PTTG1IP
A_24_P201089	SLC25A37
A_23_P207905	SECTM1
A_23_P207905	SECTM1
A_23_P151106	PHB2
A_23_P208925	SH3GL1
A_23_P66487	SMARCD2
A_23_P14754	HAPLN3
A_23_P403971	C20orf116
A_24_P339611	PDCD5
A_24_P202717	PLEKHJ1::SF3A2
A_24_P347854	SYNGR2
A_24_P257416	CXCL2
A_23_P43946	CIP29
A_23_P48691	ARF6
A_23_P208835	MAP2K2
A_24_P233570	PSMB1
A_24_P208794	APEH
A_23_P429998	FOSB
A_23_P328545	GABRP
A_23_P328545	GABRP
A_24_P42681	PSMD2
A_23_P8185	DYNLT1
A_23_P9362	PSMB7
A_24_P65507	STRA13
A_23_P209183	GLT25D1
A_23_P213840	ATP6V0E
A_23_P164284	CLDN7
A_23_P85560	EIF3S2
A_23_P79545	SUCLG1
A_23_P106720	TBL3
A_23_P78892	FBL
A_23_P320185	NDUFA11
A_23_P52589	RASSF7
A_24_P125993	HGS
A_23_P151820	RIN3
A_23_P3663	C16orf14
A_23_P34741	ZNF593
A_23_P26810	TP53
A_24_P934487	STXBP2
A_23_P132216	GGT1::SNRPD3
A_23_P50872	NDUFB7
A_24_P259328	MIB2
A_24_P236445	DYNC1LI2
A_23_P74740	PARK7
A_23_P146572	NPDC1
A_23_P79199	DBI
A_23_P258463	PROM1
A_23_P71268	AZGP1
A_23_P71268	AZGP1
A_23_P258463	PROM1
A_23_P142322	CIRBP
A_23_P88753	MGC24381
A_23_P307430	LSM12
A_23_P165636	CAPG
A_23_P426636	AHNAK
A_23_P133263	HMGCS1
A_24_P273143	MGC4677
A_23_P135104	MRPS2
A_23_P66798	KRT17::KRT19
A_23_P66798	KRT17::KRT19
A_23_P154667	FKBP1A
A_23_P85371	RABGGTB
A_24_P356453	CCDC56
A_23_P211233	COL6A2
A_23_P21143	MALAT1
A_24_P143888	C9orf86
A_23_P41009	TEX264
A_24_P399606	NOTCH3
A_23_P169112	CPSF1
A_23_P103232	DUSP23
A_23_P352358	KIAA2013
A_23_P138835	CAPN1
A_23_P19482	DDAH2
A_23_P105044	MRPL23
A_24_P399585	SGTA
A_23_P136916	WDR13
A_23_P107421	TK1
A_23_P90444	MGC10433
A_23_P90444	MGC10433
A_23_P78664	DDX39
A_23_P51906	PFDN2
A_23_P19590	VIL2
A_23_P13873	MLF2
A_23_P114826	MRPS15
A_23_P259172	SSR4
A_23_P433132	KRTCAP3
A_23_P421423	TNFAIP2
A_23_P421423	TNFAIP2
A_23_P74229	STK40
A_24_P341853	RP3-402G11.5
A_23_P206237	KIAA0683
A_23_P48951	MFGE8
A_23_P129209	IDH2
A_23_P168683	DDX56
A_23_P156687	CFB
A_23_P156687	CFB
A_23_P255569	DUS1L
A_23_P121265	PTK9L
A_24_P838743	SERPINB6
A_23_P108708	LOC51255
A_23_P250462	ATP6AP1
A_23_P122924	INHBA
A_23_P16483	STK11
A_23_P34107	FAM50A
A_23_P132595	VGLL4
A_23_P100501	HMOX2
A_23_P78543	AP1M2
A_23_P52738	DCPS
A_23_P62768	TMEM54
A_24_P181055	ST3GAL4
A_23_P31006	HLA-DRB1
A_23_P31006	HLA-DRB1
A_23_P32975	DPP7
A_23_P3982	C17orf37
A_23_P128624	ING1
A_23_P129513	MRPL28
A_23_P132277	MCM5
A_23_P127926	WEE1
A_23_P140807	PSMB10
A_23_P251855	SLC12A7
A_23_P64372	TCN1
A_23_P64372	TCN1
A_23_P86774	NDUFS8
A_24_P284893	PSMB2
A_23_P252825	SCAP
A_24_P339201	METRN
A_23_P51884	PUSL1
A_23_P100111	CHP
A_23_P166491	RUTBC3
A_23_P100355	PPP4C
A_24_P21044	MGC10911
A_24_P320254	HNRPH1
A_24_P194714	FAM100B
A_23_P111698	MAFK
A_23_P160828	C1orf159
A_24_P72479	ARPC1A
A_23_P432545	MGC45840::TSPAN4
A_23_P432545	MGC45840::TSPAN4
A_24_P72479	ARPC1A
A_23_P110504	CRR9
A_23_P139486	CDK2AP1
A_23_P3221	SQRDL
A_23_P67583	MAP1S
A_24_P29723	POR
A_23_P140876	ABCA3
A_23_P67529	KCNN4
A_23_P43238	NAPRT1
A_23_P38505	CXCL16
A_23_P52761	MMP7
A_23_P434809	S100A8
A_23_P52761	MMP7
A_23_P434809	S100A8
A_23_P163801	KLHDC4
A_23_P28057	THOP1
A_23_P127353	NDUFV1
A_24_P679409	SRRM1
A_24_P152527	VAT1
A_23_P217079	DPM2
A_23_P165722	EIF4E2
A_23_P208540	NDUFA3
A_23_P119295	SITPEC
A_32_P164649	SAFB
A_24_P142024	CHMP4A
A_23_P2554	KIAA0152
A_23_P64630	RNF26
A_23_P88904	NTHL1
A_23_P78248	KRT23
A_23_P3532	LITAF
A_23_P78248	KRT23
A_23_P64630	RNF26
A_23_P88904	NTHL1
A_23_P3532	LITAF
A_23_P315286	C19orf22
A_23_P414978	NUDT14
A_23_P33613	XTP3TPA
A_23_P378722	SAT
A_23_P155765	HMGB2
A_24_P209204	C6orf62
A_23_P78685	FARSLA
A_23_P250122	FAM20C
A_23_P109034	SDC4
A_23_P216402	UCK1
A_24_P364381	MMAB
A_23_P410965	KIAA1522
A_23_P33886	TIMM17B
A_23_P391607	ARRDC1
A_23_P391607	ARRDC1
A_23_P218793	LOC63929
A_24_P416346	ETV4
A_23_P5273	KIAA0963
A_23_P201538	JUN
A_23_P71146	POLD2
A_23_P39040	SMARCA4
A_24_P370156	MAN2B1
A_23_P20823	WDR34
A_23_P20823	WDR34
A_23_P420428	COMMD7
A_24_P2948	RUSC1
A_23_P107959	NOSIP
A_24_P412238	MUS81
A_23_P129221	FAH
A_23_P56256	POLR2I
A_23_P107994	TMEM160
A_23_P163496	MRPS34
A_23_P153676	TLE2
A_23_P37778	FHOD1
A_23_P71316	RBPMS
A_23_P106906	PPL
A_23_P25069	OVOS2
A_23_P200489	TMEM63A
A_23_P135417	GSTA1
A_23_P13033	RBM4
A_23_P106906	PPL
A_23_P25069	OVOS2
A_23_P135417	GSTA1
A_23_P200489	TMEM63A
A_23_P13033	RBM4
A_32_P87703	MAT2A
A_24_P160460	SLC39A3
A_23_P112406	GTF3C5
A_23_P26847	SOX9
A_23_P168788	PLOD3
A_23_P102571	SLC2A4RG
A_23_P74954	RCC2::VPS13D
A_24_P150803	PRSS8
A_24_P117620	CAMK2N1
A_23_P143662	PISD
A_23_P94857	MAN1B1
A_23_P66798	KRT17::KRT19
A_23_P94857	MAN1B1
A_23_P66798	KRT17::KRT19
A_23_P126623	PGD
A_23_P23380	ELOVL1
A_24_P210406	KLF5
A_24_P125871	RIPK4
A_23_P30126	FGFBP1
A_23_P257057	C8orf55
A_23_P6674	LXN
A_23_P55174	G6PC3
A_23_P79628	PSME4
A_23_P1962	RARRES3
A_23_P122041	PPP2CA
A_23_P424561	RHOV
A_23_P79628	PSME4
A_23_P1962	RARRES3
A_23_P424561	RHOV
A_23_P122041	PPP2CA
A_24_P161959	LOC374395
A_23_P104734	STT3A
A_23_P131308	CYP27A1
A_23_P100413	EXOSC6
A_23_P31389	TRA2A
A_23_P6762	JAGN1
A_23_P79134	PLEKHF1
A_32_P103633	MCM2
A_23_P29684	VILL
A_23_P134274	POP7
A_23_P164883	PNKP
A_32_P120977	PX19
A_23_P109606	SBF1
A_23_P152115	NME3
A_24_P205627	TXLNA
A_24_P649388	C21orf63
A_23_P27133	KRT15::KRT17
A_23_P205959	ALDH1A3
A_23_P121326	CACNA2D2::CYB561D2
A_23_P27133	KRT15::KRT17
A_23_P152115	NME3
A_24_P205627	TXLNA
A_23_P205959	ALDH1A3
A_24_P649388	C21orf63
A_23_P121326	CACNA2D2::CYB561D2
A_23_P208450	SLC25A23
A_23_P28878	C20orf27
A_24_P12438	NCOA7
A_24_P250227	NR1D1
A_24_P328320	GORASP2
A_23_P94365	ADCK5
A_23_P431381	C14orf80
A_23_P38254	ELAC2
A_24_P41371	CC2D1A
A_23_P52569	NUDT8
A_23_P167212	QDPR
A_23_P19691	HEBP2
A_23_P26649	NMRAL1
A_32_P84289	C1orf93
A_24_P397150	GAK
A_23_P116414	HRASLS3
A_24_P74374	PPGB
A_24_P86537	HSPB1
A_23_P101992	MARCO
A_23_P3368	FURIN
A_23_P124095	CALML5
A_23_P115124	TRIM11
A_24_P86537	HSPB1
A_23_P101992	MARCO
A_23_P3368	FURIN
A_23_P124095	CALML5
A_32_P84289	C1orf93
A_24_P397150	GAK
A_23_P116414	HRASLS3
A_24_P74374	PPGB
A_23_P115124	TRIM11
A_23_P57868	ACY1
A_23_P39237	ZFP36
A_23_P152583	FLJ21865
A_23_P115091	RAB25
A_23_P66421	NAT9
A_23_P17030	RNPEPL1
A_23_P65022	ACADS
A_23_P53324	OGFOD2
A_24_P8109	TMEM16J
A_24_P66027	APOBEC3A::APOBEC3B
A_23_P47282	ST14
A_24_P100695	LPIN3
A_23_P60479	DNAJA1
A_23_P214969	CITED2
A_23_P211806	LRRFIP2
A_32_P87697	HLA-DRA
A_23_P257091	NUP214
A_23_P30254	PLK2
A_24_P66027	APOBEC3A::APOBEC3B
A_23_P57868	ACY1
A_23_P39237	ZFP36
A_23_P47282	ST14
A_23_P152583	FLJ21865
A_24_P100695	LPIN3
A_23_P60479	DNAJA1
A_23_P214969	CITED2
A_23_P115091	RAB25
A_23_P66421	NAT9
A_23_P17030	RNPEPL1
A_23_P65022	ACADS
A_23_P211806	LRRFIP2
A_32_P87697	HLA-DRA
A_23_P53324	OGFOD2
A_24_P8109	TMEM16J
A_23_P257091	NUP214
A_23_P30254	PLK2
A_24_P251764	CXCL3
A_23_P35099	C1orf33
A_23_P121345	TBCCD1
A_24_P236091	ENO2
A_23_P143143	ID2
A_23_P360240	MYEOV
A_23_P5266	MRPL34
A_23_P22765	NDUFB11
A_23_P80389	TRMU
A_23_P149249	KRTCAP2
A_23_P75839	TSG101
A_23_P37503	MYO1E
A_24_P177025	CDC34
A_24_P128563	KPNA6
A_23_P140434	MYO5C
A_23_P62807	SCCPDH
A_23_P71480	DEFB1
A_23_P153964	INHBB
A_23_P23575	SLC39A1
A_23_P141126	GALK1
A_23_P49351	AMDHD2
A_23_P376488	TNF
A_23_P48669	CDKN3
A_23_P12635	FBXL15
A_23_P140434	MYO5C
A_23_P62807	SCCPDH
A_23_P71480	DEFB1
A_24_P251764	CXCL3
A_23_P35099	C1orf33
A_23_P153964	INHBB
A_23_P121345	TBCCD1
A_24_P236091	ENO2
A_23_P23575	SLC39A1
A_23_P141126	GALK1
A_23_P143143	ID2
A_23_P360240	MYEOV
A_23_P5266	MRPL34
A_23_P22765	NDUFB11
A_23_P49351	AMDHD2
A_23_P80389	TRMU
A_23_P149249	KRTCAP2
A_23_P75839	TSG101
A_23_P376488	TNF
A_23_P37503	MYO1E
A_24_P177025	CDC34
A_23_P48669	CDKN3
A_23_P12635	FBXL15
A_24_P128563	KPNA6
A_23_P5339	MGC10993
A_23_P359616	BXDC5
A_23_P200056	CDC2L2::NADK
A_24_P45160	ARL16::LOC339229
A_23_P130900	NCLN
A_23_P143242	CEBPB
A_23_P208340	SLC44A2
A_24_P365721	SLC6A14
A_23_P5211	MUC16
A_23_P52761	MMP7
A_23_P36345	STARD10
A_24_P257099	DKFZp762E1312
A_24_P50245	HLA-DMA::HLA-DMB
A_23_P166306	CBS
A_23_P119562	CFD
A_23_P258982	PKN3
A_24_P944040	KIAA0179
A_23_P87049	SORL1
A_24_P104512	EVPL
A_23_P75204	C10orf86
A_23_P97423	UBE2Q1
A_32_P164246	FOXQ1
A_23_P167212	QDPR
A_23_P202837	CCND1
A_23_P69109	PLSCR1
A_23_P5339	MGC10993
A_23_P359616	BXDC5
A_23_P169331	TRAF2
A_24_P81947	CORO1C
A_23_P28707	OGFR
A_23_P200056	CDC2L2::NADK
A_23_P17307	C20orf20
A_23_P360215	POLD4
A_23_P218751	GNB1L
A_24_P45160	ARL16::LOC339229
A_23_P130900	NCLN
A_23_P143242	CEBPB
A_23_P425750	ARMC6
A_23_P208340	SLC44A2
A_24_P365721	SLC6A14
A_23_P44849	KCTD13
A_23_P5211	MUC16
A_23_P52761	MMP7
A_23_P36345	STARD10
A_23_P23443	EFHD2
A_24_P257099	DKFZp762E1312
A_23_P40354	MAPRE1
A_24_P50245	HLA-DMA::HLA-DMB
A_23_P69840	SLC35A4
A_23_P57033	TOMM34
A_32_P172188	PLEKHH3
A_23_P98382	TIMM8B
A_23_P251173	EIF2AK1
A_23_P166306	CBS
A_23_P119562	CFD
A_23_P141335	ARHGAP27
A_24_P307014	BRD2
A_23_P258982	PKN3
A_24_P944040	KIAA0179
A_23_P210643	TH1L
A_23_P87049	SORL1
A_24_P104512	EVPL
A_23_P75204	C10orf86
A_23_P97423	UBE2Q1
A_32_P164246	FOXQ1
A_23_P102988	TXNRD2
A_24_P139816	MRPS21
A_23_P201538	JUN
A_23_P167212	QDPR
A_23_P202837	CCND1
A_24_P202558	SIPA1L3
A_24_P165346	NFYC
A_23_P57347	PCNT
A_23_P210465	PI3
A_23_P91081	TACSTD1
A_23_P46844	TRIM8
A_23_P156185	APXL2
A_23_P115064	CRABP2
A_23_P94053	TRRAP
A_23_P144311	POLR2B
A_23_P406135	IFT172
A_23_P145376	MAPK13
A_24_P190424	RAB8A
A_24_P366122	ACBD4
A_24_P516215	NOB1
A_23_P208595	LDLR
A_23_P166376	GGTLA1
A_24_P237753	NUP188
A_23_P47226	YIF1A
A_23_P79043	TMEM147
A_23_P118105	NDUFB10
A_23_P39265	LYPD3
A_23_P139028	POU2F3
A_24_P283535	ARHGEF10
A_23_P3574	GFOD2
A_23_P349416	ERBB3
A_23_P165028	DAPK3
A_23_P253571	PHF5A
A_23_P142289	NCLN
A_23_P106973	9-Sep
A_23_P202964	TMEM123
A_24_P165346	NFYC
A_23_P91699	EIF3S7
A_23_P141032	COX4I1
A_23_P361820	KIAA0404
A_23_P412392	SEC22B
A_23_P57347	PCNT
A_23_P210465	PI3
A_23_P117797	CALML4::CLN6
A_23_P81392	WWC1
A_23_P91081	TACSTD1
A_23_P153745	IFI30
A_23_P46844	TRIM8
A_23_P98532	ZDHHC5
A_23_P156185	APXL2
A_23_P72044	NPLOC4
A_23_P115064	CRABP2
A_23_P94053	TRRAP
A_23_P38468	TAX1BP3
A_23_P144311	POLR2B
A_23_P117506	DHRS7
A_23_P406135	IFT172
A_23_P145376	MAPK13
A_23_P38482	GABARAP::PHF23
A_24_P190424	RAB8A
A_23_P26444	GBL
A_23_P4714	MIA::RAB4B
A_24_P366122	ACBD4
A_24_P516215	NOB1
A_23_P208595	LDLR
A_23_P30666	TNFRSF21
A_23_P166376	GGTLA1
A_23_P166686	AMOTL2
A_23_P91891	COPB2
A_24_P237753	NUP188
A_23_P97064	FBXO6
A_23_P47226	YIF1A
A_23_P79043	TMEM147
A_24_P13649	C14orf151
A_24_P29975	ARPC5L
A_23_P118105	NDUFB10
A_23_P39265	LYPD3
A_23_P139028	POU2F3
A_24_P363745	LRRC24
A_24_P283535	ARHGEF10
A_23_P3574	GFOD2
A_23_P349416	ERBB3
A_23_P143190	MYBL2
A_23_P165028	DAPK3
A_24_P12932	MRPS16
A_23_P163475	FLJ43339
A_23_P253571	PHF5A
A_23_P61127	MGC4825::RPL9
A_32_P107208	C1orf106
A_23_P142289	NCLN
A_23_P106973	9-Sep
A_23_P94128	NEIL2
A_23_P166899	DNAJB11
A_23_P356684	ANLN
A_24_P102865	TMEM61
A_23_P147431	LYN
A_23_P202720	SLC35C1
A_23_P26847	SOX9
A_23_P64799	AAAS
A_32_P135385	TFIP11
A_23_P48561	EFS
A_24_P348203	LRRC8E
A_23_P165130	FKSG24
A_23_P398040	YTHDF3
A_23_P153418	ISOC2
A_23_P138253	C1orf77
A_23_P99837	CPSF2
A_23_P217411	SMC1A
A_23_P33364	SH3D19
A_23_P132260	PES1
A_23_P251695	NXT1
A_24_P399065	NUDT16L1
A_23_P254353	NOXA1
A_23_P385081	SCAMP2
A_23_P93750	LSM5
A_23_P217447	LAMP2
A_32_P30649	ETV5
A_23_P41227	ALCAM
A_23_P153086	C18orf22
A_23_P43820	MFSD2
A_24_P135344	RICS
A_24_P393838	TOMM20
A_23_P168541	C7orf26
A_23_P1926	FLJ20487
A_23_P127233	SMNDC1
A_24_P20753	SRA1
A_24_P76911	RNF167
A_23_P5912	YTHDF1
A_23_P46964	HIF1AN
A_23_P127095	USMG5
A_24_P9605	PPP1R16A
A_23_P142154	GRWD1
A_23_P98248	TRPT1
A_23_P354208	WDR81
A_23_P138631	SMC3
A_24_P271527	JOSD1
A_23_P310421	CHST12
A_24_P165423	RBP7
A_23_P329152	ILF3
A_24_P45005	NPEPL1
A_23_P137143	DKC1
A_23_P75260	RASSF4
A_23_P321959	SFT2D1
A_23_P110204	CXCL5
A_23_P33720	FARS2
A_23_P5757	TPRKB
A_24_P386334	SEC23B
A_23_P259632	TMPIT
A_23_P258982	PKN3
A_24_P13682	TLE3
A_23_P169838	UNC84A
A_23_P307844	PHYHD1
A_23_P89589	PER1
A_23_P161446	GDI2
A_23_P166677	MFSD1
A_23_P157607	INTS10
A_23_P425104	BRD4
A_24_P49383	C11orf67
A_23_P105028	DKFZP564J0863
A_23_P66813	SIRT7
A_24_P273157	OBSCN
A_23_P28263	CTDSP1
A_23_P62276	NKAP
A_23_P133245	IK
A_23_P256021	LAS1L
A_24_P211151	EXOSC5
A_23_P375104	KIAA1794
A_23_P40194	DDX27
A_24_P210829	DECR2::NME4
A_23_P90510	REEP6
A_23_P78782	CA11
A_23_P252962	ITSN1
A_23_P380881	CORO6
A_23_P118412	C17orf28
A_23_P19565	ASCC3
A_23_P362694	C4orf7
A_24_P119002	FAM98A
A_23_P31195	C7orf21::KCNH2
A_23_P127793	EML3
A_23_P11705	BSDC1
A_23_P383835	ACAT2
A_23_P400298	PRSS22
A_23_P146830	SLC25A10
A_24_P357169	EPPK1
A_23_P139600	RASAL1
A_23_P314024	HLA-F
A_23_P160582	HYI
A_23_P73142	CCDC44
A_23_P150238	C11orf68
A_24_P677634	LOC493754
A_23_P162766	DOCK9
A_24_P394702	ARF5
A_32_P144710	TRA16
A_23_P139277	LIN7C
A_23_P331895	TTYH3
A_23_P73763	LAGE3
A_23_P208009	SEC11L3
A_23_P58953	NQO2
A_23_P139820	SLC11A2
A_23_P28625	WDR12
A_23_P356139	C10orf6
A_23_P120860	NIPSNAP1
A_23_P33015	POLR2L
A_23_P406957	WDR85
A_24_P334005	C1orf123
A_23_P819	ISG15
A_23_P168951	ZHX2
A_24_P225616	RRM2
A_23_P68059	PCGF1
A_24_P792734	PSMC6
A_24_P163537	DDX56::TMED4
A_23_P147495	BCORL1
A_23_P379550	YARS
A_23_P342131	CYBASC3
A_23_P94921	SLC20A2
A_23_P65370	GLRX5
A_24_P356453	CCDC56
A_23_P34597	CDA
A_23_P256676	USP25
A_24_P142442	POLDIP2
A_24_P615822	BMS1L
A_23_P430818	HSPC159
A_23_P51986	MTMR11
A_32_P216548	LDLRAP1
A_23_P390068	C19orf21
A_24_P98975	ANKRD13A
A_24_P19337	ASXL1
A_23_P26783	PSMD3
A_24_P257759	RP9
A_23_P6771	LMCD1
A_23_P104651	CDCA5
A_23_P60130	MAL2
A_23_P56010	DMWD
A_23_P17144	XAB1
A_24_P210829	DECR2::NME4
A_23_P8913	CA2
A_24_P115971	RIC8A
A_23_P96872	C1orf41
A_23_P259741	SATB1
A_23_P202170	MGEA5
A_23_P114275	PGRMC1
A_24_P231494	DNPEP
A_23_P57110	C20orf54
A_23_P113417	C17orf70
A_23_P3627	SPG7
A_23_P215566	AHR
A_23_P202361	HPS1
A_23_P16562	SFRS14
A_23_P24586	PHACS
A_23_P323836	C9orf75
A_24_P4054	TRIP6
A_24_P237586	ANKRD37
A_23_P13359	NXF1::STX5
A_23_P78664	DDX39
A_23_P56150	RAXL1
A_23_P66608	GCN5L2
A_24_P122636	BPNT1
A_24_P418086	RBM34
A_32_P179258	RAB22A
A_24_P10137	RGC32
A_23_P131596	C2orf7
A_32_P155506	UBE2E2
A_32_P36235	IER2
A_23_P100103	VPS39
A_23_P40657	GCAT
A_23_P212706	ATG3
A_23_P129476	C16orf7
A_23_P1602	CDC42EP2
A_23_P109393	ARVCF::COMT
A_23_P4190	FLJ20920
A_23_P29836	KIF15::TMEM42
A_23_P105535	WDR51B
A_23_P306964	11-Sep
A_32_P22622	C4orf9::TETRAN
A_23_P14340	KIAA0391
A_23_P259506	ORF1-FL49
A_23_P88848	DUS2L
A_23_P331670	PYGB
A_23_P39656	RNF25
A_23_P138125	IL24
A_24_P35109	CLDN3::NCF1
A_24_P9285	LMAN2
A_23_P162336	CNOT2
A_23_P88802	C16orf44
A_23_P49521	SFRS1
A_23_P218375	ITGAE
A_23_P374389	PWWP2
A_23_P39590	XDH
A_23_P161552	ZNF289
A_24_P167683	ITPK1
A_23_P206819	HSD3B7
A_23_P58396	PDGFC
A_23_P312646	C9orf142
A_23_P32294	FAM120A
A_23_P54900	UBN1
A_23_P54953	SAP30BP
A_23_P108641	FLJ14668
A_23_P414913	C9orf19
A_23_P58482	MGAT1
A_23_P165574	IWS1
A_23_P34366	HTR1D
A_32_P783	RPL37A
A_23_P130089	IFT20
A_23_P202637	SAPS3
A_24_P849628	RDBP
A_23_P119543	HMG20B
A_23_P101297	EML2
A_23_P100177	MMP15
A_23_P15466	SCO1
A_24_P99152	ZFP36L1
A_23_P3237	ELL3
A_23_P165937	C20orf172
A_23_P54891	C16orf58
A_24_P386639	BET1L
A_23_P105138	CAT
A_23_P98159	TPCN2
A_23_P103084	TOM1
A_23_P215549	PON3
A_23_P369899	TMEM158
A_23_P57137	C20orf29
A_23_P34788	KIF2C
A_23_P115346	DMXL2::LGTN
A_24_P122137	LIF
A_23_P87238	SAA2::SAA4
A_23_P126908	TNFRSF14
A_23_P348323	PCGF2
A_23_P163117	C14orf169
A_23_P129334	CLCN7
A_23_P5903	SLCO4A1
A_23_P217339	PRKX
A_24_P684721	TRABD
A_24_P246351	LOC284361
A_23_P26426	CPNE7
A_23_P49481	USP7
A_24_P280029	PDXP
A_24_P80135	PTPN18
A_23_P306890	POLI
A_23_P52286	RP11-529I10.4
A_23_P86421	NCOA4
A_23_P29083	SLC19A1
A_23_P35796	PPP2R5B
A_23_P153372	HSH2D
A_23_P115861	ZNF485
A_23_P66891	CDC42EP4
A_23_P75647	HYOU1
A_23_P136978	SRPX2
A_24_P188377	CD55
A_23_P422144	FAM43A
A_23_P141636	DDX48
A_23_P326160	ZC3H12A
A_23_P143694	SOX10
A_32_P163125	TMEM23
A_23_P56288	LENG8
A_23_P127495	BBOX1
A_24_P384954	QKI
A_23_P118894	ATAD4
A_24_P266035	HSA9761
A_23_P161237	GBF1
A_23_P145541	KIAA0274
A_23_P2181	CYB5R2
A_24_P111912	C5orf21
A_23_P55376	KIAA1267
A_23_P256312	MST1R
A_23_P140207	PCK2
A_23_P16476	KLF16
A_23_P257131	PEX13
A_23_P420417	TLCD1
A_23_P129704	TERF2IP
A_23_P208400	ADCK4
A_24_P180849	BSPRY
A_23_P104073	S100A3::S100A4
A_23_P80635	IRAK2
A_23_P168443	EPHB4
A_23_P20606	NIPSNAP3A
A_23_P92025	CIDEC
A_24_P296520	UBE2G1
A_23_P208358	RPL28
A_23_P40078	XPO1
A_23_P253029	BOK
A_24_P45728	CGN
A_23_P116037	TM7SF2
A_23_P32463	EXOSC4
A_23_P115417	RGL1
A_23_P363769	KRT86
A_23_P26847	SOX9
A_24_P222860	PIK4CB
A_23_P132365	LDOC1L
A_23_P68730	PDXK
A_23_P150693	FJX1
A_23_P118246	GINS2
A_24_P406301	NDUFB2
A_24_P942354	PITPNA
A_23_P28507	MGAT4A
A_23_P41765	IRF1
A_23_P119593	ABHD9
A_23_P41075	MON1A
A_23_P73000	NELF
A_23_P65555	SAV1
A_23_P328687	SIX5
A_23_P654	ZBTB17
A_23_P100355	PPP4C
A_23_P110345	CHIC2
A_23_P635	PMF1
A_23_P92222	MUC20
A_23_P100111	CHP
A_23_P259490	MXD4
A_24_P943472	NR1D2
A_23_P369987	KIAA0317
A_23_P4036	TEX2
A_23_P98645	DCHS1
A_23_P2114	C11orf59
A_23_P140792	EEF2K
A_23_P29594	RPL39L
A_24_P26114	OXSR1
A_23_P169050	MRPS28
A_23_P34396	C1orf63
A_23_P214969	CITED2
A_23_P23221	GADD45A
A_23_P384512	ZNF22
A_32_P190416	MAP7
A_23_P44617	COPG
A_23_P122674	PAK1IP1
A_23_P126075	KCNK1
A_23_P53541	CHD4
A_23_P81248	TAF7
A_24_P246173	MYO9B
A_23_P419602	SREBF2
A_23_P211909	PLS1
A_23_P149775	ARHGAP12
A_23_P119337	ATF5
A_23_P256223	VBP1
A_23_P127150	TUBGCP2
A_23_P22499	GNL3L
A_23_P136635	AP3B1
A_23_P209625	CYP1B1
A_23_P141894	PVR
A_23_P342118	LOC115098
A_24_P379223	IER5
A_23_P55073	NOL11
A_23_P89884	TRIM28
A_23_P100469	HP::TXNL4B
A_32_P181020	DOM3Z
A_23_P434809	S100A8
A_23_P80626	PRRT3
A_24_P22436	C16orf53::MVP
A_24_P397294	LTC4S
A_23_P343963	FAM83F
A_23_P3204	MAPK6
A_23_P859	ADSS
A_23_P375549	FUNDC1
A_23_P23947	MAP3K8
A_23_P82748	ENY2
A_24_P176572	C17orf85
A_23_P47839	DDX55
A_23_P114649	RP5-1077B9.4
A_23_P85371	RABGGTB
A_23_P170498	NTAN1
A_23_P102235	SNRPG
A_23_P117734	LYSMD4
A_23_P14957	CDR2
A_23_P61100	RABEP2
A_23_P404005	FAM58A
A_23_P341392	CYB5D2
A_23_P135914	SF3B3
A_23_P121499	WFS1
A_32_P219753	POLR2D
A_23_P304716	HES2
A_23_P17624	TIAM1
A_24_P95029	TAX1BP1
A_23_P202565	SHOC2
A_23_P132526	PIK3R4
A_23_P118633	SPATA20
A_23_P138480	C10orf95
A_23_P25073	MRPS35
A_23_P404565	SLC2A11
A_24_P331560	STS
A_23_P59602	FLJ20323
A_24_P26073	LRPPRC
A_24_P98914	PFKM
A_23_P112026	INDO
A_23_P43326	SPTLC1
A_23_P414252	SNX8
A_23_P1602	CDC42EP2
A_23_P331253	XPNPEP1
A_23_P55045	SLC25A19
A_23_P320658	BUB3
A_32_P219520	TNFAIP8
A_23_P161522	TMEM134
A_23_P32404	ISG20
A_23_P74619	SELENBP1
A_24_P29445	TMEM14B
A_23_P23855	POLR3GL
A_23_P208293	PVRL2::TOMM40
A_23_P162199	PIP5K2C
A_23_P401675	MARVELD2
A_23_P315892	ST6GALNAC6
A_23_P93269	ZNF165
A_23_P133474	GPX3
A_23_P202067	KIN
A_23_P53298	BLOC1S1
A_23_P321388	IBRDC3
A_23_P19437	PPP1R11
A_24_P126873	SUPT6H
A_24_P174563	GRPEL1
A_23_P50990	ADCY3
A_23_P130919	MOBKL2A
A_23_P134237	KCNH2::RARRES2
A_23_P8744	FAM62B
A_23_P160406	KCTD3
A_23_P8432	COPS6
A_23_P87150	LPXN
A_23_P346421	ZNF532
A_23_P145889	PFTK1
A_23_P394166	CNOT7
A_24_P348892	CCDC32
A_23_P82206	ECHDC1
A_23_P56810	SLC4A1AP
A_23_P143348	OVOL2
A_23_P165090	NDUFS7
A_23_P100355	PPP4C
A_23_P50357	ARHGEF18
A_23_P45871	IFI44L
A_23_P16573	DDX49
A_23_P140907	TMEM8
A_23_P398073	PPM1B
A_23_P42087	BPHL
A_23_P36562	ITGA5
A_24_P328333	ROCK2
A_23_P11224	TMEM32
A_24_P86755	C9orf9
A_23_P7791	OGFRL1
A_23_P65410	STRN3
A_23_P121182	HACL1
A_23_P354027	KCTD11
A_32_P51084	NUP205
A_23_P85742	CREG1
A_23_P54963	MRPL38
A_23_P38482	GABARAP::PHF23
A_23_P142616	BIRC6
A_23_P144465	PAPSS1
A_23_P134854	CLDN23
A_24_P71373	SLC9A1
A_23_P204079	NPFF
A_23_P414269	TSR2
A_23_P69695	ZCD2
A_23_P78554	FBXL12
A_23_P68121	PSD4
A_23_P390343	DHX40
A_23_P255916	RPUSD3
A_23_P385267	CCDC95
A_24_P115967	C11orf11
A_23_P156667	PPP1R10
A_23_P20437	TIGD5
A_23_P314101	SUSD2
A_23_P112652	CNOT10
A_23_P77437	PRMT7::SLC7A6
A_23_P20823	WDR34
A_23_P36305	ATG16L2
A_23_P307525	ANKRD9
A_23_P138776	ACP2
A_23_P67198	CPAMD8
A_24_P200023	IL1R1
A_23_P23346	MLLT11
A_23_P85171	EMD
A_23_P100074	AVEN
A_23_P345830	FASTKD2
A_23_P61551	CD2BP2
A_23_P70566	FKBPL
A_23_P70127	TMED9
A_23_P401580	RMND5B
A_23_P151506	PLEK2
A_23_P377957	KCTD12
A_23_P37877	NARFL
A_24_P321752	TTLL5
A_23_P56673	ZNHIT4
A_23_P47867	PPFIBP1
A_23_P417965	CCDC9
A_23_P89710	CEP192
A_23_P132910	FLJ20273
A_23_P213359	PCDH1
A_23_P163148	C14orf133
A_23_P350107	TRIM56
A_24_P406814	FAM53B
A_24_P262355	PHB
A_23_P129358	SETD6
A_24_P247978	ZNF589
A_24_P941441	GNA13
A_23_P121783	SRD5A2L
A_24_P33444	YWHAE
A_24_P323104	DIAPH1
A_23_P118038	NUTF2
A_23_P218793	LOC63929
A_23_P252783	SLC2A8
A_23_P153502	AKT1S1
A_23_P303181	DBP
A_23_P215154	KCNH2::NYREN18
A_23_P78526	CEACAM19
A_23_P257335	KHDRBS3
A_24_P345540	ZC3H8
A_23_P59051	SLC17A2
A_23_P29422	GYG1
A_23_P255104	LHFPL2
A_24_P382026	MIF4GD
A_23_P217120	EHMT1
A_23_P164237	UTP6
A_23_P81660	LMBRD1
A_24_P304549	LAMP1
A_23_P143748	TTLL12
A_23_P313	PEF1
A_23_P134274	POP7
A_23_P4308	PLD2
A_23_P26557	C16orf59
A_23_P340333	KIAA1754
A_23_P142708	LMAN2L
A_23_P214185	UBE2J1
A_23_P206371	NOL3
A_23_P145330	CCHCR1
A_23_P83714	ZNF707
A_24_P219785	CALM3
A_23_P356330	D15Wsu75e
A_23_P145501	CRSP3
A_23_P54041	THTPA
A_24_P941166	ZNF425
A_23_P317620	ARL4C
A_23_P207905	SECTM1
A_23_P91910	PLSCR4
A_23_P44768	TBK1
A_23_P15090	DNAJA2
A_23_P369574	CLASP2
A_23_P100001	LOC400451
A_23_P200239	YIPF1
A_23_P112135	TRAM1
A_23_P94703	TOR1B
A_23_P202602	SEC23IP
A_23_P151368	LOC221143
A_23_P63319	SOAT1
A_23_P143916	ATP2C1
A_23_P105571	CHPT1
A_24_P278299	ASB13
A_23_P107855	FLJ14768
A_23_P11309	PLXNA3
A_23_P122915	BRI3
A_23_P159927	ARHGAP4
A_23_P302094	IMP4
A_23_P123256	PDAP1
A_23_P119311	KLK9
A_32_P79366	HABP4
A_23_P201097	GUK1
A_23_P93499	TFB1M
A_23_P257905	CENPB
A_23_P91015	SMYD5
A_23_P83328	ENG
A_23_P163506	CYBA
A_32_P119007	ESPL1
A_23_P5586	MPHOSPH10::NAGK
A_24_P279121	MESP1
A_23_P213237	CBR4
A_23_P45976	RAP1GAP
A_23_P43425	C9orf40
A_23_P39202	C19orf33
A_23_P202206	GSTO2
A_23_P162596	ACTR6
A_23_P144622	GNPDA1
A_23_P153510	MED25
A_23_P23318	WDR3
A_23_P88703	TP53BP1
A_23_P89621	CBX4
A_24_P124992	PSMA4
A_23_P71419	COPS5
A_32_P24165	FANCD2
A_24_P244952	SMG1
A_23_P161439	C10orf116
A_24_P389218	ARHGEF5
A_23_P115036	IPO13
A_24_P400473	KIAA0446
A_23_P307430	LSM12
A_23_P433132	KRTCAP3
A_24_P293120	ZNF576
A_23_P143935	PIGZ
A_32_P493225	LENG9
A_23_P126825	SLC16A1
A_24_P269779	CHST3
A_23_P10873	TLR1
A_23_P94998	LETM1
A_23_P250054	RNF123
A_23_P124095	CALML5
A_24_P167806	IDH3A
A_24_P391104	RFX1
A_32_P173058	TMEM41B
A_24_P210082	C11orf71
A_23_P135357	RNMTL1
A_23_P75516	PPFIA1
A_23_P202939	APLP2
A_23_P130974	KIAA1683
A_23_P151975	RHCG
A_24_P291978	ADCK2
A_23_P65455	C14orf94
A_23_P379630	MGC15523
A_23_P55639	P15RS
A_23_P400435	CRLS1
A_23_P47004	DHX32
A_23_P150935	TROAP
A_24_P354300	WDR51A
A_23_P320553	PPFIA3
A_23_P15326	TRIM25
A_23_P66211	KREMEN2::PAQR4
A_23_P369987	KIAA0317
A_23_P61987	TMEM121
A_24_P107941	C16orf57
A_32_P184727	KPNB1
A_23_P321466	PEX11G
A_24_P145047	ZNF609
A_23_P149690	PANK4
A_23_P12784	FRAT2
A_23_P202769	DNAJC4
A_24_P227211	KLC2
A_24_P111134	POMT2
A_23_P107894	YIPF2
A_23_P126757	INTS3
A_23_P352226	MAPKBP1
A_23_P54517	TYRO3
A_23_P105747	DIP13B
A_24_P368575	SLC4A7
A_23_P50872	NDUFB7
A_23_P161522	TMEM134
A_23_P169137	NINJ1
A_23_P258246	DDB1
A_23_P86900	B3GNT1
A_23_P258071	RNF113A
A_32_P220472	ZFAND6
A_23_P149562	ARHGAP29
A_32_P95823	UBXD2
A_23_P138105	MED18
A_23_P58207	RAP1GDS1
A_23_P70968	HOXA5
A_23_P135454	AFG3L2
A_23_P48246	PEX5
A_24_P123166	TCTA
A_23_P208422	F2RL3
A_23_P360874	DKFZp434K1815
A_23_P73208	MGC29891
A_23_P165989	NEURL2
A_23_P17287	LOC285148
A_23_P57570	A4GALT
A_23_P17562	ZNF341
A_23_P61810	BAIAP2
A_24_P358381	GTPBP6
A_24_P378788	SLC35E1
A_23_P80832	TMEM41A
A_24_P383581	P117
A_23_P121716	ANXA3
A_23_P250644	MGC13017
A_23_P18901	ATG12
A_23_P36745	ALDH2
A_23_P56938	REL
A_23_P168993	ADRB3
A_23_P80377	PACSIN2
A_23_P158007	ZDHHC12
A_23_P15516	TMEM101
A_23_P68087	ATIC
A_23_P253421	AUP1
A_23_P58102	EXOSC7
A_23_P897	C1orf116
A_23_P2922	MBIP
A_23_P44363	CASKIN2
A_23_P140978	ZNF263
A_23_P406889	PLDN
A_23_P99027	PTPN11
A_23_P144264	TOMM70A
A_23_P144384	GALNT7
A_24_P219140	YY1
A_23_P102937	SUMO3
A_24_P298877	C1orf174
A_23_P157758	KIAA2026
A_23_P341443	MNT
A_23_P164468	ZNF508
A_23_P122674	PAK1IP1
A_23_P26854	KIAA0672
A_23_P69810	LPAAT-THETA
A_23_P209449	FZD7
A_23_P152028	TRIP4
A_24_P135489	NUPL1
A_23_P99579	C14orf142
A_23_P26799	MPDU1
A_23_P99891	MESDC1
A_23_P16078	PAFAH1B3
A_23_P217507	DHRSX
A_23_P413815	VKORC1L1
A_24_P159648	BAIAP2
A_23_P74435	C1orf50
A_23_P149649	SDHB
A_23_P128698	SPRY2
A_24_P926960	MEGF6
A_23_P126486	MGC12760
A_23_P125408	DOHH
A_23_P115683	HPS6
A_23_P129614	NUDT21
A_23_P64560	FRAG1
A_24_P222844	PRPF38B
A_23_P163458	EHD4
A_23_P111804	PARP12
A_23_P45022	PPID
A_32_P132438	AKAP1
A_23_P31372	MDH2
A_23_P25706	CLMN
A_23_P409386	SLC25A22
A_23_P156310	SKP2
A_23_P89762	PHLPP
A_24_P135344	RICS
A_24_P14531	TM9SF4
A_32_P29806	CRADD
A_23_P162787	SUGT1
A_23_P114656	HDAC1
A_24_P257971	SLC27A4
A_32_P164522	FAM33A
A_24_P126873	SUPT6H
A_23_P114670	ARHGEF16
A_23_P7976	HIST1H1E
A_23_P354591	C9orf28
A_23_P66563	C17orf71
A_23_P152235	IRX3
A_23_P58482	MGAT1
A_23_P377197	MRAS
A_23_P107087	TSR1
A_32_P221822	CGI-115::KIAA0507
A_32_P19135	RAB4B
A_23_P33455	CDC40
A_23_P258418	TNIP2
A_23_P76731	RAGE
A_23_P22460	BIRC4
A_32_P51905	KIAA1191
A_23_P75380	AIP
A_23_P115523	JMJD4
A_24_P368575	SLC4A7
A_23_P33119	C8orf33
A_32_P15421	RNF185
A_23_P321972	FGD5
A_23_P159125	SLC16A5
A_23_P111273	TBC1D7
A_23_P127533	DCUN1D5
A_23_P157607	INTS10
A_23_P55123	COX10
A_24_P804267	FLJ46385
A_24_P210637	D4ST1
[truncated: 66 more rows]

## Sheet: Raouf et al 2008 myovsbip
Agilent ID	Symbol
A_23_P166459	LGALS1
A_23_P13899	GAPDH
A_23_P27096	PFN1
A_23_P201706	S100A2
A_23_P126593	S100A11
A_23_P142724	RPL37A
A_23_P35820	CFL1
A_23_P62605	RPL11
A_23_P127584	NNMT
A_32_P95739	TPI1
A_23_P168898	RPS20
A_24_P212152	FLJ14346
A_24_P179351	TPT1
A_23_P137391	ENO1
A_23_P145089	HSP90AB1
A_23_P133146	H2AFZ
A_23_P47565	LDHA
A_23_P41716	GNB2L1
A_23_P137984	S100A10
A_23_P52639	COX8A
A_23_P128147	K-ALPHA-1::TUBA3
A_23_P202881	FEZ1
A_23_P166459	LGALS1
A_23_P26713	RPL23
A_23_P117721	RPS17
A_23_P65427	PSME2
A_23_P91468	PSMA7
A_23_P30884	CLIC1
A_23_P142045	PRDX2
A_23_P124619	S100A14
A_23_P154840	SOD1
A_32_P95397	ITGB1
A_23_P371613	CHCHD1
A_23_P144071	COL7A1
A_32_P230828	CENPL::GAS5
A_23_P256933	RPL24::SLC36A2
A_23_P69491	RHOA
A_23_P326170	CALM2
A_23_P13899	GAPDH
A_23_P142146	RPL18
A_23_P201706	S100A2
A_32_P54137	UQCRH
A_23_P370434	C1QBP
A_23_P168531	FSCN1
A_23_P135474	MRPL37
A_23_P115137	HBXIP
A_24_P52697	H19
A_23_P20980	CYC1
A_24_P52697	H19
A_23_P27096	PFN1
A_23_P154894	CSTB
A_24_P319715	PDIA6
A_23_P208265	RPS5
A_23_P33216	ATP5B
A_23_P92082	TKT
A_24_P785293	STX5
A_23_P22224	EIF4EBP1
A_23_P57521	EIF3S6IP
A_23_P104362	ECHS1
A_23_P252536	MRPS26
A_23_P60248	TXN
A_23_P98275	MAP3K11
A_23_P86283	LAPTM5
A_23_P86283	LAPTM5
A_23_P67288	CALR
A_23_P98580	FADS2
A_23_P46928	PFKP
A_23_P107073	RPA1
A_23_P201636	LAMC2
A_23_P108326	NR2F6
A_23_P165840	ODC1
A_23_P102420	CCT4
A_23_P40049	CAD
A_23_P69826	DHX15
A_23_P70355	SERPINB6
A_23_P15357	LGALS3BP
A_23_P253421	AUP1
A_23_P34767	YBX1
A_23_P251293	SNCG
A_23_P127438	FAU
A_23_P140960	NDUFAB1
A_23_P21324	TWIST2
A_23_P59107	HLA-E::MRPS18B
A_23_P137391	ENO1
A_32_P532216	QARS
A_23_P56316	TIMM13
A_23_P218997	PDCD6
A_23_P3979	MRPS7
A_24_P327815	STIP1
A_23_P137984	S100A10
A_23_P154447	NOP5/NOP58
A_23_P57961	PLXNB1
A_23_P204448	ANAPC5
A_23_P259314	RPS4Y1
A_23_P2474	COPS7A
A_23_P259314	RPS4Y1
A_23_P2474	COPS7A
A_23_P49269	RPUSD1
A_24_P180680	LAPTM4B
A_23_P256716	SMARCA5
A_23_P35467	ZCD1
A_23_P65768	C15orf15
A_23_P212310	TMEM103
A_23_P45011	PPP1R14C
A_23_P30547	LCP2
A_23_P11664	SFRS11
A_23_P307940	CAPZA2
A_23_P45011	PPP1R14C
A_23_P30547	LCP2
A_23_P37191	PSMB5
A_23_P57379	CDC45L
A_23_P115482	UBE2T
A_23_P54720	LOC201725
A_23_P122387	MRPS18A
A_24_P79054	TGFB1
A_23_P35995	ASAM
A_23_P157215	BZW2
A_23_P110791	CSF1R
A_23_P129678	SETD1A
A_23_P149200	CDC20
A_24_P79054	TGFB1
A_23_P35995	ASAM
A_23_P369919	RAB4A
A_23_P110791	CSF1R
A_23_P139998	PHGDHL1
A_32_P85999	CDH13
A_23_P82748	ENY2
A_23_P151075	ARHGDIB
A_23_P74269	SRM
A_23_P211355	DGCR8
A_23_P156809	A_23_P156809
A_23_P398460	HK2
A_23_P101960	ZFP36L2
A_23_P385500	RNF166
A_23_P111206	FKBP5
A_23_P131646	RPIA
A_23_P314584	MAPKAPK3
A_23_P142447	ADAMTS10::MYO1F
A_32_P234827	ARMC1
A_23_P420361	VHL
A_32_P85999	CDH13
A_23_P122815	CALU
A_23_P208126	SERPINB5
A_23_P156809	A_23_P156809
A_23_P321913	DEF6
A_23_P129704	TERF2IP
A_23_P571	SLC2A1
A_23_P142447	ADAMTS10::MYO1F
A_32_P234827	ARMC1
A_23_P72138	MRPS22
A_23_P146187	RRS1
A_23_P14389	ACIN1
A_23_P142518	BTBD14B
A_24_P218074	ZNF467
A_23_P108785	ACTR3::RPS6KA3
A_23_P64954	USP5
A_23_P164826	RNASEH2A
A_23_P88331	DLG7
A_24_P79808	PBXIP1
A_23_P210849	PYGB
A_23_P101093	COPZ2
A_23_P422193	SUV39H1
A_23_P134827	ASH2L
A_23_P137097	SLC16A2
A_23_P97621	RRAGC
A_23_P139912	IGFBP6
A_23_P124619	S100A14
A_23_P108314	ADAMTS10
A_23_P51410	SMYD3
A_23_P407142	LUZP1
A_23_P11372	HPRT1
A_23_P161022	SNAPAP
A_23_P72503	KLHL2
A_24_P115774	BIRC2
A_23_P150365	REXO2
A_23_P372467	AHSA2
A_23_P150446	PCID1
A_23_P366328	VPS37A
A_23_P78509	SFRS16
A_23_P48676	PYGL
A_23_P57736	CMTM6
A_23_P31866	THRAP6
A_23_P106299	SERF2
A_23_P208866	GMFG
A_23_P56339	GPSN2
A_23_P159741	BCOR
A_23_P420551	CIT
A_23_P158470	C3orf54
A_23_P122615	C6orf111
A_23_P63929	BRWD2
A_23_P19936	KDELR2
A_23_P385217	ARL8B
A_23_P50096	TYMS
A_23_P71821	PBX3
A_23_P30024	NFKB1
A_23_P59528	ACN9
A_23_P206290	GPR114
A_23_P216361	COL14A1
A_23_P252541	RAB7B
A_23_P60248	TXN
A_23_P41734	RNF130
A_23_P144113	GNAI2
A_32_P54137	UQCRH
A_23_P109877	TMEM113
A_23_P94030	LAMB1
A_23_P147106	FLJ20245
A_23_P144718	F2RL2
A_23_P24529	C11orf57
A_24_P392201	TBC1D10C
A_23_P48550	KIAA0284
A_23_P215449	NCF1
A_24_P933180	GGCX
A_23_P164821	C19orf43
A_23_P4007	FXR2
A_23_P203344	ZFP91
A_23_P323154	GLIS2
A_23_P328034	C20orf96
A_23_P330262	PIP5K1C
A_24_P603224	SF3A3
A_23_P311232	CLASP1
A_23_P93844	TOMM7
A_23_P103011	RAB36
A_23_P216689	BRD3
A_23_P142634	METTL5
A_23_P53603	ATP2A2
A_24_P53600	ATRN
A_23_P106463	OAZ2
A_23_P167066	UGDH
A_24_P616840	TMEM30B
A_23_P30429	NDST1
A_23_P161190	VIM
A_23_P79416	FBXO11
A_23_P101427	EVI5L
A_23_P212812	CPLX1
A_23_P413184	P18SRP
A_23_P42507	PPIL4
A_24_P194931	SMEK2
A_23_P90612	MCM6
A_23_P151405	CKAP2
A_23_P65983	CCDC102A
A_23_P345591	PSMA2
A_23_P38041	NAGPA
A_23_P303390	MYCN
A_23_P37441	B2M
A_23_P43276	GPR124
A_23_P201400	PPOX
A_23_P9144	UHRF2
A_23_P214156	SENP6
A_23_P354953	TNPO2
A_23_P47614	PHLDA2
A_23_P214798	SYNCRIP
A_23_P111228	COQ3
A_23_P121253	TNFSF10
A_23_P71591	NOL8
A_23_P431360	ZNF219
A_24_P143171	TMEM47
A_23_P259451	LSM6
A_23_P114221	RBBP7
A_23_P156697	BAT5
A_23_P18931	MAN2A1
A_23_P144179	CPOX
A_23_P73972	GPX7
A_23_P203841	BAZ2A
A_23_P116114	PDE3B
A_23_P129038	EVL
A_23_P162970	IPO4
A_23_P105442	GRASP
A_23_P215265	GNA12
A_23_P418493	ATPAF2
A_23_P73702	MED12
A_23_P127079	PPRC1
A_23_P334608	GUSB
A_23_P91699	EIF3S7
A_23_P307430	LSM12
A_23_P76918	TIMM9
A_23_P65712	FAM103A1
A_23_P358009	DNAJC16
A_23_P171074	ITM2A
A_24_P105283	SFPQ
A_23_P5974	ZSWIM1
A_23_P129101	HEXA
A_23_P34767	YBX1
A_24_P234572	RAB7
A_23_P67162	PIN1
A_23_P170649	RPESP
A_23_P411953	PYGO2
A_23_P258493	LMNB1
A_23_P107322	CORO6
A_23_P51627	PPCS
A_23_P121250	EIF4A2
A_23_P17192	RAPGEF4
A_23_P55064	WDR79
A_24_P390070	SFRS9
A_23_P25224	CSDA
A_23_P379736	MGC4655
A_23_P156156	ZCCHC9
A_23_P171258	ABCB7
A_24_P365526	HCK
A_23_P167920	DLL1
A_24_P293120	ZNF576
A_23_P41734	RNF130
A_23_P67529	KCNN4
A_23_P134734	FLJ20366
A_23_P143885	ARHGEF3
A_23_P125519	RPS4X
A_23_P59481	UBE3C
A_23_P201706	S100A2
A_23_P138635	BNIP3
A_23_P118038	NUTF2
A_23_P50096	TYMS
A_23_P67042	MOCOS
A_23_P109201	C20orf3
A_23_P71364	PI15
A_23_P40693	EP300
A_23_P368740	HDAC10
A_24_P763243	EEF1A1
A_23_P38408	ZNF403
A_23_P63798	KLF6
A_23_P49597	PLSCR3
A_23_P69242	SUMF1
A_23_P67299	DOCK6
A_23_P83192	PHPT1
A_23_P144071	COL7A1
A_23_P18806	YIPF5
A_23_P58148	MGC4618
A_23_P139509	ERGIC2
A_23_P78438	STATIP1
A_23_P214026	FBN2
A_23_P213944	HBEGF
A_23_P255273	RAD23B
A_24_P206344	ZNF746
A_23_P106822	NOB1
A_23_P47077	BAG3
A_23_P87879	CD69
A_23_P145114	GCLC
A_23_P34144	MAGEH1
A_23_P146050	IMPA1::ZFAND1
A_23_P308581	C6orf153
A_23_P23191	HSPG2
A_23_P45831	CHD1L
A_32_P228501	CDC26
A_23_P126735	IL10
A_24_P391987	LOC401152
A_23_P428819	C6orf166
A_23_P258714	VARS
A_23_P151690	ACTR10
A_23_P90155	NOP17
A_23_P47857	TM7SF3
A_23_P149259	TMEM79
A_23_P65357	SYNJ2BP
A_23_P123763	C9orf82
A_23_P373079	FLJ36874
A_23_P305692	ELMOD2
A_23_P421638	ZNF651
A_23_P401076	SUSD3
A_23_P78888	FBL
A_23_P151159	TCHP
A_23_P429535	GTF3C3
A_23_P63847	SUPV3L1
A_23_P252471	PECAM1
A_23_P128154	TUBA6
A_23_P104372	DNAJC9::KIAA0974
A_23_P254997	C6orf149
A_23_P24555	PHLDB1
A_23_P140848	MPHOSPH6
A_23_P368729	TFEB
A_23_P83028	RECK
A_32_P191084	KCTD5
A_23_P134910	GGH
A_23_P70168	TARS
A_23_P365418	LOC155060
A_23_P206759	KIAA0174
A_23_P5441	ABCB6
A_23_P41818	ZFR
A_24_P365807	EFNB1
A_23_P310483	C8orf58
A_24_P38815	TPP1
A_23_P80098	GART
A_23_P329573	ITGB2
A_23_P211363	GNAZ
A_23_P161352	PTPLA
A_23_P99771	PNMA1
A_23_P40880	CMTM8
A_23_P92824	ATG10
A_23_P379614	OIP5
A_23_P139312	DHFRL1
A_23_P61674	CLK4
A_23_P131128	ZNF569
A_23_P92042	ITPR1
A_23_P149892	GALNACT-2
A_23_P137139	BTK
A_23_P58529	HSA9761
A_24_P636318	LOC130074
A_23_P144816	VDAC1
A_23_P403521	C7orf36
A_23_P20615	ANP32B
A_23_P35943	ANKK1
A_23_P66867	GEMIN4
A_23_P133279	LOC134145
A_23_P9513	MTA1
A_23_P152655	ICAM2
A_23_P418373	BCL2L2
A_23_P217447	LAMP2
A_23_P125056	BAI1
A_23_P132405	ACAD9
A_23_P209678	PLEK
A_23_P126457	ISG20L2
A_23_P8412	GALNT11::KCNH2
A_23_P61524	CCDC71
A_23_P142239	LOC541469
A_23_P139339	WDR71
A_23_P119964	CEBPZ
A_24_P98385	RNF20
A_23_P96331	WAS
A_23_P97584	DNTTIP2
A_23_P46982	MMS19L
A_23_P135257	PRSS3
A_23_P110712	DUSP1
A_23_P54834	NIP7
A_23_P157128	SCAP2
A_23_P309224	MULK
A_23_P39799	HTRA2::LOXL3
A_23_P127195	PRPF18
A_23_P120472	TFAP2C
A_24_P287075	MAP4K2
A_23_P134517	PURB
A_23_P152181	POLR3E
A_23_P368187	NAB2
A_23_P27013	HOXB9
A_23_P309850	RPUSD2
A_23_P7528	DPYSL3
A_23_P76034	PVRL1
A_23_P125001	RAC3
A_23_P153489	CLEC11A
A_23_P55421	CBX8
A_23_P218807	ZC3H7B
A_23_P52697	CD248
A_23_P137248	PRKX::PRKY
A_24_P365807	EFNB1
A_23_P117346	WDR22
A_23_P48747	DHRS1
A_23_P7873	MCM3
A_23_P363316	HOXB5
A_23_P2446	TMEM5
A_23_P204702	TEGT
A_23_P104151	TMEM69
A_23_P30294	CDO1
A_23_P162127	MDS025
A_23_P213944	HBEGF
A_23_P204277	H2AFJ
A_24_P327050	TRAPPC2L
A_23_P6066	CPXM
A_23_P74359	CSRP1
A_23_P102351	CHST10
A_23_P27048	C17orf32
A_23_P430044	SUV420H2
A_23_P83436	PEPD
A_24_P263653	DOCK2
A_23_P130856	FLJ14640
A_23_P27353	SLC14A2
A_23_P415511	C2orf15
A_23_P128126	RAN
A_23_P256773	TSSC1
A_23_P250042	SELT
A_23_P139795	MSI1
A_23_P95640	C1orf186
A_23_P251387	REPS2
A_23_P139486	CDK2AP1
A_23_P332509	NAG
A_23_P9621	ELF4
A_23_P203564	ZNF143
A_23_P111297	RPP40
A_23_P123440	SPFH2
A_23_P151710	PTGER2
A_32_P175301	DENND3
A_23_P9894	PRMT3
A_23_P406702	CAMSAP1L1
A_23_P125990	E2F2
A_23_P69121	SIAH2
A_24_P129232	SERINC1
A_23_P255785	NCK1
A_23_P361085	C6orf160
A_23_P151106	PHB2
A_23_P380998	R3HDM1
A_23_P111811	ING3
A_23_P256231	FBXO30
A_23_P30745	MEA1
A_23_P14062	NUP107
A_23_P200928	NID1
A_23_P257198	NDUFS4
A_23_P114783	PARP1
A_23_P164387	SMARCE1
A_23_P253434	FNDC3B
A_23_P216476	ZBTB5
A_23_P165028	DAPK3
A_23_P105957	ACTN1
A_23_P81241	NDFIP1
A_23_P102235	SNRPG
A_23_P313828	PIGL::PRR6
A_24_P363477	FTSJ2
A_23_P63254	SFN
A_24_P648880	MEIS3P1
A_23_P97123	RP4-747L4.3
A_23_P154037	AOX1
A_23_P385081	SCAMP2
A_23_P98923	IPO8
A_24_P333019	RNF24
A_24_P95029	TAX1BP1
A_23_P370479	POFUT1
A_23_P12992	HSPC152
A_23_P149494	ABHD12
A_23_P118086	C16orf76
A_23_P58489	FASTKD3
A_23_P12866	C10orf89
A_23_P36183	GTF2H1
A_23_P119254	ASF1B
A_23_P344555	NEDD9
A_24_P304723	PPIB
A_23_P377882	KCNH2
A_23_P417200	TERF2
A_23_P94370	CPNE3
A_23_P98173	PTPRCAP
A_23_P153026	GAA
A_23_P97442	C1orf160
A_23_P212500	TF
A_23_P101796	SYDE1
A_24_P234214	HNRPLL
A_24_P331918	COL6A1
A_23_P154667	FKBP1A
A_23_P46907	CBARA1
A_23_P368896	SNX12
A_23_P18372	B3GNT5
A_23_P1505	LRP5
A_23_P339098	SLC35F2
A_23_P39561	UBE2F
A_24_P234214	HNRPLL
A_23_P2152	NDUFC2
A_23_P259207	FLJ10916
A_23_P71148	BLVRA
A_23_P410587	PHF17
A_23_P17620	CYYR1
A_23_P413150	KLF13
A_23_P102517	PDE6D
A_23_P128728	ARG2
A_32_P217510	WDR75
A_23_P327307	PAK2
A_24_P87763	EEF2
A_23_P202484	ZNF503
A_23_P53663	PAWR
A_23_P302494	PPP1R3D
A_23_P5359	TRAF3IP1
A_23_P45851	HIAT1
A_23_P101532	RPS11
A_23_P96158	KRT17
A_23_P44956	LOC441136::RPL35A
A_23_P74629	RPS27
A_23_P68106	TMSB10
A_23_P205499	LRP10
A_23_P105957	ACTN1
A_23_P53541	CHD4
A_23_P48717	NPC2
A_23_P137016	SAT
A_23_P96087	H1FX
A_23_P146922	GAS6
A_23_P162918	SERPINA3
A_23_P201097	GUK1
A_23_P149529	TACSTD2
A_23_P89431	CCL2
A_23_P137665	CHI3L1
A_23_P50498	FTL
A_23_P143242	CEBPB
A_23_P141974	TPM4
A_23_P59388	DST
A_23_P32463	EXOSC4
A_23_P353035	IGFBP7
A_23_P94501	ANXA1
A_23_P76364	CD9
A_23_P157865	TNC
A_24_P314477	TUBB2B
A_24_P216294	CST3
A_23_P164650	APOE::TOMM40
A_24_P296772	PPP1R14A
A_23_P82169	SOX4
A_23_P353035	IGFBP7
A_23_P74359	CSRP1
A_23_P211233	COL6A2
A_23_P19663	CTGF
A_23_P151267	LIMA1
A_23_P40108	COL9A3
A_23_P90659	LAPTM4A
A_23_P137381	ID3
A_23_P46426	CYR61
A_23_P19142	KCNMB1
A_23_P122545	RDBP
A_23_P320185	NDUFA11
A_23_P52761	MMP7
A_23_P23206	MAD2L2
A_23_P137016	SAT
A_23_P34107	FAM50A
A_23_P16409	CAPN12
A_23_P132595	VGLL4
A_23_P35030	CPSF3L
A_24_P339201	METRN
A_23_P1691	MMP1
A_23_P102571	SLC2A4RG
A_23_P90444	MGC10433
A_23_P5273	KIAA0963
A_23_P136777	APOD
A_23_P122796	HDDC2
A_32_P28685	SNRPA1
A_23_P204286	MGP
A_23_P34126	BGN
A_23_P34126	BGN
A_23_P163496	MRPS34
A_23_P149249	KRTCAP2
A_24_P72479	ARPC1A
A_24_P150803	PRSS8
A_32_P132438	AKAP1
A_23_P55174	G6PC3
A_23_P61551	CD2BP2
A_23_P88680	C15orf24
A_24_P142442	POLDIP2
A_23_P66421	NAT9
A_23_P51361	TXLNA
A_23_P13033	RBM4
A_23_P133474	GPX3
A_23_P39265	LYPD3
A_23_P103310	S100A7
A_23_P217998	JAM3
A_23_P360754	ADAMTS4
A_23_P160582	HYI
A_23_P363769	KRT86
A_23_P122041	PPP2CA
A_23_P217998	JAM3
A_23_P360754	ADAMTS4
A_24_P211151	EXOSC5
A_23_P79043	TMEM147
A_23_P145916	AEBP1
A_23_P136238	MGC14327
A_23_P3368	FURIN
A_23_P57347	PCNT
A_23_P143242	CEBPB
A_23_P60479	DNAJA1
A_23_P201570	CELSR2
A_23_P164752	RAB8A
A_23_P66719	MGC23280
A_23_P11774	UTP11L
A_23_P121533	SPON2
A_23_P30254	PLK2
A_23_P145916	AEBP1
A_23_P136238	MGC14327
A_23_P201570	CELSR2
A_23_P11774	UTP11L
A_23_P121533	SPON2
A_23_P399078	TIMP3
A_23_P11353	ATP6AP2
A_23_P138760	CLCF1
A_23_P27724	SEPW1
A_23_P207507	ABCC3
A_23_P57497	MYH9
A_23_P254472	C6orf211
A_23_P210210	EPAS1
A_23_P218731	CRYZL1
A_23_P303087	PTN
A_23_P150053	ACTA2
A_24_P100695	LPIN3
A_23_P143694	SOX10
A_23_P132619	OXTR
A_23_P132378	CELSR1
A_23_P70231	ALDH7A1
A_23_P114952	TMEM9
A_23_P74740	PARK7
A_23_P200260	PCNXL2
A_23_P104607	PSMC3
A_23_P164047	MMD
A_23_P68487	BMP7
A_23_P143713	APOBEC3F::APOBEC3G
A_23_P102965	BCL2L13
A_24_P131522	ANTXR1
A_23_P139500	BHLHB3
A_23_P143083	FLJ20254
A_23_P51646	PLK3
A_23_P77020	TINF2
A_32_P194246	KIAA0350
A_23_P415401	KLF9
A_23_P69738	RASL11B
A_23_P48936	SMAD3
A_23_P166826	DCP1A
A_23_P32615	MNAT1
A_23_P60718	ALG12
A_23_P33791	SSBP2
A_23_P149529	TACSTD2
A_23_P49924	NT5C3L
A_23_P27332	TCF4
A_23_P103476	UBIAD1
A_23_P107587	NPC1
A_23_P103996	GCLM
A_23_P32444	MXRA8
A_23_P405942	LARP5
A_23_P40025	DAZAP2
A_23_P79416	FBXO11
A_23_P80068	BTG3
A_23_P118516	FAM18B
A_23_P206212	THBS1
A_23_P20558	CDC37L1
A_23_P135326	POLE3
A_23_P81399	SQSTM1
A_23_P259012	BAP1
A_23_P168669	CROT
A_23_P96383	SRPX
A_23_P203957	TMTC1
A_23_P118493	TOM1L1
A_23_P17606	STCH
A_23_P65733	FLJ20582
A_23_P11262	F8A1
A_23_P218841	NGLY1
A_23_P65768	C15orf15
A_23_P141715	C18orf10
A_23_P258944	DNAJB9
A_23_P389907	ATXN2
A_24_P287043	IFITM2
A_23_P170857	IL1RAP
A_23_P251499	PCOLCE
A_23_P250274	LRRC8A
A_24_P382187	IGFBP4
A_23_P1254	GSTO1
A_23_P57497	MYH9
A_23_P139396	C11orf73
A_24_P48177	ST3GAL2
A_23_P423389	CREB3
A_23_P7388	HDAC3
A_23_P30283	UNQ1912
A_23_P360797	NTF3
A_23_P257763	BOC
A_23_P109345	PTTG1IP
A_23_P13701	TMBIM4
A_23_P89123	CFDP1
A_23_P76090	STAT2
A_23_P65427	PSME2
A_24_P251381	NHEJ1
A_23_P68922	MICAL-L1
A_23_P376591	CLYBL
A_23_P215956	MYC
A_23_P30338	CCNH
A_24_P636332	CCDC84
A_23_P59950	SLC39A14
A_23_P2026	TSSC4
A_23_P314222	LEO1
A_23_P34744	CTSK
A_23_P19210	BXDC1
A_23_P20248	MAP2K1
A_23_P201940	LMOD1
A_23_P22915	SLC30A7
A_32_P175539	RCN2
A_23_P67453	TNNI3
A_23_P417951	TSPYL5
A_23_P92983	BHMT2
A_32_P152195	STAC2
A_23_P19657	LRP11
A_23_P202945	BTBD15
A_23_P127584	NNMT
A_23_P40693	EP300
A_23_P365149	BCKDK
A_23_P112159	EIF2C2
A_23_P398044	CCDC97
A_23_P204609	VEZT
A_23_P90211	IRF2BP1
A_23_P106898	TMEM142C
A_23_P171249	IGBP1
A_23_P137196	IL13RA1
A_24_P264909	NDFIP2
A_23_P22682	ARMCX1
A_23_P108673	FLJ13391
A_23_P19226	SART2::TSPYL1
A_23_P146339	GPT
A_23_P142533	COL3A1
A_23_P4294	ZNF232
A_23_P34402	NCSTN
A_23_P203737	INTS4
A_23_P17163	HNRPA3P1
A_23_P363399	SLC38A1
A_23_P153266	TOMM40
A_23_P92899	C1QTNF2
A_23_P108835	YPEL5
A_23_P53623	P2RX4
A_24_P22887	RAD23A
A_23_P141847	UBE2M
A_23_P37685	C16orf30
A_23_P336992	MGC11257
A_23_P120883	HMOX1
A_23_P134502	FZD1
A_23_P155907	METAP1
A_23_P79703	HADHB
A_24_P375421	SNX22
A_23_P163647	DCI
A_32_P38637	KIAA1862
A_23_P85893	C1orf85
A_23_P98261	FAM89B::SSSCA1
A_23_P216549	RUSC2
A_23_P111888	CTHRC1
A_24_P500584	XIST
A_23_P386561	TWISTNB
A_24_P263937	CCDC23
A_23_P14493	C14orf104
A_23_P110896	SLC17A5
A_23_P147984	TRIP12
A_23_P120345	PELI1
A_24_P369232	CCDC3
A_23_P110837	IRX4
A_23_P6914	OSBPL11
A_23_P167479	IL17B
A_23_P28434	VAMP8
A_23_P98304	TMEM16A
A_23_P84872	SECISBP2
A_23_P31747	C8orf76::CAPN1
A_23_P409541	MGC9850::POLR1D
A_23_P218463	SERTAD1
A_23_P106158	L2HGDH
A_23_P58953	NQO2
A_23_P57807	MKRN2
A_23_P143127	EML4
A_23_P29924	TMEM128
A_23_P50498	FTL
A_23_P331348	DOCK7
A_23_P53630	RNF10
A_23_P17739	ZNF74
A_23_P71037	IL6
A_23_P355067	TMCO1
A_23_P142671	ZNF513
A_24_P206047	SLC25A4
A_23_P256158	ADRA2C
A_23_P151497	C14orf172
A_32_P171143	LOC389458
A_23_P34983	JTB
A_24_P331655	LOC283849::LOC653319
A_23_P374149	KIAA0082
A_23_P107801	C19orf44
A_32_P218228	FAM109B
A_23_P164536	PIK3C3
A_23_P103131	SMCR7L
A_32_P26103	AGPAT2
A_23_P127613	TRAPPC4
A_23_P16523	GDF15
A_23_P87482	OBFC2B
A_23_P152038	TUBGCP5
A_23_P1691	MMP1
A_23_P88347	PLEKHC1
A_32_P58425	PHF13
A_23_P169879	SLC25A26
A_23_P123666	TBC1D2
A_23_P152305	CDH11
A_23_P209564	CYBRD1
A_23_P116578	PCF11
A_23_P100133	ASCIZ
A_23_P14105	RCBTB2
A_23_P27315	EMILIN2
A_23_P112921	STARD5
A_23_P169934	FLJ39378
A_23_P216188	IKBKB
A_23_P50919	SERPINE2
A_23_P328652	NPHP3
A_23_P357360	SLC29A3
A_23_P75028	REEP3
A_24_P329635	TSC1
A_23_P4551	SETBP1
A_23_P62731	MRPS14
A_23_P345973	ZBTB7C
A_23_P425750	ARMC6
A_23_P72961	PRPS1
A_23_P38894	FLJ11286::PPAN
A_23_P128543	MED4
A_23_P207742	THRA
A_23_P170649	RPESP
A_24_P193295	RAB15
A_23_P32029	SLC35D2
A_23_P385217	ARL8B
A_23_P209978	VSNL1
A_23_P42909	TMEM139
A_23_P363968	C1RL
A_24_P103803	B4GALT1
A_23_P29924	TMEM128
A_23_P213288	SCD5
A_23_P165691	PSMD14
A_23_P16834	FNDC4
A_23_P140907	TMEM8
A_23_P127565	LAYN
A_23_P104617	GYLTL1B
A_23_P363399	SLC38A1
A_23_P78302	NFE2L1
A_24_P115762	CTSC
A_23_P50000	FAM57A
A_23_P77174	PIGB
A_23_P412392	SEC22B
A_23_P201445	C1orf121
A_24_P385280	ALDH9A1
A_23_P203115	TMEM25
A_23_P32294	FAM120A
A_23_P120572	RIN2
A_23_P63319	SOAT1
A_23_P152160	SNN
A_23_P214330	SERPINB1
A_23_P418234	PHLPPL
A_32_P379467	ISLR2
A_23_P62270	SMCX
A_23_P15299	WBP2
A_24_P195831	CCDC34
A_23_P259442	CPE
A_23_P376759	DUSP11
A_23_P204269	USP15
A_23_P148959	TM2D1
A_23_P56971	C20orf11
A_23_P399001	CXXC5
A_23_P253434	FNDC3B
A_23_P20864	ANGPTL2

## Sheet: Liu et al 2007
Agilent ID	Symbol
A_23_P68087	ATIC
A_32_P36942	FLJ37953
A_23_P354547	ISGF3G
A_24_P398092	RAD23B
A_23_P368645	AGPS
A_24_P902100	AGPS
A_23_P70785	AIM1
A_23_P146728	ALG2
A_24_P823011	AMMECR1
A_32_P201773	AMMECR1
A_23_P202939	APLP2
A_24_P300952	APLP2
A_23_P126803	ARPC5
A_23_P117635	ATXN3
A_23_P129031	ATXN3
A_23_P208132	BCL2
A_23_P352266	BCL2
A_24_P303974	C10orf7
A_23_P300905	C10orf9
A_23_P434421	C10orf9
A_32_P208370	C10orf9
A_23_P152284	C16orf33
A_24_P83075	C21orf86
A_32_P122940	C21orf86
A_23_P362694	C4orf7
A_24_P300483	C7orf25
A_23_P403521	C7orf36
A_23_P60339	C9orf64
A_23_P209389	CASP8
A_24_P157087	CASP8
A_23_P75523	CD59
A_24_P141481	CD59
A_24_P639441	CD59
A_24_P784765	CD59
A_32_P50275	CD59
A_23_P31810	CEBPD
A_23_P76658	CG018
A_23_P105571	CHPT1
A_23_P142322	CIRBP
A_23_P312652	CIRBP
A_23_P377616	CIRBP
A_23_P413456	CIRBP
A_32_P209230	CITED4
A_23_P118544	CLTC
A_23_P156993	CNOT4
A_23_P300781	CNOT4
A_24_P187351	CNOT4
A_24_P941922	CNOT4
A_23_P91891	COPB2
A_23_P502575	CSNK2A1
A_23_P362824	CSTF1
A_23_P315364	CXCL2
A_24_P257416	CXCL2
A_23_P69452	DBR1
A_23_P258234	DCBLD1
A_24_P354900	DCBLD1
A_23_P162982	DHRS4
A_23_P90062	DNAJB1
A_23_P166910	DNAJC13
A_23_P131255	DNAPTP6
A_23_P154500	DNMT3A
A_23_P420373	DNMT3A
A_23_P127446	DPF2
A_23_P51856	DUSP10
A_23_P200203	ECHDC2
A_24_P225477	ECHDC2
A_23_P165722	EIF4E2
A_23_P41645	ELL2
A_23_P58506	ELL2
A_23_P24623	ELP4
A_23_P76488	EMP1
A_24_P921446	EMP1
A_32_P183765	ERBB4
A_23_P164042	ERN1
A_23_P436259	ERN1
A_24_P322313	ERN1
A_23_P51117	ETAA16
A_23_P419239	ETNK1
A_23_P329212	ETS1
A_24_P751074	ETS1
A_23_P167789	FAM53C
A_24_P380234	FAM53C
A_23_P58390	FLJ39370
A_24_P54863	FLJ39370
A_32_P126311	FLJ90709
A_23_P211878	FLNB
A_24_P683917	FLNB
A_23_P162640	GABARAPL1
A_24_P4816	GABARAPL1
A_23_P144622	GNPDA1
A_23_P251342	GSK3B
A_23_P429535	GTF3C3
A_23_P56437	GTF3C3
A_23_P103120	GTPBP1
A_23_P416106	GTPBP1
A_24_P168760	GTPBP1
A_23_P56734	HNMT
A_24_P915806	HNMT
A_23_P200109	HS2ST1
A_24_P242357	HS2ST1
A_24_P242361	HS2ST1
A_32_P150928	HS2ST1
A_23_P88303	HSPA2
A_23_P104065	ICMT
A_23_P336000	ICMT
A_24_P128524	ICMT
A_23_P86330	IER5
A_24_P379223	IER5
A_23_P152235	IRX3
A_24_P207195	IRX3
A_23_P65442	ISGF3G
A_23_P70991	JTV1
A_23_P211504	KDELR3
A_23_P327013	KIAA0146
A_24_P143686	KIAA0146
A_24_P699733	KIAA0146
A_23_P310022	KIAA1217
A_32_P10133	KIAA1217
A_32_P202066	KIAA1217
A_32_P225092	KIAA1217
A_32_P79345	KIAA1217
A_32_P26895	KIAA1600
A_23_P168828	KLF10
A_23_P160283	KLHL20
A_23_P218965	LARS
A_24_P51360	LARS
A_23_P47565	LDHA
A_32_P231391	LDHA
A_32_P44568	LDHA
A_23_P79302	LOC130576
A_23_P338233	LOC144233
A_23_P339744	LOC255783
A_23_P386168	LOC255783
A_23_P29851	LRPAP1
A_24_P277331	LRPAP1
A_23_P166848	LTF
A_23_P103110	MAFF
A_23_P426292	MAPK14
A_24_P283288	MAPK14
A_23_P207699	MAPT
A_24_P224488	MAPT
A_32_P95541	MAPT
A_23_P110571	MAST4
A_23_P204286	MGP
A_32_P210193	MGP
A_23_P143906	MLF1
A_23_P419947	MLF1
A_24_P345679	MLF1
A_23_P52761	MMP7
A_23_P26878	NDEL1
A_23_P104522	NEBL
A_24_P398147	NEBL
A_24_P825969	NEBL
A_32_P69849	NGFRAP1L1
A_23_P71591	NOL8
A_24_P360601	NOL8
A_24_P58453	NOL8
A_23_P15714	NSF
A_23_P1199	NUDT5
A_23_P48099	NUP37
A_23_P327307	PAK2
A_32_P104075	PAK2
A_23_P394154	PDE8A
A_23_P125829	PGK1
A_24_P119774	PGK1
A_24_P254532	PGK1
A_24_P604649	PGK1
A_23_P19829	PILRB
A_24_P403244	PILRB
A_23_P135157	PLAA
A_24_P74932	PLP2
A_23_P340131	PRSS16
A_23_P86216	PSMA5
A_32_P226338	PSMA5
A_23_P70794	RAB23
A_23_P255273	RAD23B
A_24_P406664	RAD23B
A_23_P70384	RNF8
A_23_P251412	SCGN
A_23_P34968	SCNM1
A_24_P259799	SCNM1
A_23_P218463	SERTAD1
A_24_P105283	SFPQ
A_23_P148297	SH3BGRL
A_24_P355267	SLC25A25
A_23_P54000	SNX6
A_23_P162945	SRP54
A_24_P544882	SSR1
A_32_P89755	SSR1
A_23_P1343	STAM
A_23_P110686	STC2
A_23_P416395	STC2
A_23_P90762	STK39
A_24_P19544	STK39
A_23_P116533	SWAP70
A_24_P359165	SWAP70
A_23_P31116	THEM2
A_23_P212213	THUMPD3
A_24_P331727	TICAM2
A_32_P123088	TICAM2
A_23_P330461	TMC4
A_23_P335813	TOB2
A_32_P179676	TOB2
A_23_P216257	TPD52
A_24_P166807	TPD52
A_23_P387057	TUBB
A_23_P81912	TUBB
A_32_P78528	TUBB
A_23_P19590	VIL2
A_24_P290481	VIL2
A_23_P127926	WEE1
A_23_P218675	WFDC2
A_24_P14464	WFDC2
A_24_P336417	XPR1
A_24_P702813	XPR1
A_23_P40866	ZBTB20
A_24_P728215	ZBTB20
A_32_P127019	ZBTB20
A_32_P179526	ZBTB20
A_32_P5542	ZBTB20
A_23_P9086	ZDHHC2
A_24_P286687	ZDHHC2

## Sheet: Jones et al 2004
Agilent ID	SYMBOL
A_32_P150632	ANXA11
A_23_P1322	AKR1C2
A_23_P257971	AKR1C2
A_24_P152968	AKR1C2
A_24_P220947	AKR1C2
A_24_P312578	AKR1C2
A_23_P35399	ANXA11
A_24_P107142	ANXA11
A_23_P259071	AREG
A_23_P314070	ARHGAP1
A_23_P44057	ARHGAP1
A_23_P146943	ATP1B1
A_23_P146943	ATP1B1
A_23_P62932	ATP1B1
A_23_P62932	ATP1B1
A_23_P68007	ATP1B3
A_23_P154875	BACE2
A_24_P14584	BACE2
A_24_P402588	BCL11A
A_24_P411186	BCL11A
A_23_P419624	BLCAP
A_23_P419624	BLCAP
A_23_P134454	CAV1
A_23_P134454	CAV1
A_24_P12626	CAV1
A_24_P12626	CAV1
A_23_P29046	CBR1
A_23_P29046	CBR1
A_23_P105392	CCT2
A_23_P85250	CD24
A_23_P24870	CD44
A_24_P919640	CD44
A_32_P85999	CDH13
A_23_P207520	COL1A1
A_23_P207520	COL1A1
A_23_P207520	COL1A1
A_23_P207520	COL1A1
A_23_P10391	COL5A2
A_23_P33196	COL5A2
A_32_P218734	COL5A2
A_23_P213551	CSNK1A1
A_24_P183292	CSNK1A1
A_24_P251899	CSNK1A1
A_24_P316154	CSNK1A1
A_23_P44724	CSRP2
A_23_P170233	CSTA
A_23_P1552	CTSC
A_23_P1552	CTSC
A_24_P115762	CTSC
A_24_P115762	CTSC
A_23_P376449	CTSL
A_23_P94533	CTSL
A_23_P115645	CUGBP2
A_23_P202071	CUGBP2
A_23_P37727	CX3CL1
A_23_P37727	CX3CL1
A_23_P37727	CX3CL1
A_24_P381901	CX3CL1
A_24_P381901	CX3CL1
A_24_P381901	CX3CL1
A_24_P390495	CX3CL1
A_24_P390495	CX3CL1
A_24_P390495	CX3CL1
A_23_P217820	DHCR24
A_23_P379475	DHCR24
A_23_P162047	DKK3
A_24_P261417	DKK3
A_24_P918317	DKK3
A_23_P139704	DUSP6
A_23_P25929	EIF2B2
A_23_P137103	EIF4A1
A_23_P137103	EIF4A1
A_24_P390793	EIF4A1
A_24_P390793	EIF4A1
A_32_P135902	EIF4A1
A_32_P135902	EIF4A1
A_32_P149432	EIF4A1
A_32_P149432	EIF4A1
A_23_P210210	EPAS1
A_23_P430120	EPAS1
A_24_P918044	EPAS1
A_23_P349416	ERBB3
A_24_P919096	ERBB3
A_23_P59877	FABP5
A_24_P673063	FABP5
A_24_P7642	FABP5
A_32_P204676	FABP5
A_23_P81507	FAT2
A_23_P78888	FBL
A_23_P78892	FBL
A_23_P209167	FSTL3
A_23_P123276	FZD6
A_23_P142506	GADD45B
A_24_P239606	GADD45B
A_23_P69908	GLRX
A_23_P209904	GPC1
A_23_P209904	GPC1
A_24_P264059	GPC1
A_24_P264059	GPC1
A_24_P108451	GPI
A_32_P55414	GPI
A_23_P1254	GSTO1
A_23_P1254	GSTO1
A_24_P304051	GSTO1
A_24_P304051	GSTO1
A_23_P202658	GSTP1
A_23_P202658	GSTP1
A_23_P25525	GTF3A
A_23_P75330	HNRPF
A_23_P116414	HRASLS3
A_23_P143143	ID2
A_23_P137381	ID3
A_23_P205986	IGF1R
A_23_P305680	IGF1R
A_23_P50081	IMPA2
A_23_P55251	ITGA3
A_23_P55251	ITGA3
A_23_P210176	ITGA6
A_23_P210763	JAG1
A_23_P16157	KHSRP
A_24_P134235	KHSRP
A_23_P253622	KIAA1641
A_24_P135092	KIAA1641
A_24_P280558	KIAA1641
A_24_P324749	KIAA1641
A_24_P336931	KIAA1641
A_24_P686992	KIAA1641
A_23_P128919	LGALS3
A_23_P108062	LGALS7
A_23_P108062	LGALS7
A_23_P108062	LGALS7
A_24_P238250	LGALS7
A_24_P238250	LGALS7
A_24_P238250	LGALS7
A_24_P348118	LGALS7
A_24_P348118	LGALS7
A_24_P348118	LGALS7
A_23_P101025	LGALS9
A_23_P116557	LGALS9
A_32_P452655	LGALS9
A_23_P18490	MAEA
A_23_P29885	MAEA
A_24_P334445	MAEA
A_23_P102622	MATN4
A_23_P212042	MFI2
A_23_P386320	MFI2
A_24_P459880	MFI2
A_24_P226008	MGLL
A_23_P15174	MT1F
A_23_P15174	MT1F
A_23_P206707	MT1G
A_23_P60933	MT1G
A_23_P206718	MT1X
A_23_P206718	MT1X
A_23_P72330	MT1X
A_23_P72330	MT1X
A_24_P125096	MT1X
A_24_P125096	MT1X
A_23_P129629	MT3
A_23_P315273	MT3
A_23_P120316	MTHFD2
A_23_P137856	MUC1
A_23_P215956	MYC
A_23_P215956	MYC
A_24_P178011	MYC
A_24_P178011	MYC
A_23_P143817	MYLK
A_23_P143817	MYLK
A_23_P143817	MYLK
A_24_P319923	MYLK
A_24_P319923	MYLK
A_24_P319923	MYLK
A_23_P20494	NDRG1
A_24_P38387	NDRG1
A_23_P212002	NKTR
A_24_P171601	NKTR
A_24_P926760	NKTR
A_23_P207125	NLGN2
A_23_P132260	PES1
A_23_P399501	PKM2
A_23_P399501	PKM2
A_32_P147241	PKM2
A_32_P147241	PKM2
A_23_P82868	PLAT
A_23_P82868	PLAT
A_23_P82868	PLAT
A_24_P923011	PLAT
A_24_P923011	PLAT
A_24_P923011	PLAT
A_24_P74932	PLP2
A_24_P677525	PLXNB2
A_24_P70888	PLXNB2
A_32_P48397	PLXNB2
A_24_P99679	POLR2A
A_23_P108294	PPAP2C
A_23_P150807	PPFIBP2
A_23_P409623	PPFIBP2
A_24_P187671	PPFIBP2
A_23_P11995	PRDX1
A_23_P109143	PRNP
A_23_P109143	PRNP
A_23_P109143	PRNP
A_24_P914134	PRNP
A_24_P914134	PRNP
A_24_P914134	PRNP
A_23_P111766	PRSS1
A_23_P310274	PRSS1
A_23_P352861	PRSS1
A_23_P380754	PRSS1
A_23_P15226	PRSS8
A_24_P150803	PRSS8
A_23_P151610	PSME1
A_23_P151610	PSME1
A_23_P151614	PSME1
A_23_P151614	PSME1
A_23_P2271	PTHLH
A_23_P2271	PTHLH
A_23_P141376	PTRF
A_23_P394064	PTRF
A_32_P143824	PTRF
A_23_P12463	QSCN6
A_23_P12463	QSCN6
A_23_P380266	QSCN6
A_23_P380266	QSCN6
A_23_P380271	QSCN6
A_23_P380271	QSCN6
A_23_P128126	RAN
A_23_P128126	RAN
A_24_P47547	RAN
A_24_P47547	RAN
A_32_P506600	RAN
A_32_P506600	RAN
A_23_P18078	RARRES1
A_23_P1962	RARRES3
A_23_P201706	S100A2
A_23_P103310	S100A7
A_23_P157128	SCAP2
A_32_P29442	SCAP2
A_23_P132718	SEMA3B
A_24_P294419	SEMA3B
A_23_P138000	SEMA6C
A_23_P208126	SERPINB5
A_23_P76006	SERPINH1
A_23_P63254	SFN
A_23_P143964	SH3BP5
A_24_P148750	SH3BP5
A_23_P158239	SHMT2
A_23_P169629	SHMT2
A_23_P55998	SLC1A5
A_23_P308519	SLC9A3R1
A_23_P169039	SNAI2
A_23_P7642	SPARC
A_23_P159406	SPRR1B
A_23_P159406	SPRR1B
A_23_P159406	SPRR1B
A_23_P32052	SURF4
A_23_P32052	SURF4
A_24_P89971	SURF4
A_24_P89971	SURF4
A_23_P13772	TBX3
A_23_P383819	TBX3
A_23_P62115	TIMP1
A_23_P62115	TIMP1
A_23_P211468	TIMP3
A_23_P211468	TIMP3
A_23_P399078	TIMP3
A_23_P399078	TIMP3
A_24_P33140	TIMP3
A_24_P33140	TIMP3
A_23_P421423	TNFAIP2
A_23_P421423	TNFAIP2
A_23_P327380	TP73L
A_23_P89884	TRIM28
A_23_P203267	TRIM29
A_23_P340123	TRIM29
A_23_P54900	UBN1
A_23_P153586	UQCRFS1
A_32_P61954	UQCRFS1
A_23_P218675	WFDC2
A_24_P14464	WFDC2
A_23_P99540	ZFP36L1
A_24_P99152	ZFP36L1

## Sheet: Chen et al 2007
Agilent ID	Symbol
A_23_P100632	HN1
A_23_P10385	DTL
A_23_P104651	CDCA5
A_23_P107421	TK1
A_23_P107421	TK1
A_23_P112673	ZWILCH
A_23_P115482	UBE2T
A_23_P115872	CEP55
A_23_P116091	DPP3
A_23_P118815	BIRC5
A_23_P118834	TOP2A
A_23_P118834	TOP2A
A_23_P122197	CCNB1
A_23_P125265	KPNA2
A_23_P126782	F3
A_23_P131866	AURKA
A_23_P135061	CORO2A
A_23_P138507	CDC2
A_23_P145376	MAPK13
A_23_P146284	SQLE
A_23_P148475	KIF4A
A_23_P149200	CDC20
A_23_P151150	FOXM1
A_23_P152804	NME1
A_23_P155815	HCAP-G
A_23_P155989	CENPK
A_23_P159893	CHRDL1
A_23_P16078	PAFAH1B3
A_23_P163481	BUB1B
A_23_P166686	AMOTL2
A_23_P200310	DEPDC1
A_23_P202104	PPIF
A_23_P202316	BUB3
A_23_P206059	PRC1
A_23_P207301	PRR11
A_23_P21376	MAGI2
A_23_P214779	UTRN
A_23_P215875	WDSOF1
A_23_P217054	WDR32
A_23_P217236	HMGB3
A_23_P217411	SMC1A
A_23_P250735	CBX7
A_23_P254733	MLF1IP
A_23_P256956	KIF20A
A_23_P257104	NCBP1
A_23_P259641	EZH2
A_23_P28886	PCNA
A_23_P329335	IQGAP3
A_23_P329335	IQGAP3
A_23_P356684	ANLN
A_23_P370989	MCM4
A_23_P375104	KIAA1794
A_23_P384024	CCDC50
A_23_P404606	LOC153222
A_23_P40866	ZBTB20
A_23_P42178	HIST1H2BF::HIST1H2BG
A_23_P425502	DONSON
A_23_P428129	CDKN1C
A_23_P431789	ARF4
A_23_P48669	CDKN3
A_23_P48835	KIF23
A_23_P50096	TYMS
A_23_P50108	KNTC2
A_23_P52017	ASPM
A_23_P52278	KIF11
A_23_P53276	TIMELESS
A_23_P59388	DST
A_23_P63789	ZWINT
A_23_P63789	ZWINT
A_23_P65110	RACGAP1
A_23_P65401	CFL2
A_23_P66241	MT1M
A_23_P66241	MT1M
A_23_P68610	TPX2
A_23_P70007	HMMR
A_23_P71727	CKS2
A_23_P72668	SDPR
A_23_P73763	LAGE3
A_23_P82941	ARFGEF1
A_23_P88331	DLG7
A_23_P91900	SMC4
A_23_P92441	MAD2L1
A_23_P94422	MELK
A_23_P96590	ARMCX5::GPRASP2
A_23_P99292	RAD51AP1
A_24_P119665	SYNPO2
A_24_P156501	EBF
A_24_P191790	TMEM33
A_24_P218979	CDCA3
A_24_P225616	RRM2
A_24_P225616	RRM2
A_24_P257099	DKFZp762E1312
A_24_P282000	NUP210
A_24_P297539	UBE2C
A_24_P352445	MRPL42
A_24_P354468	H2AFZ
A_24_P354468	H2AFZ
A_24_P379765	MOBK1B
A_24_P38895	H2AFX
A_24_P416079	NUSAP1
A_24_P416079	NUSAP1
A_24_P566891	ARF1
A_24_P57631	GPC3
A_24_P66027	APOBEC3A::APOBEC3B
A_32_P101235	UHRF1
A_32_P103633	MCM2
A_32_P160972	C6orf115
A_32_P228618	RBMS3
A_32_P228618	RBMS3
A_32_P62997	PBK
A_32_P72447	UBE2S
A_32_P72822	CCNB2
A_32_P95729	KIAA1794

## Sheet: Finak et al 2006
Agilent ID	Symbol
A_32_P22679	A_32_P22679
A_24_P925505	CD36
A_23_P115246	FCN3
A_23_P315131	FGFR1
A_23_P99802	FLRT2
A_23_P159237	GPR20
A_23_P200043	KIAA0562
A_23_P63521	LCE2C
A_24_P873659	MALAT1
A_23_P63128	OBSCN
A_32_P100379	PDGFRA
A_24_P81298	PPP6C
A_24_P924462	PRKCZ
A_23_P200443	SHC1
A_24_P923684	SIRT3
A_24_P71938	SMAD1
A_24_P71938	SMAD1
A_23_P211985	SNRK
A_24_P576445	TBC1D8
A_32_P187277	TBC1D8
A_32_P41065	TMCC1
A_24_P913431	TRIO
A_24_P913431	TRIO
A_23_P127818	USH1C
A_23_P158570	ACADSB
A_24_P189516	ACADSB
A_32_P31945	ACADSB
A_23_P162596	ACTR6
A_23_P50990	ADCY3
A_23_P67864	ADCY3
A_24_P276888	ADCY3
A_23_P381261	ADCY4
A_23_P81158	ADH1C
A_23_P127948	ADM
A_23_P138706	ADRA2A
A_23_P200298	AGL
A_24_P247106	AK3
A_23_P200015	AK5
A_23_P160354	AKT3
A_24_P110983	AKT3
A_23_P83098	ALDH1A1
A_23_P370097	ALS2CR4
A_24_P941831	ALS2CR4
A_23_P138567	AMID
A_32_P75094	AMID
A_23_P126706	ANGPTL1
A_23_P202269	ANK3
A_23_P301530	ANK3
A_23_P159012	ANKRA2
A_23_P41634	ANKRA2
A_24_P337397	ANKRA2
A_23_P50426	ANKRD25
A_24_P324787	ANKRD25
A_23_P84576	ANTXR1
A_24_P131522	ANTXR1
A_24_P208595	ANTXR1
A_23_P217384	AP1S2
A_24_P190804	AP1S2
A_23_P108135	AP3D1
A_23_P119526	AP3D1
A_23_P160729	AP4B1
A_23_P12549	APBB1IP
A_23_P12549	APBB1IP
A_23_P401700	APBB1IP
A_23_P401700	APBB1IP
A_24_P232365	APBB1IP
A_24_P232365	APBB1IP
A_23_P211488	APOL2
A_24_P48898	APOL2
A_24_P7594	APOL6
A_24_P941167	APOL6
A_24_P579356	ARHGAP28
A_23_P217428	ARHGAP6
A_23_P93988	ARHGEF5
A_24_P389218	ARHGEF5
A_23_P217872	ARID1A
A_24_P92952	ARID1A
A_23_P62351	ARMCX6
A_32_P104460	ARMCX6
A_23_P125643	ASB9
A_23_P148879	ATP1A2
A_23_P146943	ATP1B1
A_23_P62932	ATP1B1
A_23_P68007	ATP1B3
A_23_P154832	ATP5J
A_32_P310335	ATP5J
A_23_P37296	ATP5S
A_24_P118231	ATP5S
A_23_P143047	ATP6V1E2
A_23_P10497	ATP9B
A_23_P122906	AUTS2
A_23_P71268	AZGP1
A_23_P71270	AZGP1
A_23_P109682	AZI2
A_24_P51805	AZI2
A_23_P213385	BASP1
A_23_P76799	BAZ1A
A_23_P76799	BAZ1A
A_23_P76799	BAZ1A
A_23_P76799	BAZ1A
A_23_P127495	BBOX1
A_24_P402588	BCL11A
A_24_P411186	BCL11A
A_23_P147495	BCORL1
A_23_P304897	BDKRB2
A_23_P22735	BEX2
A_23_P139500	BHLHB3
A_23_P402194	BHLHB5
A_23_P92983	BHMT2
A_23_P404667	BIK
A_23_P71946	BSPRY
A_24_P180849	BSPRY
A_23_P150350	C11orf1
A_23_P311150	C14orf147
A_23_P54447	C15orf5
A_23_P90369	C19orf6
A_23_P90375	C19orf6
A_23_P873	C1orf38
A_24_P85775	C1orf38
A_23_P92899	C1QTNF2
A_23_P92903	C1QTNF2
A_23_P125423	C1R
A_23_P2492	C1S
A_23_P154585	C20orf161
A_24_P117177	C20orf161
A_24_P318897	C20orf161
A_23_P131935	C20orf42
A_24_P365506	C20orf42
A_24_P267664	C21orf88
A_23_P315589	C22orf9
A_24_P32252	C22orf9
A_24_P944751	C22orf9
A_32_P88479	C22orf9
A_23_P329353	C2orf32
A_23_P97541	C4BPA
A_23_P362694	C4orf7
A_23_P19322	C6orf64
A_24_P153926	C6orf64
A_23_P42836	C7orf20
A_24_P400355	C7orf20
A_24_P320970	C9orf41
A_23_P397899	C9orf80
A_23_P314712	CABYR
A_23_P138835	CAPN1
A_24_P544543	CAPN1
A_23_P434890	CARD10
A_23_P500741	CBFA2T3
A_23_P212715	CBLB
A_23_P213237	CBR4
A_24_P369232	CCDC3
A_23_P127117	CCDC6
A_32_P184279	CCDC6
A_23_P26965	CCL13
A_24_P125335	CCL13
A_23_P123853	CCL19
A_23_P89431	CCL2
A_23_P110122	CCNG2
A_24_P80532	CCNG2
A_23_P85250	CD24
A_23_P52697	CD248
A_23_P111583	CD36
A_23_P253052	CD99L2
A_23_P215296	CDC2L5
A_23_P320883	CDC42SE1
A_23_P320887	CDC42SE1
A_24_P110668	CDC42SE1
A_23_P206359	CDH1
A_23_P364437	CDH23
A_24_P943180	CDH23
A_23_P30294	CDO1
A_23_P375494	CEBPA
A_24_P216165	CEBPA
A_24_P224727	CEBPA
A_23_P49816	CENTA2
A_24_P373562	CENTA2
A_23_P86470	CH25H
A_23_P57306	CHAF1B
A_23_P140405	CHES1
A_23_P88435	CHES1
A_23_P137665	CHI3L1
A_23_P12082	CHI3L2
A_23_P124742	CHKA
A_23_P136135	CHKA
A_23_P79482	CHN1
A_32_P216175	CHN1
A_23_P159893	CHRDL1
A_24_P168925	CHRDL1
A_23_P123424	CHRNB3
A_23_P319617	CHST7
A_24_P256654	CHST7
A_32_P52948	CHST7
A_23_P151895	CILP
A_23_P144096	CISH
A_24_P97465	CISH
A_23_P6321	CLDN5
A_24_P79300	CLDN5
A_23_P65388	CLEC14A
A_24_P215653	CLEC14A
A_23_P76480	CLEC2B
A_24_P201702	CLEC2B
A_23_P69497	CLEC3B
A_23_P45456	CLIC2
A_24_P923554	CLIC2
A_23_P50786	CLIPR-59
A_24_P279718	CLIPR-59
A_23_P100263	CMIP
A_23_P371239	CMIP
A_23_P77468	CMIP
A_32_P113404	CMIP
A_32_P5432	CMIP
A_23_P131676	CMKOR1
A_23_P89812	CNDP2
A_24_P151084	CNDP2
A_23_P125233	CNN1
A_23_P216312	CNOT7
A_23_P394166	CNOT7
A_32_P141262	CNOT7
A_32_P170888	CNOT7
A_23_P214168	COL12A1
A_24_P291814	COL12A1
A_23_P216361	COL14A1
A_24_P222591	COL14A1
A_24_P254789	COL14A1
A_32_P80850	COL14A1
A_23_P112554	COL15A1
A_24_P315120	COL15A1
A_23_P207520	COL1A1
A_24_P265274	COL1A2
A_24_P277934	COL1A2
A_23_P142533	COL3A1
A_24_P402242	COL3A1
A_24_P935491	COL3A1
A_24_P331918	COL6A1
A_32_P32254	COL6A1
A_23_P259442	CPE
A_23_P121030	CPN2
A_24_P137461	CPN2
A_23_P16283	CPT1C
A_23_P63232	CREB3L4
A_23_P201979	CREM
A_24_P171075	CREM
A_24_P278393	CREM
A_24_P360763	CREM
A_23_P127394	CRY2
A_23_P388027	CRY2
A_24_P158587	CRY2
A_23_P21976	CSPG4
A_23_P44724	CSRP2
A_23_P14774	CTSH
A_23_P202448	CXCL12
A_24_P412156	CXCL12
A_24_P944054	CXCL12
A_23_P315364	CXCL2
A_24_P257416	CXCL2
A_23_P102000	CXCR4
A_23_P103486	CYP2J2
A_23_P46426	CYR61
A_23_P46429	CYR61
A_24_P370946	CYR61
A_24_P289260	DACT2
A_23_P369994	DCAMKL1
A_23_P201386	DDAH1
A_32_P165407	DDAH1
A_23_P60166	DEPDC6
A_23_P26184	DET1
A_23_P21644	DHRS8
A_23_P408271	DHRS8
A_23_P85004	DIAPH2
A_32_P50834	DIAPH2
A_23_P320837	DKFZP434A0131
A_23_P93818	DKFZP434A0131
A_24_P374962	DKFZP434A0131
A_23_P416965	DKFZP564J102
A_23_P112016	DLC1
A_23_P112016	DLC1
A_23_P252721	DLC1
A_23_P252721	DLC1
A_24_P940115	DLC1
A_24_P940115	DLC1
A_23_P161209	DLG5
A_24_P129632	DLG5
A_24_P104407	DMN
A_23_P36962	DNAJC3
A_23_P148584	DOCK11
A_23_P133506	DOK3
A_24_P937536	DOK3
A_32_P121085	DOK3
A_23_P200741	DPT
A_23_P200741	DPT
A_23_P166248	DSCR1
A_32_P156851	DSCR1L1
A_23_P39925	DYSF
A_23_P39931	DYSF
A_23_P127033	ECHDC3
A_24_P343621	ECHDC3
A_23_P56433	ECRG4
A_23_P154338	EFHD1
A_24_P234391	EFHD1
A_23_P137876	EIF1AX
A_23_P35194	EIF1AX
A_24_P237389	EIF1AX
A_23_P9621	ELF4
A_24_P340066	ELF4
A_23_P382065	EMCN
A_23_P502336	EMR2
A_23_P44264	EMX2
A_23_P210210	EPAS1
A_23_P430120	EPAS1
A_24_P918044	EPAS1
A_23_P8834	EPHX2
A_23_P130027	EPN3
A_24_P102343	EPN3
A_23_P136347	EPS8
A_23_P89249	ERBB2
A_24_P284420	ERBB2
A_23_P47410	ESAM
A_24_P13190	ESAM
A_23_P309739	ESR1
A_24_P383478	ESR1
A_23_P1585	ESRRA
A_24_P7965	ESRRG
A_23_P217901	F11R
A_24_P319364	F11R
A_24_P319369	F11R
A_24_P314451	F8
A_23_P8812	FABP4
A_23_P59877	FABP5
A_24_P673063	FABP5
A_24_P7642	FABP5
A_32_P204676	FABP5
A_23_P203419	FADS1
A_24_P192994	FADS1
A_23_P115785	FANK1
A_23_P56746	FAP
A_23_P151805	FBLN5
A_24_P364591	FBLN5
A_23_P65678	FBN1
A_23_P406385	FBXL16
A_23_P53736	FBXO21
A_23_P202844	FBXO3
A_23_P363826	FBXO3
A_23_P363831	FBXO3
A_23_P21495	FCGBP
A_23_P219105	FGFR1
A_23_P301304	FGFR1
A_23_P372923	FGFR1
A_24_P4171	FGFR1
A_23_P436369	FILIP1
A_23_P334709	FKBP9
A_23_P376211	FKBP9
A_24_P223518	FKBP9
A_24_P355649	FLI1
A_24_P384573	FLI1
A_23_P162782	FLJ10154
A_23_P22169	FLJ10986
A_32_P209094	FLJ10986
A_23_P122210	FLJ11292
A_23_P424712	FLJ14397
A_23_P99515	FLJ14834
A_23_P11922	FLJ21272
A_23_P121875	FLJ21657
A_24_P187799	FLJ21986
A_24_P943781	FLJ21986
A_23_P39525	FLJ22746
A_23_P398275	FLJ22795
A_32_P77933	FLJ22795
A_23_P358195	FLJ40113
A_23_P358195	FLJ40113
A_24_P366390	FLJ40113
A_24_P366390	FLJ40113
A_24_P410516	FLJ40113
A_24_P410516	FLJ40113
A_24_P41079	FLJ40113
A_24_P41079	FLJ40113
A_32_P222695	FLJ41603
A_24_P93206	FLJ42486
A_32_P109755	FLJ42486
A_24_P236235	FLRT2
A_23_P417942	FNBP1L
A_23_P253434	FNDC3B
A_24_P223124	FNDC3B
A_23_P47616	FOLH1
A_23_P53176	FOLR1
A_23_P37127	FOXA1
A_23_P37127	FOXA1
A_23_P37127	FOXA1
A_23_P37127	FOXA1
A_24_P347431	FOXA1
A_24_P347431	FOXA1
A_24_P347431	FOXA1
A_24_P347431	FOXA1
A_23_P43337	FREM1
A_23_P212696	FSTL1
A_23_P502142	FYN
A_32_P224888	FYN
A_23_P396858	FZD8
A_23_P41255	G3BP2
A_24_P128977	G3BP2
A_24_P380132	G3BP2
A_23_P159775	GABRE
A_23_P328545	GABRP
A_23_P52227	GDF10
A_23_P163732	GGA2
A_23_P163732	GGA2
A_24_P416257	GGA2
A_24_P416257	GGA2
A_32_P106117	GGA2
A_32_P106117	GGA2
A_32_P42149	GGA2
A_32_P42149	GGA2
A_23_P333552	GGN
A_23_P111701	GNG11
A_23_P47181	GPHA2
A_24_P266466	GPR20
A_23_P8640	GPR30
A_23_P340296	GPSM1
A_32_P215938	GPSM1
A_23_P97606	GSTM5
A_23_P202206	GSTO2
A_23_P87346	HBD
A_24_P75190	HBD
A_32_P47166	HBD
A_23_P26534	HCFC1R1
A_23_P332459	HDAC9
A_23_P117662	HDC
A_23_P22526	HEPH
A_24_P399980	HEPH
A_23_P17998	HES1
A_23_P6596	HES1
A_24_P938293	HES1
A_32_P83845	HEY1
A_24_P363408	HEY2
A_23_P398294	HIP1R
A_24_P229164	HIP1R
A_23_P395374	HIST1H4D
A_23_P70480	HIST1H4L
A_23_P213153	HNRPDL
A_24_P260300	HNRPDL
A_24_P9090	HNRPDL
A_24_P101282	HOXA2
A_24_P200854	HOXA2
A_23_P323180	HOXD3
A_23_P210164	HOXD8
A_23_P200109	HS2ST1
A_24_P242357	HS2ST1
A_24_P242361	HS2ST1
A_32_P150928	HS2ST1
A_24_P105191	HS6ST2
A_23_P118065	HSD17B2
A_23_P408376	HSPA12A
A_24_P333630	HSPA12A
A_24_P509948	HSPA12A
A_23_P91334	HSPA12B
A_23_P129458	HSPC105
A_23_P88119	HSPH1
A_23_P10542	HTRA3
A_23_P395438	HTRA3
A_23_P57927	HYAL2
A_23_P252306	ID1
A_23_P217475	IDS
A_23_P400847	IDS
A_24_P285032	IDS
A_23_P48513	IFI27
A_23_P48513	IFI27
A_23_P48513	IFI27
A_23_P48513	IFI27
A_23_P48513	IFI27
A_23_P48513	IFI27
A_24_P270460	IFI27
A_24_P270460	IFI27
A_24_P270460	IFI27
A_24_P270460	IFI27
A_24_P270460	IFI27
A_24_P270460	IFI27
A_23_P52266	IFIT1
A_23_P13907	IGF1
A_23_P13907	IGF1
A_24_P304419	IGF1
A_24_P304419	IGF1
A_24_P304423	IGF1
A_24_P304423	IGF1
A_23_P154115	IGFBP5
A_23_P376497	IGFBP5
A_23_P383009	IGFBP5
A_23_P203173	IL10RA
A_24_P107303	IL10RA
A_23_P61057	IL16
A_24_P73599	IL16
A_23_P345692	IL17D
A_23_P79518	IL1B
A_23_P90925	IL1F8
A_23_P97157	IPO9
A_32_P145276	IPO9
A_23_P84140	IQCB1
A_23_P110837	IRX4
A_24_P20795	IRX4
A_23_P9779	IRX5
A_24_P48057	IRX5
A_23_P132019	ITCH
A_24_P139191	ITCH
A_23_P45424	ITGB1BP2
A_23_P171074	ITM2A
A_23_P6762	JAGN1
A_23_P329112	JAK3
A_24_P308096	JAK3
A_24_P59667	JAK3
A_23_P86100	KARCA1
A_23_P160406	KCTD3
A_32_P148047	KCTD3
A_23_P324490	KIAA0355
A_23_P17269	KIAA1212
A_23_P28664	KIAA1212
A_24_P20120	KIAA1212
A_23_P358714	KIAA1324
A_23_P253622	KIAA1641
A_24_P135092	KIAA1641
A_24_P280558	KIAA1641
A_24_P324749	KIAA1641
A_24_P336931	KIAA1641
A_24_P686992	KIAA1641
A_23_P331479	KIAA1949
A_23_P147388	KIF13B
A_23_P95441	KIF13B
A_32_P165611	KIF13B
A_23_P212307	KIF9
A_23_P113994	KIRREL
A_23_P354805	KLF12
A_23_P119196	KLF2
A_24_P151305	KLF2
A_23_P53891	KLF5
A_24_P210406	KLF5
A_23_P63798	KLF6
A_24_P69654	KLF6
A_24_P932981	KLF6
A_23_P201478	KLHL21
A_23_P341223	KLHL21
A_23_P107911	KLK10
A_24_P399490	KLK10
A_23_P310257	KLK2
A_24_P5750	KLK2
A_23_P64898	KLRG1
A_23_P433132	KRTCAP3
A_23_P5435	KRTCAP3
A_23_P41528	KSP37
A_23_P415510	LAD1
A_23_P89780	LAMA3
A_23_P133656	LAMA4
A_23_P401176	LAMA4
A_23_P201636	LAMC2
A_23_P427768	LCE2C
A_23_P56288	LENG8
A_24_P40055	LENG8
A_24_P40061	LENG8
A_23_P1126	LEPR
A_24_P148094	LEPR
A_24_P231104	LEPR
A_24_P90216	LGR4
A_32_P17765	LGR4
A_23_P88069	LHFP
A_23_P78061	LHX1
A_23_P32175	LHX6
A_23_P32177	LHX6
A_23_P38876	LIPE
A_23_P6771	LMCD1
A_23_P53126	LMO2
A_23_P53126	LMO2
A_23_P53126	LMO2
A_23_P53126	LMO2
A_23_P53126	LMO2
A_23_P53126	LMO2
A_24_P740022	LMO2
A_24_P740022	LMO2
A_24_P740022	LMO2
A_24_P740022	LMO2
A_24_P740022	LMO2
A_24_P740022	LMO2
A_23_P418031	LOC126917
A_23_P338233	LOC144233
A_32_P145039	LOC145757
A_24_P273647	LOC146439
A_23_P6708	LOC152217
A_24_P80406	LOC152217
A_24_P270033	LOC196264
A_32_P65473	LOC202451
A_23_P431346	LOC222171
A_32_P154911	LOC222171
A_23_P397543	LOC285908
A_32_P97496	LOC285908
A_24_P230037	LOC375010
A_32_P109604	LOC375010
A_32_P79190	LOC375010
A_23_P302787	LOC375295
A_23_P302787	LOC375295
A_32_P16204	LOC375295
A_32_P16204	LOC375295
A_32_P74409	LOC387763
A_23_P367816	LOC92017
A_32_P120604	LOC92017
A_23_P10980	LPHN3
A_23_P146233	LPL
A_23_P109636	LRIG1
A_23_P215024	LRRC1
A_23_P121234	LRRN1
A_24_P240187	LRRN1
A_23_P106737	LUC7L
A_23_P19192	LYPLA1
A_23_P214091	LYPLA1
A_23_P60130	MAL2
A_23_P21143	MALAT1
A_24_P25698	MALAT1
A_24_P497244	MALAT1
A_24_P829261	MALAT1
A_23_P14946	MBTPS1
A_23_P14948	MBTPS1
A_24_P378368	MBTPS1
A_23_P204782	MDM1
A_23_P413180	MDM1
A_23_P320739	MEF2C
A_23_P88602	MEIS2
A_24_P82200	MEIS2
A_23_P1029	MFAP2
A_23_P164057	MFAP4
A_23_P103104	MFNG
A_24_P224926	MFNG
A_24_P128361	MGAT3
A_23_P164814	MGC11271
A_23_P49610	MGC14376
A_24_P253723	MGC14376
A_23_P379736	MGC4655
A_23_P66050	MGC4655
A_24_P279172	MGC4655
A_23_P202170	MGEA5
A_24_P67898	MGEA5
A_24_P226008	MGLL
A_23_P426663	MITF
A_23_P61945	MITF
A_23_P73345	MITF
A_24_P910310	MITF
A_23_P59798	MKRN1
A_24_P29703	MKRN1
A_24_P410627	MKRN1
A_32_P122402	MKRN1
A_23_P311834	MLLT10
A_23_P347720	MLLT10
A_24_P316102	MLLT10
A_24_P406714	MLLT10
A_24_P84540	MLLT10
A_23_P154400	MLPH
A_23_P165778	MLPH
A_23_P165783	MLPH
A_23_P11874	MPZL1
A_23_P476	MPZL1
A_24_P242391	MPZL1
A_23_P117198	MRP63
A_24_P398670	MRP63
A_23_P346384	MRPL43
A_23_P346384	MRPL43
A_23_P382154	MRPL43
A_23_P382154	MRPL43
A_23_P63689	MRPL43
A_23_P63689	MRPL43
A_23_P63696	MRPL43
A_23_P63696	MRPL43
A_23_P29575	MRPS36
A_23_P161837	MRVI1
A_23_P73589	MSN
A_23_P73593	MSN
A_24_P132006	MSX2
A_23_P88439	MTAC2D1
A_23_P400078	MTHFR
A_23_P400081	MTHFR
A_32_P208078	MTHFR
A_23_P137856	MUC1
A_23_P6263	MX2
A_24_P117294	MX2
A_23_P31073	MYB
A_23_P151459	MYCBP2
A_24_P323815	MYCBP2
A_23_P31046	MYCT1
A_23_P78734	MYH14
A_24_P323545	MYH14
A_23_P255952	MYO6
A_24_P283225	MYO6
A_23_P38041	NAGPA
A_24_P116571	NAGPA
A_23_P107351	NALP1
A_23_P89550	NALP1
A_24_P83615	NALP1
A_23_P207399	NBR1
A_23_P4153	NBR1
A_23_P4160	NBR1
A_32_P101860	NBR1
A_23_P138194	NCF2
A_23_P127584	NNMT
A_23_P14673	NOPE
A_24_P202025	NOPE
A_23_P47135	NR1H3
A_23_P348737	NR2F1
A_23_P88589	NR2F2
A_24_P313354	NR2F2
A_23_P214059	NR3C1
A_24_P214754	NR3C1
A_24_P787914	NR3C1
A_23_P136493	NRG1
A_23_P315815	NRG1
A_23_P360777	NRG1
A_23_P407497	NRG1
A_23_P414519	NRN1
A_23_P82088	NRN1
A_23_P86390	NRP1
A_23_P86390	NRP1
A_24_P135322	NRP1
A_24_P135322	NRP1
A_24_P928052	NRP1
A_24_P928052	NRP1
A_24_P343559	NTRK2
A_23_P12503	NUP133
A_23_P203586	NUP98
A_23_P308032	NUP98
A_24_P141522	NUP98
A_23_P201109	OBSCN
A_24_P119685	OBSCN
A_24_P273157	OBSCN
A_23_P254226	OFD1
A_24_P134653	OFD1
A_23_P82990	OGN
A_23_P77415	OKL38
A_24_P590164	OKL38
A_23_P219161	OLFM1
A_24_P406601	OLFM1
A_23_P210081	OSGEPL1
A_24_P302574	OSGEPL1
A_23_P71570	OSR2
A_24_P55496	OSR2
A_23_P202810	OVOL1
A_23_P132619	OXTR
A_24_P337104	OXTR
A_23_P18966	P4HA2
A_23_P30363	P4HA2
A_32_P62145	P4HA2
A_23_P213678	PAM
A_24_P97703	PAM
A_23_P414211	PAX4
A_23_P59691	PAX4
A_23_P57709	PCOLCE2
A_23_P257003	PCSK5
A_23_P258862	PDCD4
A_23_P9932	PDCD4
A_23_P79272	PDE1A
A_24_P208436	PDE1A
A_24_P208442	PDE1A
A_23_P149153	PDE4DIP
A_23_P149153	PDE4DIP
A_23_P200801	PDE4DIP
A_23_P200801	PDE4DIP
A_32_P110550	PDE4DIP
A_32_P110550	PDE4DIP
A_32_P20703	PDE4DIP
A_32_P20703	PDE4DIP
A_32_P34365	PDE4DIP
A_32_P34365	PDE4DIP
A_32_P34495	PDE4DIP
A_32_P34495	PDE4DIP
A_32_P92751	PDE4DIP
A_32_P92751	PDE4DIP
A_32_P94667	PDE4DIP
A_32_P94667	PDE4DIP
A_23_P58396	PDGFC
A_23_P300033	PDGFRA
A_23_P338912	PHLDA1
A_23_P76450	PHLDA1
A_24_P915692	PHLDA1
A_24_P943597	PHLDA1
A_32_P184488	PHLDB3
A_24_P300379	PI16
A_23_P34307	PIGK
A_24_P379512	PIGK
A_23_P103248	PIGM
A_23_P77887	PITPNA
A_23_P89283	PITPNA
A_24_P942354	PITPNA
A_23_P300100	PLA2G2D
A_24_P111271	PLA2G2D
A_23_P8175	PLAGL1
A_24_P312041	PLAGL1
A_23_P106675	PLCG2
A_23_P155335	PLD1
A_23_P398774	PLD1
A_23_P151506	PLEK2
A_23_P20275	PLEKHF2
A_23_P26154	PLIN
A_23_P30254	PLK2
A_23_P100711	PMP22
A_23_P159797	PNPLA4
A_24_P943815	PNPLA4
A_24_P75056	POLD3
A_32_P182439	POLD3
A_23_P70060	PPAP2A
A_23_P150807	PPFIBP2
A_23_P409623	PPFIBP2
A_24_P187671	PPFIBP2
A_23_P352535	PPP1R16B
A_23_P55242	PPP1R9B
A_24_P376309	PPP1R9B
A_23_P10401	PPP2R3A
A_24_P388433	PPP2R3A
A_23_P205236	PPP2R5C
A_24_P341370	PPP2R5C
A_24_P369694	PPP2R5C
A_24_P76898	PPP2R5C
A_23_P355385	PPP6C
A_23_P94623	PPP6C
A_24_P369154	PPP6C
A_23_P15621	PRAC
A_23_P127964	PRCP
A_23_P210274	PREI3
A_24_P225719	PREI3
A_23_P408285	PRICKLE1
A_23_P369666	PRKCBP1
A_24_P87824	PRKCBP1
A_24_P926432	PRKCBP1
A_23_P51187	PRKCZ
A_23_P143316	PRND
A_23_P400298	PRSS22
A_23_P15226	PRSS8
A_24_P150803	PRSS8
A_23_P303251	PTCHD1
A_23_P91262	PTGIS
A_24_P48723	PTGIS
A_23_P216581	PTPN3
A_23_P403898	PTPN3
A_24_P928969	PTPN3
A_23_P101642	PTPRH
A_32_P99100	PTPRK
A_24_P140204	PXK
A_32_P115606	PXK
A_23_P139682	PZP
A_23_P91930	QTRTD1
A_23_P391198	RAB11FIP1
A_24_P193295	RAB15
A_23_P31584	RABL5
A_24_P286527	RABL5
A_23_P121222	RAD18
A_24_P53824	RALGPS1
A_32_P221991	RALGPS1
A_23_P104116	RBM8A
A_23_P305335	RBM8A
A_24_P79955	RBM8A
A_32_P62571	RBM8A
A_23_P75283	RBP4
A_24_P165423	RBP7
A_24_P218814	RDH5
A_23_P398637	RG9MTD2
A_23_P115417	RGL1
A_23_P217845	RGS16
A_23_P320578	RGS16
A_23_P46045	RGS5
A_23_P51518	RGS5
A_24_P158536	RHOBTB1
A_23_P48596	RNASE1
A_24_P403959	RNASE1
A_23_P170649	RPESP
A_23_P29594	RPL39L
A_23_P97621	RRAGC
A_23_P97623	RRAGC
A_23_P166400	RRP22
A_24_P69267	RUNX2
A_32_P161762	RUNX2
A_23_P124619	S100A14
A_23_P369201	SCARB1
A_23_P144294	SCC-112
A_24_P186216	SCC-112
A_24_P52004	SCC-112
A_24_P857823	SCC-112
A_23_P204550	SCYL2
A_24_P236008	SCYL2
A_23_P53439	SDSL
A_23_P170273	SEC31L1
A_24_P277349	SEC31L1
A_24_P943802	SEC31L1
A_23_P91919	SERP1
A_24_P405552	SERP1
A_24_P579862	SERP1
A_23_P100660	SERPINF1
A_23_P318904	SERTAD4
A_24_P62668	SERTAD4
A_23_P80278	SFI1
A_24_P242021	SFI1
A_23_P143964	SH3BP5
A_24_P148750	SH3BP5
A_23_P68198	SH3YL1
A_23_P334883	SHANK2
A_24_P68585	SHC1
A_23_P124384	SHOX2
A_24_P300021	SHOX2
A_24_P202555	SIPA1L3
A_24_P202558	SIPA1L3
A_24_P307845	SIPA1L3
A_32_P211683	SIPA1L3
A_23_P139265	SIRT3
A_24_P85158	SIRT3
A_23_P94921	SLC20A2
A_24_P649829	SLC20A2
A_23_P19733	SLC22A3
A_23_P331560	SLC26A4
A_24_P485271	SLC2A14
A_23_P117679	SLC30A4
A_23_P158969	SLC39A11
A_24_P57528	SLC39A11
A_23_P20502	SLC39A4
A_23_P308519	SLC9A3R1
A_23_P144348	SLIT2
A_23_P58588	SLIT3
A_24_P936232	SLIT3
A_23_P91230	SLPI
A_24_P190472	SLPI
A_23_P212870	SMAD1
A_23_P212870	SMAD1
A_23_P334271	SMAD1
A_23_P334271	SMAD1
A_23_P19020	SNCAIP
A_23_P365267	SNED1
A_23_P256342	SNX13
A_23_P412980	SNX13
A_23_P82775	SOX17
A_24_P46946	SOX17
A_24_P226782	SOX7
A_23_P135381	SP5
A_32_P183718	SP5
A_32_P74615	SP5
A_23_P27795	SPINT2
A_23_P121533	SPON2
A_23_P144476	SPRY1
A_23_P77623	ST3GAL2
A_24_P48177	ST3GAL2
A_32_P152195	STAC2
A_23_P387630	STARD8
A_23_P380010	STARD9
A_32_P130641	STARD9
A_23_P255263	STOM
A_24_P141214	STOM
A_23_P154605	SULF2
A_23_P310094	SYNPO2
A_24_P119665	SYNPO2
A_23_P149529	TACSTD2
A_23_P253281	TBC1D8
A_24_P128442	TBX15
A_23_P164451	TBX2
A_23_P27332	TCF4
A_32_P75399	TCF4
A_23_P374695	TEK
A_23_P9875	TESK2
A_24_P20954	TFAP2B
A_23_P5301	TFCP2L1
A_23_P17095	TFPI
A_23_P330070	TFPI
A_23_P156327	TGFBI
A_23_P84782	THAP4
A_23_P62021	THBS2
A_23_P62021	THBS2
A_24_P605612	THBS2
A_24_P605612	THBS2
A_23_P107401	TIMP2
A_23_P211468	TIMP3
A_23_P399078	TIMP3
A_24_P33140	TIMP3
A_23_P153676	TLE2
A_23_P15101	TMC5
A_23_P170986	TMCC1
A_32_P41070	TMCC1
A_23_P98304	TMEM16A
A_24_P87036	TMEM16A
A_24_P616840	TMEM30B
A_32_P129752	TMEM30B
A_32_P143377	TMEM30B
A_23_P67799	TMEM37
A_23_P126908	TNFRSF14
A_23_P139722	TNFRSF1A
A_24_P364363	TNFRSF1A
A_23_P121253	TNFSF10
A_32_P168464	TNRC8
A_23_P156708	TNXB
A_23_P59163	TNXB
A_24_P15834	TNXB
A_24_P213884	TNXB
A_24_P307135	TNXB
A_24_P419109	TNXB
A_23_P164179	TOB1
A_32_P148085	TOB1
A_24_P248053	TOP1MT
A_23_P37994	TP53TG3
A_23_P37994	TP53TG3
A_23_P49391	TP53TG3
A_23_P49391	TP53TG3
A_24_P227971	TP53TG3
A_24_P227971	TP53TG3
A_23_P327380	TP73L
A_23_P216257	TPD52
A_24_P166807	TPD52
A_23_P206018	TPM1
A_23_P363344	TPM1
A_23_P391586	TPM1
A_24_P44462	TPM1
A_24_P924721	TPM1
A_32_P185140	TPM1
A_32_P89709	TPM1
A_23_P145965	TPST1
A_24_P221206	TRAPPC5
A_23_P115124	TRIM11
A_24_P370682	TRIM11
A_24_P50908	TRIM11
A_23_P500601	TRIM4
A_24_P68247	TRIM4
A_23_P425880	TRIO
A_23_P425880	TRIO
A_24_P255543	TRIO
A_24_P255543	TRIO
A_24_P42603	TRIO
A_24_P42603	TRIO
A_24_P934583	TRIO
A_24_P934583	TRIO
A_23_P134755	TRPS1
A_23_P63908	TRUB1
A_23_P102950	TSGA2
A_24_P76879	TSPYL1
A_23_P50815	TTYH1
A_23_P50817	TTYH1
A_23_P373819	TUSC1
A_32_P133884	TUSC1
A_23_P81898	UBD
A_23_P211738	UBP1
A_23_P132956	UCHL1
A_23_P116430	USH1C
A_23_P39840	VAMP5
A_23_P28434	VAMP8
A_23_P207957	VAPA
A_23_P382199	VAPA
A_23_P201551	VAV3
A_24_P7950	VAV3
A_23_P209978	VSNL1
A_23_P131990	VSX1
A_23_P168306	WASF1
A_23_P117424	WDR23
A_24_P326957	WDR23
A_23_P23318	WDR3
A_24_P122524	WDR3
A_23_P218675	WFDC2
A_23_P218675	WFDC2
A_24_P14464	WFDC2
A_24_P14464	WFDC2
A_23_P102611	WISP2
A_23_P4353	WSB1
A_23_P108835	YPEL5
A_23_P318300	ZAK
A_23_P366394	ZAK
A_23_P43095	ZFHX4
A_23_P39237	ZFP36
A_23_P101960	ZFP36L2
A_23_P69877	ZFP62
A_24_P57700	ZHX3
A_24_P212127	ZNF33A
A_24_P212129	ZNF33A
A_23_P259094	ZNF435
A_23_P259098	ZNF435
A_23_P354827	ZNF550
A_23_P501080	ZNF92
A_24_P192209	ZNF92

## Sheet: Casey et al 2008 NSvsNE
Agilent ID	Symbol
A_23_P3450	76P
A_23_P39481	ABCA7
A_23_P140591	ABHD2
A_23_P395172	ABHD2
A_24_P924915	ABHD2
A_23_P211850	ABHD6
A_23_P202520	ABLIM1
A_23_P103149	ACO2
A_23_P305481	ACO2
A_24_P205589	ACOT7
A_24_P931201	ACOT7
A_23_P138776	ACP2
A_23_P138881	ACTN3
A_23_P80694	ACTR8
A_24_P131697	ACTR8
A_23_P94296	ADAM7
A_23_P308974	ADAMTSL3
A_23_P33539	ADCY2
A_23_P33326	ADRA1B
A_32_P26621	ADRA1B
A_23_P202667	ADRBK1
A_24_P326635	ADRBK1
A_32_P26103	AGPAT2
A_23_P218743	AGPAT3
A_23_P356466	AGPAT3
A_24_P344711	AGPAT3
A_23_P169278	AGTPBP1
A_23_P205959	ALDH1A3
A_23_P70231	ALDH7A1
A_24_P269006	ALDH7A1
A_23_P312174	ALMS1
A_23_P312179	ALMS1
A_23_P152909	ALOX12
A_23_P256504	AMBP
A_32_P202042	ANAPC5
A_23_P204448	ANAPC5
A_23_P377830	ANAPC5
A_24_P217365	ANKRD28
A_23_P70297	ANKRD6
A_24_P146188	ANKRD6
A_23_P119907	ANKZF1
A_23_P94501	ANXA1
A_23_P86570	ANXA7
A_23_P21853	AP2A2
A_24_P339974	AP2A2
A_24_P932418	AP2A2
A_23_P36611	APAF1
A_23_P203183	APOC3
A_23_P210379	ARFGAP1
A_23_P50357	ARHGEF18
A_23_P16516	ARID3A
A_23_P97871	ARID5B
A_24_P170667	ARID5B
A_32_P18440	ARID5B
A_23_P425750	ARMC6
A_23_P5171	ARMC6
A_23_P25305	ASCL1
A_23_P19219	ASF1A
A_24_P112087	ASF1A
A_23_P209879	ATF2
A_24_P246467	ATF2
A_23_P120933	ATF4
A_23_P120941	ATF4
A_32_P187851	ATF4
A_23_P18901	ATG12
A_23_P20970	ATG12
A_23_P53603	ATP2A2
A_24_P141786	ATP2A2
A_24_P73290	ATP2A2
A_23_P22273	ATP5B
A_23_P33216	ATP5B
A_24_P174346	ATP5G3
A_23_P56680	ATP5G3
A_23_P11353	ATP6AP2
A_24_P333733	ATP6V0A1
A_23_P87513	ATP6V0A2
A_23_P31844	ATP6V1B2
A_23_P79108	ATP8B3
A_24_P342226	ATP8B3
A_23_P346798	AVPR2
A_23_P346800	AVPR2
A_23_P153741	AZU1
A_23_P111171	B3GALT4
A_23_P422071	B3GALT4
A_23_P135271	B4GALT1
A_24_P103803	B4GALT1
A_23_P149206	B4GALT2
A_24_P242440	B4GALT2
A_24_P353709	B4GALT2
A_23_P41872	B4GALT7
A_23_P37076	BAG5
A_24_P130026	BAG5
A_24_P82094	BAG5
A_23_P213385	BASP1
A_23_P330929	BC37295_3
A_23_P127879	BET1L
A_24_P386639	BET1L
A_23_P34126	BGN
A_23_P104046	BPNT1
A_24_P122636	BPNT1
A_23_P35427	BTRC
A_23_P46819	BTRC
A_32_P27991	BUB3
A_23_P202316	BUB3
A_23_P320658	BUB3
A_23_P46924	BUB3
A_23_P301336	C10orf28
A_24_P145307	C11orf67
A_24_P49383	C11orf67
A_32_P185701	C11orf67
A_23_P368718	C13orf1
A_24_P116233	C13orf1
A_23_P205101	C13orf23
A_32_P70135	C13orf23
A_23_P140309	C14orf32
A_24_P107674	C14orf32
A_32_P7823	C14orf32
A_32_P84933	C14orf32
A_23_P372144	C19orf29
A_23_P372151	C19orf29
A_23_P115105	C1orf144
A_23_P49467	C1orf144
A_24_P396489	C1orf144
A_24_P405054	C1orf144
A_32_P138032	C1orf61
A_23_P717	C1orf75
A_23_P40295	C20orf103
A_23_P17503	C20orf23
A_23_P28906	C20orf23
A_24_P136124	C20orf23
A_24_P59361	C20orf23
A_23_P109201	C20orf3
A_24_P297078	C20orf3
A_24_P293358	C21orf25
A_24_P940149	C21orf25
A_24_P128683	C2orf24
A_23_P6651	C3orf63
A_24_P371303	C3orf63
A_24_P400507	C3orf64
A_23_P501831	C5orf4
A_24_P482017	C7orf44
A_24_P59387	C8orf60
A_23_P257726	C9orf156
A_23_P94656	C9orf31
A_24_P4373	C9orf91
A_24_P915196	C9orf91
A_24_P540057	CA5A
A_23_P2524	CACNA1C
A_23_P373031	CACNA1C
A_24_P158881	CACNA1C
A_23_P107247	CACNA1G
A_24_P401686	CACNA1G
A_23_P134484	CALCR
A_24_P345993	CANX
A_23_P147185	CANX
A_24_P316659	CANX
A_23_P217570	CAPN6
A_24_P902728	CAPRIN1
A_23_P35906	CASP4
A_23_P35912	CASP4
A_23_P105138	CAT
A_24_P918157	CBFA2T2
A_23_P502882	CBFA2T2
A_24_P598516	CBFA2T2
A_23_P213237	CBR4
A_23_P31085	CCDC28A
A_23_P112470	CCL21
A_23_P158148	CCT6A
A_32_P54544	CCT6A
A_23_P102404	CCT7
A_23_P121480	CD200
A_23_P24870	CD44
A_24_P919640	CD44
A_23_P74547	CD53
A_23_P75523	CD59
A_24_P141481	CD59
A_24_P639441	CD59
A_24_P784765	CD59
A_32_P50275	CD59
A_23_P76364	CD9
A_23_P424472	CDC14A
A_24_P699896	CDC2L6
A_24_P343289	CDC2L6
A_23_P66891	CDC42EP4
A_24_P19054	CDC42EP4
A_23_P205449	CDCA4
A_23_P152245	CDK10
A_24_P65199	CDK10
A_23_P139486	CDK2AP1
A_23_P201570	CELSR2
A_24_P182620	CELSR2
A_23_P102832	CEP250
A_23_P86822	CEP57
A_23_P76658	CG018
A_23_P502047	CHRD
A_24_P117725	CHRD
A_23_P159893	CHRDL1
A_24_P168925	CHRDL1
A_23_P32223	CIZ1
A_23_P32229	CIZ1
A_23_P74809	CLCC1
A_24_P319624	CLCC1
A_23_P124476	CLCN3
A_24_P114671	CLCN3
A_24_P402847	CLCN3
A_23_P129334	CLCN7
A_23_P37942	CLDN6
A_23_P351138	CLDN9
A_23_P54809	CLDN9
A_23_P416774	CLIC5
A_23_P105461	CMKLR1
A_23_P105465	CMKLR1
A_23_P10798	CNP
A_23_P21838	CNP
A_32_P48054	CNR2
A_23_P310931	CNR2
A_23_P79289	COBLL1
A_32_P228804	COBLL1
A_23_P158593	COL5A1
A_23_P83818	COL5A1
A_23_P10391	COL5A2
A_23_P33196	COL5A2
A_32_P218734	COL5A2
A_24_P331918	COL6A1
A_32_P32254	COL6A1
A_23_P131614	COL6A3
A_23_P26021	COPS2
A_23_P116809	COPZ1
A_24_P389959	COPZ1
A_23_P152322	COQ7
A_24_P398972	COQ7
A_23_P52639	COX8A
A_23_P207837	CPD
A_24_P53282	CPD
A_23_P94370	CPNE3
A_24_P64126	CPNE3
A_23_P151595	CPNE6
A_24_P936376	CR2
A_23_P124542	CR2
A_23_P113237	CRLF2
A_23_P132889	CRMP1
A_23_P72187	CRSP2
A_23_P143621	CRYBB1
A_23_P17393	CSE1L
A_23_P213551	CSNK1A1
A_24_P183292	CSNK1A1
A_24_P251899	CSNK1A1
A_24_P316154	CSNK1A1
A_23_P170233	CSTA
A_23_P63897	CTBP2
A_24_P103922	CTBP2
A_32_P144708	CTBP2
A_23_P68401	CTNNBL1
A_23_P427075	CTNS
A_23_P89529	CTNS
A_23_P10291	CTSE
A_23_P170301	CTSE
A_23_P40240	CTSZ
A_23_P202823	CTTN
A_24_P140030	CUL3
A_23_P110204	CXCL5
A_24_P277367	CXCL5
A_23_P73604	CXorf34
A_23_P121676	CXXC4
A_32_P66908	CXXC4
A_23_P218331	CYB561
A_24_P39843	CYB561
A_24_P87579	CYB561
A_23_P101208	CYB5A
A_23_P20980	CYC1
A_23_P16122	CYP2A6
A_23_P215828	CYP3A43
A_23_P71258	CYP3A43
A_23_P97562	CYP4A11
A_24_P191013	CYP4A11
A_23_P131060	CYP4F8
A_23_P169092	CYP7B1
A_23_P79199	DBI
A_23_P304524	DCAMKL2
A_23_P43049	DCTN6
A_24_P278008	DCTN6
A_32_P43812	DCUN1D4
A_23_P258246	DDB1
A_23_P52610	DDB2
A_23_P134887	DEPDC2
A_24_P125881	DGCR2
A_23_P143569	DGCR6L
A_24_P202948	DGCR6L
A_23_P117506	DHRS7
A_23_P390343	DHX40
A_23_P213344	DIAPH1
A_24_P323104	DIAPH1
A_23_P37111	DICER1
A_24_P22163	DICER1
A_23_P203030	DLAT
A_24_P281923	DLAT
A_24_P372672	DLAT
A_24_P74731	DLG3
A_24_P945283	DLG3
A_23_P125408	DOHH
A_23_P200741	DPT
A_23_P331049	DPYSL4
A_23_P211141	DSCAM
A_32_P198445	DSCAM
A_23_P154874	DSCR3
A_24_P164894	DSCR3
A_24_P254346	DSCR3
A_23_P40455	DSCR4
A_24_P75963	DSCR4
A_24_P417189	DUSP9
A_23_P88484	DUT
A_24_P160874	DUT
A_23_P218884	DVL3
A_24_P283000	DVL3
A_24_P291588	DVL3
A_23_P65031	DYNLL1
A_24_P124672	DYNLL1
A_32_P177797	DYNLL1
A_23_P34045	EDA
A_24_P87763	EEF2
A_23_P48561	EFS
A_23_P163458	EHD4
A_23_P38887	EIF3S4
A_23_P3237	ELL3
A_24_P47988	ELL3
A_23_P106682	EMP2
A_23_P304682	EMP2
A_23_P154806	EPB41L1
A_24_P185709	EPB41L1
A_23_P200067	EPHB2
A_23_P384072	EPN1
A_24_P15877	EPN1
A_32_P93209	EPN1
A_23_P97632	EPRS
A_23_P202	EPS15
A_24_P28578	EPS15
A_32_P183765	ERBB4
A_23_P133582	ETF1
A_23_P150379	EVA1
A_23_P58102	EXOSC7
A_24_P317135	EXOSC7
A_23_P162822	EXOSC8
A_24_P241276	EXOSC8
A_23_P384405	EXTL3
A_32_P92163	EXTL3
A_23_P32294	FAM120A
A_24_P138022	FAM120A
A_24_P941505	FAM120A
A_23_P313728	FAM98A
A_24_P119002	FAM98A
A_23_P12896	FANCF
A_32_P24140	FANCF
A_23_P204998	FARP1
A_23_P308763	FARP1
A_23_P81507	FAT2
A_23_P78888	FBL
A_23_P78892	FBL
A_23_P211631	FBLN1
A_23_P303113	FBLN1
A_23_P433016	FBLN1
A_23_P143981	FBLN2
A_23_P213247	FBXL5
A_23_P395566	FBXO31
A_23_P89030	FBXO31
A_32_P188	FBXO31
A_23_P254648	FBXW2
A_23_P208768	FCAR
A_23_P354387	FER1L3
A_23_P86682	FER1L3
A_24_P282309	FER1L3
A_23_P202334	FGFR2
A_24_P206624	FGFR2
A_23_P34733	FH
A_23_P217326	FHL1
A_32_P227615	FLJ00049
A_23_P41470	FLJ20035
A_24_P334361	FLJ20035
A_23_P124132	FLJ22222
A_24_P364954	FLJ22222
A_23_P211878	FLNB
A_24_P683917	FLNB
A_24_P77968	FLNC
A_24_P119745	FN1
A_24_P334130	FN1
A_24_P85539	FN1
A_23_P82959	FOXH1
A_23_P118693	FOXN1
A_23_P159709	FOXP3
A_23_P93898	FSCN3
A_24_P363477	FTSJ2
A_23_P373568	FUZ
A_24_P121891	FUZ
A_24_P293192	FXYD3
A_23_P80098	GART
A_24_P239140	GART
A_24_P301846	GART
A_23_P110022	GATA2
A_24_P165998	GATA2
A_23_P76102	GDF11
A_23_P152136	GINS3
A_23_P141459	GIP
A_23_P335329	GNG4
A_23_P9426	GOLGA2
A_24_P910297	GOLGA2
A_23_P146512	GOLPH2
A_24_P394865	GOLPH2
A_23_P165494	GORASP2
A_24_P328320	GORASP2
A_24_P108242	GOSR2
A_23_P207719	GOSR2
A_23_P311608	GOSR2
A_24_P270829	GP1BA
A_23_P128808	GPR132
A_23_P416686	GPR137
A_23_P103532	GPR161
A_23_P303455	GPR161
A_23_P354314	GPR161
A_32_P497742	GPR161
A_23_P37676	GPR176
A_23_P85534	GPR52
A_23_P329768	GREB1
A_23_P412476	GREB1
A_23_P98369	GRIA4
A_23_P212937	GRSF1
A_23_P16143	GTF2F1
A_23_P12874	GTPBP4
A_23_P22129	HAP1
A_23_P215787	HBP1
A_24_P204971	HBP1
A_23_P115137	HBXIP
A_23_P250353	HERC6
A_23_P342009	HFE
A_24_P289648	HFE
A_24_P354748	HFE
A_23_P157556	HHLA1
A_23_P359540	HIST1H4F
A_23_P19619	HIVEP1
A_23_P95917	HLA-C
A_24_P110012	HLA-C
A_24_P15550	HLA-C
A_23_P30913	HLA-DPA1
A_24_P243528	HLA-DPA1
A_23_P145264	HLA-F
A_23_P314024	HLA-F
A_23_P126266	HLX1
A_23_P319005	HMP19
A_23_P56734	HNMT
A_24_P915806	HNMT
A_23_P115824	HNRPH3
A_24_P338187	HNRPH3
A_23_P16615	HNRPM
A_23_P311640	HRBL
A_24_P277211	HRH1
A_23_P200109	HS2ST1
A_24_P242357	HS2ST1
A_24_P242361	HS2ST1
A_32_P150928	HS2ST1
A_23_P61222	HSAJ2425
A_23_P81973	HSD17B8
A_23_P70648	HTR1E
A_23_P166235	HUNK
A_23_P219207	HUWE1
A_24_P310667	HUWE1
A_24_P932016	HUWE1
A_23_P251825	IFRD1
A_24_P137897	IFRD1
A_23_P48339	IFT88
A_23_P13907	IGF1
A_24_P304419	IGF1
A_24_P304423	IGF1
A_23_P124632	IGHG1
A_23_P147224	IGHG1
A_23_P384127	IGHG1
A_24_P109921	IGHG1
A_24_P135384	IGHG1
A_24_P177844	IGHG1
A_24_P24371	IGHG1
A_24_P324838	IGHG1
A_24_P417352	IGHG1
A_24_P590547	IGHG1
A_24_P683861	IGHG1
A_24_P852001	IGHG1
A_24_P92174	IGHG1
A_24_P92683	IGHG1
A_24_P943393	IGHG1
A_32_P200144	IGHG1
A_32_P65589	IGHG1
A_23_P216188	IKBKB
A_24_P132518	IKBKB
A_24_P155058	IKBKB
A_23_P67169	IL11
A_23_P165148	ILVBL
A_24_P141707	INHBE
A_23_P209006	INSL3
A_23_P309281	INSL3
A_23_P331598	IPO7
A_23_P324523	IQCK
A_24_P321919	IQGAP1
A_24_P246361	IQGAP2
A_23_P67521	IRGC
A_23_P77971	ITGA2B
A_24_P65373	ITGA2B
A_24_P318656	ITGB3
A_24_P456468	ITGB3
A_23_P23765	ITGB3BP
A_23_P18223	ITIH1
A_24_P136905	ITIH1
A_23_P37399	ITPK1
A_24_P167683	ITPK1
A_23_P28201	ITSN2
A_23_P434347	ITSN2
A_24_P239988	ITSN2
A_24_P59722	ITSN2
A_23_P129313	IVD
A_23_P129322	IVD
A_23_P1038	JARID1B
A_32_P70724	JARID1B
A_23_P7783	JMJD1B
A_23_P70991	JTV1
A_23_P119573	KCNN1
A_23_P351204	KCNQ2
A_23_P422778	KCNQ2
A_23_P152420	KIAA0182
A_24_P943062	KIAA0182
A_24_P299429	KIAA0265
A_24_P342127	KIAA0265
A_32_P189680	KIAA0265
A_23_P207967	KIAA0427
A_23_P26674	KIAA0430
A_23_P89543	KIAA0753
A_24_P329924	KIAA0999
A_24_P347067	KIAA0999
A_24_P893239	KIAA0999
A_24_P246573	KIAA1026
A_24_P331830	KIAA1026
A_32_P139505	KIAA1026
A_32_P153725	KIAA1033
A_23_P332713	KIAA1086
A_23_P62188	KIAA1166
A_32_P161855	KIAA1199
A_23_P380815	KIAA1279
A_23_P129005	KIAA1305
A_23_P394567	KIAA1467
A_24_P85258	KIAA1751
A_23_P63798	KLF6
A_24_P69654	KLF6
A_24_P932981	KLF6
A_23_P80700	KLHL18
A_24_P15043	KLHL18
A_24_P916686	KLHL18
A_24_P333697	KLK13
A_23_P13048	KRTAP5-9
A_24_P255483	KSR1
A_24_P911112	KSR1
A_32_P66091	KSR1
A_23_P73763	LAGE3
A_23_P89780	LAMA3
A_23_P156319	LARP1
A_23_P392383	LARP1
A_24_P7211	LARP1
A_32_P98227	LDB3
A_23_P208516	LENG4
A_32_P123788	LENG4
A_23_P1126	LEPR
A_24_P148094	LEPR
A_24_P231104	LEPR
A_23_P63017	LGALS8
A_23_P63026	LGALS8
A_23_P90497	LILRA4
A_23_P150931	LMBR1L
A_32_P867953	LOC339524
A_24_P91701	LOC51233
A_32_P132748	LOC646278
A_24_P823096	LOC646934
A_23_P153461	LPPR2
A_24_P151213	LPPR2
A_24_P26073	LRPPRC
A_23_P166584	LRRC15
A_24_P827037	LRRC15
A_23_P113553	MAGEA11
A_23_P217178	MAGEC1
A_23_P73297	MAGI1
A_24_P931628	MAGI1
A_23_P11902	MAP1LC3C
A_24_P216456	MAP1LC3C
A_23_P42096	MAP3K4
A_23_P502274	MAPK11
A_23_P3204	MAPK6
A_23_P424	MARK1
A_23_P15864	MBD2
A_24_P119201	MBD2
A_23_P50839	MBD3
A_24_P31527	MBD3
A_23_P64938	MBOAT5
A_24_P681016	MBOAT5
A_24_P402080	MBP
A_23_P120744	MCM3AP
A_23_P256694	MCM3AP
A_23_P321261	ME2
A_24_P348090	ME2
A_23_P334186	MEF2D
A_23_P51679	MEF2D
A_23_P155907	METAP1
A_24_P226076	METAP1
A_24_P141736	METAP2
A_23_P99260	METAP2
A_23_P351556	METTL3
A_23_P54064	METTL3
A_23_P65558	MGAT2
A_32_P208039	MGAT5
A_23_P127596	MGC13053
A_23_P91827	MINA
A_24_P388570	MINA
A_23_P79962	MKKS
A_24_P100664	MKKS
A_24_P127812	MLL
A_24_P196298	MLL
A_24_P281913	MLL
A_24_P922909	MLL
A_23_P23346	MLLT11
A_23_P33027	MLXIP
A_23_P9823	MLXIP
A_24_P415618	MLXIP
A_24_P415624	MLXIP
A_23_P394259	MPP2
A_23_P11874	MPZL1
A_23_P476	MPZL1
A_24_P242391	MPZL1
A_23_P143446	MRPL39
A_24_P201491	MRPL49
A_24_P232500	MRPL49
A_23_P72138	MRPS22
A_24_P132006	MSX2
A_23_P62128	MTM1
A_23_P62133	MTM1
A_24_P382119	MTMR4
A_32_P82560	MTRF1L
A_32_P41662	MTRF1L
A_23_P347632	MTSS1
A_23_P137856	MUC1
A_23_P214273	MUT
A_23_P400235	MUT
A_23_P105592	MVK
A_24_P372901	MVK
A_23_P155638	MYL3
A_23_P344973	MYL6
A_24_P56130	MYL6
A_32_P3600	MYL6
A_23_P98786	MYO7A
A_23_P130455	MZF1
A_23_P409168	NBEAL2
A_24_P272160	NBEAL2
A_23_P259135	NCOA6
A_23_P413224	NCR2
A_23_P251881	NCR3
A_32_P468522	NCR3
A_23_P91769	NDUFA6
A_24_P23245	NDUFA6
A_23_P140960	NDUFAB1
A_24_P285831	NDUFB5
A_23_P50872	NDUFB7
A_24_P14434	NDUFB7
A_23_P27279	NEDD4L
A_23_P387856	NEDD4L
A_24_P108311	NEDD4L
A_23_P333705	NEK3
A_23_P65320	NEK3
A_23_P76718	NEK3
A_23_P103672	NES
A_23_P251051	NF2
A_24_P168726	NF2
A_23_P140394	NFATC4
A_23_P216448	NFIB
A_24_P658427	NFIB
A_23_P202156	NFKB2
A_23_P24485	NFRKB
A_23_P73420	NIBP
A_23_P10135	NKIRAS2
A_24_P152335	NKIRAS2
A_23_P141405	NME1
A_23_P152804	NME1
A_32_P58937	NME1
A_23_P154235	NMI
A_24_P151727	NONO
A_24_P413437	NONO
A_23_P203013	NPAT
A_24_P273823	NPAT
A_23_P120488	NPEPL1
A_24_P45005	NPEPL1
A_23_P124905	NPTX1
A_24_P1949	NPTX1
A_23_P69699	NPY1R
A_23_P206661	NQO1
A_23_P398566	NR4A3
A_23_P129614	NUDT21
A_24_P287756	NUDT21
A_23_P7679	NUP155
A_23_P89056	NUP93
A_23_P98092	OAT
A_23_P219161	OLFM1
A_24_P406601	OLFM1
A_23_P27917	OR10H1
A_23_P307274	OR2H2
A_23_P19428	OR2J2
A_23_P28023	OR7A17
A_23_P108265	OR7C2
A_23_P31414	ORC5L
A_24_P394698	ORC5L
A_23_P10442	OSBPL1A
A_23_P148916	OSBPL9
A_32_P63848	OXCT1
A_23_P132486	OXSM
A_23_P128828	PABPN1
A_32_P35311	PABPN1
A_23_P126869	PADI3
A_23_P257129	PAEP
A_23_P327307	PAK2
A_32_P104075	PAK2
A_23_P208991	PALM
A_23_P376239	PAPOLA
A_23_P419051	PAPOLA
A_23_P99559	PAPOLA
A_24_P141995	PAPOLA
A_23_P74740	PARK7
A_23_P204052	PCBP2
A_24_P141688	PCBP2
A_32_P214943	PCBP2
A_23_P213359	PCDH1
A_24_P234838	PCDH1
A_23_P167401	PCDHB11
A_23_P348323	PCGF2
A_23_P18325	PDCD10
A_24_P322474	PDE4A
A_23_P119583	PDE4C
A_24_P100001	PDE4C
A_24_P139120	PDE4C
A_23_P124456	PDE4D
A_24_P339944	PDGFB
A_24_P124349	PDGFD
A_23_P21618	PDZRN3
A_24_P83952	PDZRN3
A_32_P219460	PDZRN3
A_23_P126899	PEX11B
A_24_P88554	PEX11B
A_23_P53856	PFAAP5
A_23_P65262	PFAAP5
A_23_P70020	PFDN1
A_32_P41127	PFDN1
A_23_P114275	PGRMC1
A_23_P155868	PGRMC2
A_24_P405850	PGRMC2
A_23_P74852	PIGC
A_23_P86252	PIGC
A_23_P46378	PIGV
A_23_P22970	PIK3R3
A_24_P527274	PIK3R3
A_23_P147578	PITPNB
A_23_P17786	PITPNB
A_24_P305678	PITPNB
A_23_P167367	PITX2
A_23_P77502	PKD1
A_24_P477127	PKD1
A_23_P23227	PKN2
A_24_P387869	PKN2
A_32_P226918	PKN2
A_23_P16992	PKP4
A_23_P6151	PLAGL2
A_23_P22119	PLEC1
A_24_P913056	PLEC1
A_24_P914759	PLEC1
A_23_P69109	PLSCR1
A_24_P677525	PLXNB2
A_24_P70888	PLXNB2
A_32_P48397	PLXNB2
A_23_P40059	PMS1
A_32_P130577	PMS1
A_23_P99582	PNN
A_23_P120606	POFUT1
A_23_P370479	POFUT1
A_24_P75056	POLD3
A_32_P182439	POLD3
A_23_P144311	POLR2B
A_23_P3527	POLR2C
A_23_P123336	PPM2C
A_23_P64567	PPME1
A_24_P4705	PPME1
A_23_P205236	PPP2R5C
A_24_P341370	PPP2R5C
A_24_P369694	PPP2R5C
A_24_P76898	PPP2R5C
A_23_P3042	PPP2R5E
A_23_P166360	PRAME
A_24_P216361	PRAME
A_23_P11995	PRDX1
A_23_P51499	PRELP
A_23_P218002	PRG2
A_23_P67569	PRG2
A_23_P44139	PRIM2A
A_23_P36513	PRKAG1
A_23_P106016	PRKD1
A_23_P91019	PRKRA
A_23_P60537	PRPF4
A_23_P96641	PRPS2
A_24_P117528	PRPS2
A_23_P256384	PSIP1
A_24_P98371	PSIP1
A_32_P127542	PSIP1
A_32_P22702	PSIP1
A_23_P112613	PSMD12
A_23_P77876	PSMD12
A_32_P12639	PSMD12
A_23_P65427	PSME2
A_32_P15169	PSME2
A_23_P355311	PTCH2
A_23_P146554	PTGDS
A_24_P403417	PTGES
A_24_P302172	PTGFR
A_23_P2271	PTHLH
A_23_P41054	PTPRG
A_32_P118657	PTPRG
A_32_P227724	PTPRG
A_32_P229818	PTPRG
A_32_P93493	PTPRG
A_23_P56163	PTPRS
A_24_P290856	PTPRS
A_23_P141894	PVR
A_24_P65616	PVR
A_23_P139682	PZP
A_23_P45106	QRICH1
A_23_P45108	QRICH1
A_23_P212545	RAB5A
A_24_P208809	RAB5A
A_23_P48481	RAD51L1
A_23_P74115	RAD54L
A_23_P40952	RAF1
A_23_P97517	RALGPS2
A_23_P131664	RANBP2
A_24_P350890	RANBP2
A_23_P58207	RAP1GDS1
A_32_P183356	RAP1GDS1
A_23_P64058	RASGRP2
A_23_P89746	RAX
A_23_P111961	RBM13
A_23_P113245	RBPJ
A_23_P25215	RECQL
A_23_P85414	RERE
A_24_P342591	RERE
A_23_P118122	RGS11
A_23_P46045	RGS5
A_23_P51518	RGS5
A_23_P69491	RHOA
A_23_P69493	RHOA
A_24_P174550	RHOA
A_23_P30707	RNASET2
A_24_P289471	RNASET2
A_24_P360269	RNASET2
A_32_P158746	RPL17
A_32_P186981	RPL17
A_32_P21384	RPL17
A_23_P77779	RPL19
A_23_P29747	RPL23A
A_24_P264106	RPL23A
A_24_P67699	RPL23A
A_24_P91140	RPL23A
A_32_P118461	RPL23A
A_32_P190568	RPL23A
A_32_P60076	RPL23A
A_32_P76842	RPL23A
A_23_P68942	RPL3
A_24_P766205	RPL3
A_24_P766208	RPL3
A_32_P209350	RPL3
A_23_P108994	RPN2
A_23_P211864	RPP14
A_24_P114496	RPP14
A_23_P150080	RPP38
A_23_P5370	RPRM
A_23_P214666	RPS18
A_23_P144497	RPS3A
A_23_P200955	RPS3A
A_24_P383999	RPS3A
A_32_P135818	RPS3A
A_32_P196483	RPS3A
A_32_P208178	RPS3A
A_32_P4532	RPS3A
A_32_P49392	RPS3A
A_32_P58074	RPS3A
A_23_P141549	RPS7
A_24_P169378	RPS7
A_32_P20367	RPS7
A_23_P5464	RQCD1
A_23_P318039	RQCD1
A_23_P405761	RRAS2
A_23_P54597	RSL1D1
A_23_P54605	RSL1D1
A_24_P222022	RSL1D1
A_24_P778836	RSL1D1
A_23_P76684	RTN3
A_24_P335221	RTN3
A_32_P61729	RTN3
A_32_P83997	RTN3
A_23_P933	RWDD3
A_23_P103310	S100A7
A_23_P121602	SAP30
A_23_P135079	SARDH
A_32_P174365	SATB2
A_24_P333341	SCAMP4
A_24_P79153	SCAMP4
A_24_P82848	SCAMP4
A_23_P63618	SCD
A_24_P626920	SCD
A_32_P163858	SCD
A_23_P28153	SCLY
A_23_P345065	SCLY
A_24_P306499	SCNN1B
A_23_P206960	SEC14L1
A_23_P377004	SEC14L1
A_24_P237766	SEC14L1
A_32_P8529	SEC14L1
A_23_P202602	SEC23IP
A_24_P227017	SEC23IP
A_23_P69683	SEC24B
A_23_P88411	SEL1L
A_24_P721828	SEL1L
A_23_P213415	SEMA5A
A_23_P150092	SEPHS1
A_24_P90022	SEPHS1
A_23_P217015	SET
A_24_P917866	SET
A_32_P34970	SET
A_23_P319895	SETD1B
A_23_P17044	SFTPB
A_23_P254626	SGCE
A_23_P144145	SGPL1
A_24_P940815	SGPL1
A_23_P41390	SH3TC1
A_24_P655646	SH3TC1
A_23_P124384	SHOX2
A_24_P300021	SHOX2
A_23_P38784	SIGLEC7
A_23_P252903	SIL1
A_23_P155079	SLC16A8
A_23_P6085	SLC23A2
A_24_P254278	SLC23A2
A_23_P328600	SLC24A6
A_23_P82334	SLC25A13
A_32_P157402	SLC25A13
A_23_P408455	SLC25A36
A_23_P40896	SLC25A36
A_23_P80954	SLC26A1
A_24_P37665	SLC26A1
A_23_P133694	SLC29A1
A_23_P160159	SLC2A5
A_24_P111054	SLC2A5
A_23_P302568	SLC30A3
A_23_P30050	SLC30A9
A_23_P255057	SLC35A5
A_23_P20502	SLC39A4
A_23_P50167	SLC39A6
A_24_P156049	SLC39A6
A_23_P132468	SLC4A7
A_24_P362931	SLC4A7
A_24_P368575	SLC4A7
A_23_P117242	SLC7A1
A_24_P253251	SLC7A1
A_24_P912126	SLC7A1
A_23_P150768	SLCO2B1
A_23_P202199	SLK
A_24_P146670	SLK
A_23_P65812	SMAD6
A_23_P138631	SMC3
A_32_P38228	SMC3
A_23_P91900	SMC4
A_23_P127233	SMNDC1
A_23_P71908	SNAPC3
A_23_P121945	SNCB
A_32_P36217	SON
A_23_P211099	SON
A_23_P402733	SON
A_24_P67142	SON
A_23_P85218	SOX3
A_24_P113725	SOX3
A_23_P381449	SP2
A_23_P67785	SPAG16
A_23_P356041	SPAG9
A_24_P365025	SPAG9
A_24_P8454	SPAG9
A_24_P942469	SPAG9
A_23_P12053	SPEN
A_24_P170660	SPEN
A_24_P345193	SPEN
A_24_P353732	SPEN
A_32_P225854	SPRED2
A_23_P98282	SPTBN2
A_23_P81399	SQSTM1
A_23_P308603	SRC
A_23_P394917	SRCAP
A_24_P941279	SRCAP
A_23_P45934	SRP9
A_24_P66528	SRP9
A_32_P151594	SRP9
A_32_P165340	SRP9
A_24_P384851	SS18
A_24_P544882	SSR1
A_32_P89755	SSR1
A_23_P318800	SSTR2
A_23_P47282	ST14
A_23_P32500	STAB1
A_24_P119456	STAB1
A_23_P118451	STARD3
A_24_P224538	STARD3
A_23_P33154	STAU2
A_24_P374634	STAU2
A_32_P649	STAU2
A_23_P110686	STC2
A_23_P416395	STC2
A_23_P253177	STK24
A_23_P60683	STK24
A_24_P221092	STK24
A_24_P532212	STK24
A_24_P73389	STK24
A_23_P64743	STK38L
A_24_P99046	STK38L
A_23_P210091	SUPT7L
A_23_P20648	SURF1
A_23_P202392	SUV39H2
A_23_P100022	SV2B
A_23_P101796	SYDE1
A_23_P211522	SYNGR1
A_23_P348063	SYNGR1
A_23_P218269	TAOK2
A_23_P308673	TAOK2
A_23_P27332	TCF4
A_32_P75399	TCF4
A_23_P363196	TCL6
A_24_P407373	TCL6
A_23_P65481	TEP1
A_24_P201973	TEP1
A_23_P111672	TES
A_24_P55437	TES
A_32_P139367	TES
A_23_P212500	TF
A_23_P212508	TF
A_24_P20954	TFAP2B
A_23_P206212	THBS1
A_24_P142118	THBS1
A_23_P55468	TIMM22
A_23_P9166	TLN1
A_24_P196851	TLN1
A_23_P14537	TMED10
A_24_P917833	TMED10
A_23_P26173	TMED3
A_23_P8522	TMEM106B
A_32_P353072	TMEM106B
A_23_P53288	TMEM4
A_24_P93810	TMEM4
A_24_P383440	TMEM41B
A_32_P173058	TMEM41B
A_23_P255812	TMEM66
A_23_P88710	TMEM87A
A_24_P65098	TMEM87A
A_23_P143867	TMF1
A_23_P52797	TMPRSS5
A_23_P126844	TNFRSF25
A_23_P500614	TNFRSF8
A_23_P156708	TNXB
A_23_P59163	TNXB
A_24_P15834	TNXB
A_24_P213884	TNXB
A_24_P307135	TNXB
A_24_P419109	TNXB
A_23_P335813	TOB2
A_32_P179676	TOB2
A_23_P141180	TOM1L2
A_24_P216765	TOMM20
A_24_P393838	TOMM20
A_23_P26810	TP53
A_24_P265342	TP53
A_23_P5392	TP53I3
A_23_P216257	TPD52
A_24_P166807	TPD52
A_23_P170491	TRAIP
A_23_P132536	TRAK1
A_24_P341279	TRAK1
A_23_P416036	TREX2
A_23_P213141	TRIM2
A_24_P208909	TRIM2
A_23_P147984	TRIP12
A_24_P325691	TRIP12
A_32_P188178	TRIP12
A_23_P217228	TRO
A_23_P114061	TRPM3
A_23_P134755	TRPS1
A_23_P312863	TUBB2C
A_32_P187327	TUBB2C
A_23_P127150	TUBGCP2
A_23_P154330	TXNDC9
A_24_P263524	TXNDC9
A_24_P362646	TXNDC9
A_24_P381029	TXNL2
A_23_P135164	UAP1L1
A_23_P123866	UBAP1
A_23_P350879	UBAP1
A_23_P137209	UBE1
A_23_P148602	UBE1
A_24_P237374	UBE1
A_23_P75741	UBE2L6
A_24_P406514	UBE2V2
A_23_P218717	UBOX5
A_23_P380724	UBOX5
A_24_P79241	UBOX5
A_23_P358221	UBXD7
A_23_P218170	UNC45A
A_24_P398950	UNC45A
A_24_P348594	UPK3A
A_24_P245330	USP14
A_24_P313744	USP14
A_23_P73992	USP24
A_24_P58122	USP24
A_24_P402495	USP33
A_24_P405190	USP33
A_23_P129058	USP8
A_23_P217409	USP9X
A_23_P256223	VBP1
A_23_P145978	VIPR2
A_32_P102750	VIPR2
A_32_P153071	VIPR2
A_23_P217098	VPS13A
A_23_P377141	VPS13A
A_23_P9472	VPS13A
A_32_P205303	VPS13A
A_23_P107933	VRK3
A_23_P139339	WDR71
A_23_P213204	WHSC1
A_23_P307328	WHSC1
A_23_P389919	WHSC1
A_23_P7301	WHSC1
A_24_P2463	WHSC1
A_23_P215421	WIPI2
A_24_P149395	WIPI2
A_24_P326175	WIPI2
A_23_P119916	WNT6
A_24_P208513	WNT6
A_23_P206684	WWP2
A_23_P357147	WWP2
A_24_P342086	WWP2
A_23_P120845	XBP1
A_24_P100228	XBP1
A_23_P87591	YEATS4
A_23_P92590	YTHDC1
A_24_P208961	YTHDC1
A_24_P209571	YWHAZ
A_24_P492562	YWHAZ
A_32_P198923	YWHAZ
A_32_P226149	YWHAZ
A_32_P233860	YWHAZ
A_32_P97489	YWHAZ
A_23_P103661	YY1AP1
A_23_P63057	YY1AP1
A_23_P97250	YY1AP1
A_23_P54230	ZC3H14
A_24_P241330	ZC3H14
A_23_P98232	ZFPL1
A_23_P154730	ZNF133
A_23_P332374	ZNF175
A_23_P11025	ZNF185
A_23_P145244	ZNF187
A_23_P145247	ZNF187
A_23_P128060	ZNF26
A_24_P21831	ZNF26
A_23_P107763	ZNF266
A_24_P335901	ZNF266
A_24_P342328	ZNF710
A_24_P765795	ZNF710
A_23_P254573	ZRF1

## Sheet: Villadsen et al 2007
Agilent ID	Symbol
A_23_P33752	SLC25A6
A_24_P230248	LOC391102
A_23_P72737	IFITM1
A_23_P10127	SFRP1
A_24_P272710	RPL10
A_24_P683734	829906
A_24_P85539	FN1
A_23_P45524	NGFRAP1
A_24_P119745	FN1
A_23_P350824	DPYSL2
A_23_P142322	CIRBP
A_23_P119353	RASIP1
A_23_P341325	RPL10L
A_24_P204604	692629
A_24_P118422	648209
A_24_P41180	RPS5
A_24_P212605	831856
A_24_P135501	LOC644029
A_24_P109941	673716
A_32_P136662	744143
A_32_P42197	HNRPA1
A_24_P298962	LOC392206
A_32_P182941	RPS3
A_24_P101694	743948
A_23_P208265	RPS5
A_23_P134454	CAV1
A_24_P467358	EEF1G
A_32_P119204	RPS10
A_32_P134788	RPL7A
A_24_P375435	720055
A_24_P356721	RPL18
A_24_P41551	LOC641790
A_24_P383330	LOC152663
A_23_P214222	MARCKS
A_23_P122924	INHBA
A_24_P84048	LOC645000
A_24_P161355	LOC389127
A_23_P12343	GSTM3
A_23_P46426	CYR61
A_24_P927815	HNRPA1
A_24_P204484	756536
A_32_P88892	RPL7A
A_24_P226554	ACTB
A_24_P307255	678791
A_23_P97700	TXNIP
A_23_P46429	CYR61
A_24_P370946	CYR61
A_32_P189803	HNRPA1
A_24_P142118	THBS1
A_24_P290293	A_24_P290293
A_24_P161393	731665
A_32_P168202	HNRPA1
A_23_P31323	ACTB
A_24_P53976	GLUL
A_24_P255786	LOC389976
A_24_P49800	825852
A_24_P247175	LOC649003
A_32_P155776	FKSG30
A_23_P23221	GADD45A
A_24_P12626	CAV1
A_23_P63711	ARL3
A_32_P202488	RPL21
A_32_P146286	ZP4
A_24_P358164	RPSAP15
A_24_P324224	681113
A_23_P1206	RPS24
A_23_P38887	EIF3S4
A_24_P59220	A_24_P59220
A_23_P44037	ACTG1
A_24_P204244	ANXA2P1
A_24_P917457	LOC150400
A_23_P216501	TPM2
A_23_P127995	CLNS1A
A_23_P202104	PPIF
A_23_P161190	VIM
A_23_P146654	BAG1
A_23_P157795	CTNNAL1
A_23_P314070	ARHGAP1
A_23_P165535	EEF1B2
A_23_P89780	LAMA3
A_23_P37399	ITPK1
A_23_P54055	C14orf94::JUB
A_23_P53646	NAP1L1
A_23_P397293	LY6K
A_23_P63689	MRPL43
A_23_P161194	VIM
A_23_P115683	HPS6
A_23_P206901	NDE1
A_23_P34835	LMNA
A_24_P266734	SSH3
A_23_P162047	DKK3
A_23_P36147	POLR2G
A_23_P30884	CLIC1
A_23_P48550	KIAA0284
A_23_P78892	FBL
A_23_P819	ISG15
A_32_P105549	ANXA8L1::LOC653107
A_23_P5912	YTHDF1
A_23_P42335	FANCE
A_23_P57667	PLXNA1
A_23_P161257	PDCD11
A_32_P138348	LY6K
A_23_P86682	FER1L3
A_23_P340158	NIFUN
A_23_P52266	IFIT1
A_23_P91328	NOL5A
A_23_P94533	CTSL
A_24_P489695	FLJ46111::SCUBE2
A_23_P210939	ITGB4BP
A_23_P102404	CCT7
A_23_P43490	CDKN2A
A_23_P101960	ZFP36L2
A_23_P201636	LAMC2
A_23_P501010	COL17A1
A_24_P295963	SLC38A2
A_23_P118435	SUMO2
A_23_P331670	PYGB
A_23_P68106	TMSB10
A_23_P165657	SLC20A1
A_23_P30254	PLK2
A_24_P530977	824012
A_23_P399501	PKM2
A_23_P25674	CKB
A_23_P55190	EFTUD2
A_23_P257924	ETS2
A_23_P165840	ODC1
A_24_P374513	A_24_P374513
A_23_P49597	PLSCR3
A_23_P207850	TNS4
A_24_P311926	HLA-G
A_32_P149432	EIF4A1
A_23_P257704	HSPB1
A_23_P167096	VEGFC
A_23_P170233	CSTA
A_32_P147241	PKM2
A_23_P434890	CARD10
A_23_P78265	KRT33A
A_23_P125109	768021
A_23_P200443	SHC1
A_23_P106481	TMEM85
A_24_P378019	IRF7
A_32_P234459	HLA-A
A_24_P178167	LOC653364
A_23_P17663	MX1
A_24_P610945	663388
A_23_P95917	HLA-C
A_24_P117029	LDLR
A_23_P431360	ZNF219
A_32_P88479	C22orf9
A_24_P113674	HLA-B
A_23_P102122	ARPC2
A_23_P146456	CTSL2
A_32_P163858	SCD
A_23_P126844	TNFRSF25
A_23_P250274	LRRC8A
A_24_P86537	HSPB1
A_23_P129556	IL4R
A_23_P218203	PLA2G4B
A_23_P56050	TNNT1
A_23_P501822	JUP
A_23_P153745	IFI30
A_23_P418031	LOC126917
A_23_P210176	ITGA6
A_24_P686965	SH2D5
A_23_P154605	SULF2
A_23_P52298	NPM3
A_23_P42257	IER3
A_24_P887857	LOC650517
A_23_P66347	ITGB4
A_23_P3221	SQRDL
A_23_P66355	ITGB4
A_23_P145024	ADRB2
A_24_P365807	EFNB1
A_23_P16944	SDC1
A_23_P87545	IFITM3
A_23_P25187	KRT81
A_23_P102611	WISP2
A_23_P137381	ID3
A_23_P16523	GDF15
A_23_P71379	PSCA
A_23_P217688	TSC22D3
A_23_P169766	HIPK2
A_23_P151426	FOXO1A
A_24_P478940	685340
A_23_P169756	HIPK2
A_23_P56898	KYNU
A_23_P69908	GLRX
A_23_P6771	LMCD1
A_32_P123743	545119
A_23_P52727	NAV2
A_32_P166693	HEG1
A_23_P256342	SNX13
A_23_P204937	RGC32
A_23_P98350	BIRC3
A_23_P45361	GLUD2
A_23_P314591	NFYB
A_23_P117190	DNAJC15
A_23_P58082	CCDC80
A_23_P428129	CDKN1C
A_23_P156327	TGFBI
A_32_P146815	MGST1
A_23_P169039	SNAI2
A_23_P415401	KLF9
A_23_P60627	ALOX15B
A_23_P259166	TCEAL4
A_24_P516728	793034
A_23_P21363	AHNAK
A_23_P213385	BASP1
A_23_P252306	ID1
A_23_P127584	NNMT
A_23_P87560	BTG1
A_24_P95029	TAX1BP1
A_23_P17345	MAFB
A_23_P256205	ABLIM3
A_23_P138665	GLUD1
A_23_P213678	PAM
A_23_P170626	CHCHD7
A_24_P924484	LOC440995::MFI2
A_23_P101407	C3
A_23_P104804	ZBTB16
A_24_P545200	742811
A_32_P52609	LPIN1
A_23_P36658	MGST1
A_23_P216282	ARHGEF10
A_23_P434442	TCEAL3
A_23_P19673	SGK
A_23_P37704	CDT1
A_23_P38864	RABAC1
A_23_P69109	PLSCR1
A_23_P24433	CTSF
A_23_P333218	ERGIC1
A_23_P14734	RPS27L
A_32_P192545	TCEAL3
A_23_P99771	PNMA1
A_23_P112135	TRAM1
A_24_P12218	NDUFA2
A_23_P258190	AKR1B1
A_32_P168431	RPS26
A_23_P53081	OSBPL5
A_23_P58538	TIGA1
A_23_P79818	C20orf111
A_23_P70007	HMMR
A_24_P128001	ZNF395
A_23_P42375	RAB32
A_23_P70897	ZCWPW1
A_32_P18470	TCEAL3::TCEAL5
A_24_P108401	KLK3
A_23_P404871	ERGIC1
A_23_P41645	ELL2
A_23_P253046	UGP2
A_23_P26534	HCFC1R1
A_23_P372234	CA12
A_23_P209625	CYP1B1
A_23_P91230	SLPI
A_24_P178444	LOC341230
A_24_P673063	FABP5
A_23_P59877	FABP5
A_23_P369343	KLK8
A_23_P434809	S100A8
A_23_P112481	AQP3
A_24_P129813	SMARCC2
A_32_P155247	FTL
A_23_P50498	FTL
A_24_P195714	823357
A_23_P81912	TUBB
A_23_P389708	EEF1D
A_23_P46470	ERRFI1
A_23_P155624	AP2M1
A_24_P313504	PLK1
A_23_P9574	ECT2
A_24_P821168	EEF1D
A_32_P78528	TUBB
A_23_P64010	MTCH2
A_23_P204702	TEGT
A_23_P31840	EEF1D
A_23_P18196	RFC4
A_23_P128161	TUBA6
A_23_P128154	TUBA6
A_23_P113212	TMEM45A
A_23_P139547	K-ALPHA-1::TUBA3
A_24_P93111	834627
A_32_P112546	KRT8
A_24_P42681	PSMD2
A_32_P175098	KRT8
A_23_P14072	KRT8
A_24_P81740	TALDO1
A_23_P11995	PRDX1
A_24_P247074	LOC649545
A_23_P162874	HSP90AA1
A_24_P783679	LOC727891
A_23_P218892	EIF4G1
A_24_P183094	ATP13A3
A_23_P22119	PLEC1
A_23_P166899	DNAJB11
A_24_P264644	KRT18P41
A_24_P316767	807356
A_24_P313756	TUBB6
A_24_P255954	LOC652370
A_23_P44993	TALDO1
A_23_P69249	ACTL6A
A_32_P62863	SCHIP1
A_23_P212639	SFRS10
A_24_P230466	KRT18P32
A_23_P154070	TUBA1
A_24_P109661	KRT18P20
A_24_P16230	LOC391271
A_24_P170887	C8orf33
A_23_P6344	SDF2L1
A_24_P383660	KRT18P12
A_23_P67288	CALR
A_23_P91468	PSMA7
A_32_P151544	KRT18
A_24_P281374	KRT18P45
A_23_P312863	TUBB2C
A_24_P230057	LOC647913
A_24_P418687	LOC731794
A_23_P328511	HSBP1
A_24_P192994	FADS1
A_23_P203419	FADS1
A_23_P162866	HSP90AA1
A_24_P358406	724056
A_24_P186746	KRT18P34
A_23_P159039	SCRIB
A_23_P107421	TK1
A_24_P161733	655064
A_24_P306704	KRT18P23
A_24_P169843	KRT18P28
A_23_P256172	ARIH2::C3orf60
A_24_P792988	687737
A_24_P584463	LOC139060
A_23_P143190	MYBL2
A_24_P350060	KRT18P42
A_24_P414269	ALG3
A_24_P256063	LOC442249
A_23_P99320	KRT18
A_24_P42136	KRT18
A_23_P100632	HN1
A_24_P195164	828376
A_23_P165819	CALM2
A_23_P88522	NMB
A_23_P122650	KRT18
A_23_P373708	FLJ40504
A_24_P281443	LOC649375
A_24_P318967	C21orf124::PDXK
A_23_P39704	SFRS7
A_24_P187948	BID
A_24_P24645	KRT18P21
A_23_P206396	CKLF
A_24_P247233	KRT18P16
A_24_P384369	LOC648448
A_32_P231617	TM4SF1
A_24_P105102	PKMYT1
A_24_P161827	LOC442405
A_24_P247454	KRT18P19
A_23_P20196	ARPC1B
A_24_P264293	LOC644030
A_23_P56922	HSPE1::PREI3
A_23_P132277	MCM5
A_24_P38895	H2AFX
A_23_P58353	HNRPD
A_23_P154025	SSB
A_24_P319715	PDIA6
A_23_P165927	STMN3
A_24_P350136	LOC652370
A_23_P80321	POLR2F
A_23_P91590	RANBP1
A_24_P82419	LOC440093
A_23_P374844	GAL
A_24_P801264	HMGB1
A_23_P47565	LDHA
A_24_P780319	646448
A_23_P37983	MT1B::MT1M
A_23_P25525	GTF3A
A_32_P77502	HNRPA3P1
A_23_P27724	SEPW1
A_32_P159347	HNRPA3
A_32_P45009	IDH1
A_23_P258312	NAPRT1
A_24_P169148	HMGB1
A_24_P349756	756019
A_24_P80204	MALL
A_23_P206280	GPR56
A_23_P369634	C8orf73
A_32_P218707	A_32_P218707
A_23_P91081	TACSTD1
A_23_P60130	MAL2
A_23_P41553	Ncaml
A_32_P168973	LOC645074::LOC729252
A_23_P38537	KRT16::KRT17

[truncated: 4 more sheets: Asztalos et al 2010, Sorlie et al 2001 intrinsic, Prat et al 2010, Ark2]
