# Supplementary material for: Gene expression profiles of breast biopsies from healthy women identify a group with claudin-low features
Source: BMC Med Genomics. 2011 Nov 1;4:77. doi: 10.1186/1755-8794-4-77 (PMC3216859; doi:10.1186/1755-8794-4-77)
Supplement: Additional file 2 — Significanc analysis of microarrays (SAM) of cluster 1 vs 2. A file showing input and output from SAM analysis including list of differentially expressed genes with Agilent IDs, gene symbol, scores, fold change and q-values. [file 1755-8794-4-77-S2.XLS]

## Sheet: Data
CLID	NAME	MDG 004	MDG 008	MDG 009	MDG 010	MDG 011	MDG 012	MDG 013	MDG 014	MDG 015	MDG 019	MDG 020	MDG 027	MDG 028	MDG 030	MDG 031	MDG 035	MDG 036	MDG 037	MDG 040	MDG 042	MDG 043	MDG 047	MDG 048	MDG 051	MDG 052	MDG 059	MDG 060	MDG 062	MDG 063	MDG 064	MDG 066	MDG 068	MDG 070	MDG 077	MDG 078	MDG 079	MDG 081	MDG 084	MDG 086	MDG 092	MDG 093	MDG 099	MDG 101	MDG 107	MDG 108	MDG 109	MDG 110	MDG 111
		1	1	1	1	1	1	1	1	1	2	1	1	1	1	2	1	1	1	1	1	1	1	1	1	1	1	2	1	1	1	2	2	1	1	1	1	1	1	1	1	2	1	2	1	1	1	1	1
A_32_P41026	SC5DL	1.07	0.91	-0.05	1.2		-0.41	0.16		0.88	1.15	0.4	0.09		1.02	0.91	1.12	0.97	-0.24	0.07		1.3		0.69	0.42	0.87	1.08	1.15	1.08	0.68		0.83	1.19	0.66	0.39	0.04	0.2	1.14	1.07		-0.29	0.5	0.96	1.3	-0.15	1.32	0.64	0.73	0.12
A_23_P217049	FREQ	-2.12	-2.1	-1.1	-1.37	-1.86	-1.91	-1.12	-0.75	-1.9	-1.71	-0.82	-1.59	-1.35	-0.66		-1.03	-1.9	-1.38	-1.87	-0.11	-1.98	-2.12	-1.38	-0.49	-1.11	-1.77	-2.05	-2.23	-1.1	-1.64	-2.38	-1.99	-1.41	-1.3	-0.8	-0.82	-1.67	-2.23	-1.18	-1.33	-0.77	-1.82	-2.69	-1.41	-1.87	-1.03	-1.17	-1.52
A_23_P4714	MIA::RAB4B	2.35	2.08	1.73	1.73	1.88	2.05	1.73	0.97	1.83	-0.03	2.5	1.76	2.33	1.83	-3.18	0.98	0.82	1.04	2.63	3.31	1.38	0.7	1.82	1.44	1.64	0.79	-2.2	2.08	2.02	3.12	-3.35	-0.28	0.42	2.52	-0.3	1.81	1.28	1.48	0.43	0.59	0.86	0.48	-2.86	0.69	2.94	1.38	1.37	1.39
A_23_P22086	536879	-0.73	-1.19	-0.92	-2.13	-0.98	-0.28	-0.58	-1.91	-1.43	0.13	-2.06	-0.43	-1.09	-0.73	-1.58	-0.81	-0.7	-0.31	-1.77	-1.43	-0.85	0.56	-0.98	0.1	-0.97	-1.14	-0.6	-1.61	-1.45	-1.53	-1.76	-0.96	0.3	-0.01	-1.01	-0.79	-0.65	-0.64	-1.03	1.06	-1.29	-1.19	-1.83	-0.97	-1.43	-1.74	-1.06	-1.23
A_23_P250196	MTDH	-0.43	-0.87	-0.52	-0.2	-1.12	-0.78	-1.1	-1.07	-0.61	-1.18	-1.72	-1.68	-0.81	-0.74	-0.44	-0.33	-1.33	-1.01	-2.35	-2.71	-0.76	-1.18	-1.08	-0.72	-0.69	-0.61	-0.4	-0.82	-1.13	-0.92	0.31	-0.25	-1.1	-0.33	-1.02	-0.85	-0.56	-0.89	-1.18	-2.8	-0.25	-0.33	-0.05	-0.58	-0.37	0	-0.41	-0.83
A_23_P362046	RP11-484I6.3	-1.95	-2.34	-2.04	-1.23	-1.67	-1.96	-1.82	-1.68	-1.71	-1.89	-2.29	-2.05	-2.19	-1.65	-1.96	-1.81	-1.81	-2.16	-2.43	-1.24	-1.87	-1.77	-1.76	-1.43	-1.94	-1.89	-1.85	-1.75	-1.84	-1.93	-1.94	-1.84	-1.02	-2.38	-1.44	-1.86	-1.89	-1.78	-1.79	-1.18	-1.65	-1.4	-1.28	-1.39	-1.48	-1.16	-1.31	-2.18
A_32_P108203	536912	0.8	0.73	1.29	0.98	0.59	1.03	0.64	0.23	1.2	-0.2	0.54	0.54	0.89	1.86	0.39	0.88	1	0.86	1.26	-0.64	1.41	0.91	1.06	0.32	1.21	0.26	0.44	1.45	1.18	1	0.9	0.21	2.23	0.94	0.83	0.35	0.77	1.3	0.53	-0.32	0.51	1.07	1.42	1.06	1.8	0.57	0.68	0.95
A_23_P59138	POU5F1	-3.53	-3.59	-3.32	-3.79	-3.4	-3.51	-2.32	-3.44	-3.06	-3.15	-3.25	-2.5	-3.17	-2.9	-3.62	-3.88	-3.29	-2.78	-3.51	-2.68	-3.1	-3.17	-2.98	-2.88	-3.43	-3.8	-3.77	-3.24	-3.51	-3.39	-4.61	-3.93	-1.93	-3.5	-2.69	-3.32	-2.8	-2.98	-2.6	0.21	-3.48	-3.95	-3.72	-3.02	-3.01	-1.82	-2.93	-3.12
A_23_P307860	LOC136306	1.28	0.4	2.18	2.25	0.61	1.6	0.62	-0.55	0.69	-0.13	0.17	1.17	1.13	0.86	-1.24	0.36	1.67	1.14			1.85	1.47	-1.09	1.79	0.18	0.61		0.07	-0.28	-0.1		-1.26	1.49	0.88	0.97	0.28	1.42	1.64	1.32	0.94	-0.4	0.03	-0.89	1.99	-0.1	1.36	-0.26	0.03
A_23_P133656	LAMA4	0.55	0.52	0.57	1.26	0.2	0.12	0.2	2.21	0.84	2.6	1.38	-1.61	-0.04	1.14	3.11	2.14	0.08	1.02	0.73	1.18	1.39	0.24	1.16	-0.19	0.72	0.87	2.82	0.95	0.92	0.22	3.16	2.69	0.66	0.96	1.65	1.64	1.34	1.63	1.54	1.9	2.9	1.93	3	1.08	0.01	0.39	1.34	2.04
A_23_P41948	CCDC99	-1.36	-1.73	-1.48	-0.84	-1.43	-1.13	-1.03	-1.72	-0.7	-1.88	-1.07	-1.46	-1.06	-1.37	-1.69	-1.22	-1.24	-1.26	-1.88	-1.22	-0.75	-1.24	-1.48	-0.88	-1.14	-1	-1.68	-1.07	-1.26	-0.99	-1.34	-1.22	-0.37	-1.56	-1.28	-1.21	-1.35	-1.33	-1.27	-0.76	-1.51	-0.99	-1.37	-1.33	-1.23	-0.64	-1.23	-0.99
A_23_P258151	FGD5	1.55	1.34	1.6	2.6	2	0.93	0.89	1.51	2.3	1.89	2.65	0.58	1.67	1.16	3.45	2.38	1.64	1.43	1.82	1.76	2.56	1.21	2.08	0.39	1.78	1.91	2.66	1.91	2.22	3.23	2.72	3.02	1.8	1.79	1.82	1.53	1.6	1.97	1.77	1.06	2.56	1.86	2.91	1.38	1.01	1.61	2.17	1.89
A_23_P122563	PFDN6	-1.18	-1.49	-0.83	-0.84	-0.83	-1.03	-1	-0.66	-1.13	-1.51	-0.17	-0.94	-1.26	-1.06	-0.35	-1.2	-1.04	-1.29	-0.31	-0.23	-1.31	-0.07	-1.41	-0.31	-1.38	-1.47	-1.06	-1.44	-1.16	-0.57	-1.12	-1.68	-0.49	-1.92	-1.06	-0.97	-0.56	-1.78	-1.42	-0.6	-1.41	-1.46	-1.09	-0.94	-0.43	-0.35	-0.15	-1.32
A_32_P162709	Full-length	1.44	1.29	1.69	2.02	0.86	3.02	2.65	2	2.4	0.04	1.5	1.57	1.65	1.61	-1.4	1.32	1.3	1.46	2.33	2.93	1.48	-4.26	1.06	1.78	0.88	1.7	-0.68	1.95	1.18	2.04	-0.71	0.18	2.15	2.25	1.72	0.89	2.47	1.24	0.99	0.16	0.4	1.12	-0.91	3.29	1.72	1.6	1.9	0.27
A_23_P86653	PRG1	0.79	-0.37	0.99	1.04	1.43	-0.32	0.18	0.56	1.33	-0.14	0.11	-1.39	0.01	0.23	0.19	0.48	-0.98	0.26	-1.42	-1.01	0.15	-1.21	0.08	-0.62	0.39	0.46	0.92	-0.09	0.45	-0.28	0.6	0.52	0.15	0.05	0.54	-0.06	-0.08	-0.28	0.05	0.17	2.01	0.25	0.65	0.13	1	1.11	0.75	0.6
A_23_P215517	KLHL7	-2.23	-2.91	-2.12	-1.43	-1.97	-1.82	-1.83	-1.98	-1.17	-2.14	-2.34	-2.58	-2.16	-2.04	-1.91	-2	-2.25	-2.15	-2.79	-1.59	-1.9	-2.16	-2.15	-1.8	-2.01	-1.62	-1.54	-1.9	-1.92	-2.05	-1.58	-1.76	-0.76	-1.99	-1.55	-1.7	-2.07	-1.92	-1.98	-1.26	-1.78	-1.57	-1.35	-2.19	-2.38	-1.41	-1.8	-1.65
A_32_P516804	CDNA		1.43	0.68	2.46		0.13	-0.45		2.24	1.01	0.94	-1.11	1.45	0.48	-0.51	2	0.27	0.88		-0.08	0.83		0.4	0.85	0.68	1.26	0.59	1.29	1.86	0.6	2.25	1.47	1.77	0.76		1.05	0.66	0.66	1.31	-0.67	-2.06	1.76	1.37	1.8	1.41	0.84	0.56	1.13
A_23_P16694	CPS1		0.54	0.09	-0.65			0.55		-0.38	0.47	0.32	0.29	0.53	0.95	0.12	0.74		1	1.32	0.88	-0.72		-0.47	1.19	1.43	1.02		0.69	1.2	0.53	-1.2	-1	0.47	0.46			0.91	-0.33	1.41	0.9	-0.8	1.57	-0.07	0.09	1.11	0.15	0.2	0.83
A_23_P110403	PDLIM3	3.95	3.62	3.71	4.66	3.1	2.98	3.32	4	2.72	1.3	4.82	2.98	4.48	4	-0.52	4.07	3.34	3.82	2.78	3.47	2.34	2.67	3.4	2.96	3	3.58	1.23	3.32	4.13	2.9	0.15	2.08	3.34	3.35	3.51	2.72	3.28	2.22	3.79	1.02	2.84	3.82	0.77	2.3	3.33	3.54	2.39	2.35
A_32_P79345	KIAA1217	1.93	3.16	1.84	2.11			2.09	1.95	2.52		2.38	2.77	2.27	1.74	1.72	1.63		2.41	2.36		2.09		2.15	2.45	1.82	3.01	1.69	2.39	2.17	3.22	3.1		1.55	1.81	1.74	1.74	2.79	3.22	2.94	1.46	1.25	1.61	2.47	2.15		1.64	1.75	2.12
A_23_P25674	CKB	-1.61	-1.95	-1.45	-2.19	-1.2	-2.33	-1.79	-1.32	-3.14	1.72	-1.08	-1	-2.43	-1.34	1.99	0.13	-1.31	-1.59	-1.81	-2.75	-1.24	-1.94	-0.57	-2.02	-0.97	-1.94	0.88	-1.54	-2.09	-2.61	0.72	0.07	-1.93	-2.6	-1.08	-0.21	-1.62	-1.57	-0.65	-0.83	-0.33	-1.79	0.52	-1.87	-3.01	-2.34	-2.25	-1.58
A_23_P13852	STRAP	-1.43	-1.58	-1.47	-0.7	-1.21	-1.19	-1.27	-0.55	-1.18	-0.48	-1.35	-1.32	-1.41	-1.19	0.12	-0.63	-0.46	-1.38	-1.73	-0.85	-0.99	-1.09	-0.84	-0.99	-1.5	-1.14	-0.26	-1.34	-0.85	-1.09	0.08	-0.73	-0.68	-0.78	-0.73	-1.25	-1.07	-1.4	-0.5	-0.98	-0.46	-0.85	-0.35	-1.17	-0.39	-0.51	-0.98	-1.34
A_32_P299	537112	0.92	0.94	0.62	0.58		0.75	0.54	0.99	0.7	0.84	1.68	0.45	0.5	0.54	1.39	0.67	0.89	0.84	1.04	0.91	1.09		0.73	0.74	2.4	0.94	1.88	0.75	0.7	0.39	0.98	0.53		0.64	0.39	0.83		0.73	1.03	0	0.89	0.47	1.36	0.59	0.55	2.54	0.98	1.37
A_23_P58321	CCNA2	-3.01	-3.45	-3.02	-2.62	-2.73	-3.06	-2.45	-3.04	-2.6	-3.18	-2.94	-2.81	-2.93	-2.47	-3.23	-2.48	-3.11	-2.48	-3.61	-2.35	-2.42	-2.98	-2.31	-1.61	-2.18	-3.13	-2.62	-2.8	-2.58	-2.4	-2.99	-2.19	-1.13	-3.23	-1.53	-2.4	-2.79	-2.59	-2.73	-1.64	-2.34	-2.56	-2.66	-3.19	-3.03	-1.07	-2.23	-2.31
A_23_P58993	MOCS1	2.1	2.39	0.97	0.42	1.14	0.59	0.17	0.93	-0.04	1.92	0.26	0.69		-0.17	2.2	1.13	-0.14	0.57	0.15		0.52		0.76	0.06	0.3	-0.72	2.28	-0.57	0.34	-0.83	2.87	0.65	0.58	0.55	1.3	1.5	1.37	0.59	0.64	1.2	0.84	-0.35	2.44	1.12	-0.52	0.45	0.08	0.32
A_32_P149404	537146		-1.37	-0.41	-0.13		-0.97	-0.91	-0.78	-0.62	-0.53	0.14	-0.12	-0.99	0.07	-1.28	-0.82	-1.11			-0.89	0.11		-1.02		-0.2	-0.59	0.5	-0.26	0.37	-0.64	0.46	-1.04	-0.62	-0.75			0.21	0.76	-0.59	1.65	-0.5	0.8	0.29	0.59	-0.57	-0.15		1.21
A_23_P42718	NFE2L3	-1.3	-2.28	-2.33	-1.7	-1.93	-2.16	-2.08	-2.12	-1.76	-1.91	-2.13	-2.54	-1.95	-1.39	-2.6	-1.71	-1.86	-2.28	-2.37	-1.24	-0.33	-2.08	-1.52	-2.48	-1.34	-2.46	-2	-2.08	-2.29	-2.16	-2.22	-2.34	-1.26	-1.53	-1.77	-1.71	-2.11	-1.87	-1.45	-2.34	-2.18	-1.99	-1.99	-2.3	-2.51	-1.39	-1.34	-1.65
A_32_P164203	537174	1.57	1.47	1.62	1.62	1.82	1.44	1.1	1.72	1.14	1.72	1.61	1.25	1.32	1.38	2.09	1.78	2.81	1.32	1.11	1.48	1.64	2.35	1.56	0.86	0.93	1.14	1.46	1.28	1.49	1.32	1.44	1.54	1.52	0.88	0.96	1.3	1.36	1.18	1.85	-0.12	1.74	1.16	2.44	2.06	1.14	1.5	1.42	1.59
A_23_P89509	SPAG5	-3.75	-3.89	-3.95	-3.8	-4.2	-4.12	-3.44	-4.58	-3.04	-4.11	-3.66	-3.8	-3.74	-3.67	-4.4	-3.63	-3.68	-3.69	-3.79	-2.15	-3.3	-3.14	-3.97	-2.26	-3.51	-4.11	-3.96	-3.75	-3.91	-3.96	-4.17	-0.23	-2.65	-3.69	-3.31	-3.59	-4.11	-3.74	-3.62	-1.97	-3.85	-3.94	-3.98	-4.36	-3.48	-2.42	-3.34	-3.64
A_23_P71889	ODF2	-1.22	-1.34	-1.07	-0.69	-1.36	-0.75	-0.79	-1.27	-0.54	-1.56	-1.85	-2	-0.78	-1.2	-1.13	-0.86	-0.57	-0.74	-1.6	-1.15	-0.36	-0.51	-1.29	-0.73	-0.96	-0.88	-0.55	-0.98	-0.73	-1	-0.96	-1.46	-0.1	-0.59	-0.86	3.33	-1.2	-1.28	-1.28	0.15	-0.92	-0.77	-0.67	-1.13	-1.2	-0.92	-0.69	-1.09
A_23_P250206	GCK		-0.51	-0.99	-1.9		-0.86	-0.07	-0.65	-2.05	1.19	-1.32	0.01	-1.11	-0.9	-0.59	-1.33	-0.03	-0.12	-0.63		-0.2	-0.71	0.17	-0.08	-0.15	-0.88	-0.71	-0.09	-1.39	-1.35	-1.06	-0.47	-0.56	-0.98	-0.29	0.29	-0.72	-0.43	-0.55	-0.45	-0.66	-1.65	-1.29	-1.13	-1.3	-1.08		-0.74
A_23_P82738	RAD54B	-1.88	-1.65	-1.52	-1.19	-1.36	-1.8	-1.27	-1.14	-1.01	-1.71	-1.43	-1.31	-1.55	-1.11	-1.3	-1.33	-0.99	-1.52	-1.37	-0.24	-1.3	-1.27	-1.16	-0.82	-1.39	-1.57	-1.66	-1.15	-1.44	-1.18	-1.52	-0.72	-0.8	-1.95	-1.33	-1.36	-1.56	-1.39	-1.25	-1.37	-1.72	-1.18	-1.75	-0.8	-0.79	-1.06	-0.74	-1.37
A_23_P76015	ARHGEF17	1.03	1.21	1.13	1.16	1.22	0.72	0.5	1.04	1.05	1.23	1.57	1.28	1.19	1.21	1.58	1.85	0.95	1.38	1.6	1.5	1.4	1	1.46	0.62	1.02	1.13	1.33	1.74	1.35	1.39	1.73	1.22	0.65	0.91	1.12	1.19	0.7	1	1.11	0.78	1.82	1.4	1.71	1.25	1.08	0.98	1.25	1.53
A_23_P113825	BTBD14A	-2.15	-1.67	-1.4	-1.1	-1.51	-1.72	-0.93	-1.12	-1.22	-0.9	-0.9	-0.63	-0.99	-1.48	-0.87	-1.06	-1.54	-1.71	-1.78	-0.65	-1.97	-1.96	-1.43	-1.52	-1.66	-1.49	-0.99	-1.3	-1.01	-1.26	-0.68	-1.39	-1.09	-1.5	-1.12	-1.52	-1.36	-1.72	-1.01	-0.98	-0.72	-1.16	-0.84	-2.16	-1.26	-0.94	-1.7	-0.66
A_23_P43157	MYBL1	-1.98	-2.51	-2.3	-1.78	-1.8	-2.45	-1.16	-1.41	-2.07	-2.25	-2.7	-2.4	-2.73	-1.72	-2.7	-2.3	-1.1	-2.41	-3.22	-0.83	-1.66	-1.9	-1.99	-1.57	-1.57	-2.53	-2.56	-2.23	-2.36	-2.26	-2.83	-2.71	-0.97	-2.96		-2.16	-2	-1.66	-1.3	-1.28	-1.98	-1.61	-2.67	-2.36	-1.44	-1.26	-1.76	-2.14
A_23_P30363	P4HA2	-1.41	-1.7	-1.39	-2.12	-1.47	-1.78	-1.19	-1.14	-1.44	-1.35	-1.3	-0.94	-1.29	-1.15	-2.36	-1.05	-1.43	-1.92	-1.86	-0.51	-1.72	-1.85	-1.33	-1.33	-1.52	-1.44	-1.24	-1.26	-1.11	-1.04	-1.88	-1.75	-0.62	-1.16	-1.35	-1.46	-1.25	-1.01	-0.94	-2.22	-0.57	-1.4	-1.92	-1.29	-1	-0.43	-1.27	-1.64
A_23_P48637	HIF1A	-1.58	-2.06	-1.61	-1.28	-1.85	-1.7	-1.63	-2.18	-1.52	-2.54	-2.15	-2.61	-1.77	-1.53	-2.31	-1.46	-1.99	-2.06	-2.48	-2.85	-2.02	-2.02	-2.01	-1.85	-1.95	-1.76	-1.97	-2.23	-1.88	-1.51	-1.25	-1.98	-1.6	-1.43	-2.09	-2.07	-1.68	-2.2	-2.13	-2.16	-0.91	-1.58	-1.4	-1.28	-0.9	-0.71	-1.53	-1.09
A_23_P23303	EXO1	-3.14	-3.7	-3.46	-3.04	-2.93	-3.26	-2.35	-3.5	-2.98	-3.2	-2.97	-2.78	-3.18	-2.5	-3.17	-2.87	-2.94	-2.5	-3.55	-2.02	-2.58	-2.72	-2.43	-1.85	-2.35	-3.26	-2.03	-3.12	-3.19	-3.19	-3.41	-2.86	-0.58	-3.08	-1.81	-2.31	-2.5	-2.68	-2.5	-0.13	-2.68	-2.88	-2.92	-2.81	-3.41	-1.11	-2.48	-2.66
A_23_P256455	RPA3	-1.91	-1.94	-2.14	-1.8	-1.92	-1.8	-1.56	-1.35	-1.52	-1.63	-2.01	-1.77	-1.87	-1.47	-2.39	-1.69	-2.14	-2.04	-2.48	-0.55	-2.48	-2.19	-1.85	-1.29	-1.75	-1.75	-1.98	-1.95	-1.52	-1.9	-1.4	-2.11	-2.01	-2.05	-1.67	-1.86	-1.55	-2.28	-1.52	-2.09	-1.66	-1.43	-1.12	-1.94	-1.51	-0.96	-1.77	-2.08
A_23_P17269	KIAA1212	-0.55	-0.82	-0.44	0.28	-0.29	-1.41	-0.8	0.98	-0.57	1.21	0.12	-0.51	-0.29	-0.22	-0.46	0	-1.54	-0.4	-0.87	0.1	-0.49	-1.78	0.2	-0.59	-0.55	-0.8	0.85	-0.28	-0.37	-0.78	0.77	1.57	-0.04	-2.04	-0.05	0.26	0.13	0.34	-0.22	-0.05	0.33	0.39	0.53	-1.01	-0.66	-0.35	-1.06	0.43
A_32_P194264	CHAC2	-1.35	-1.48	-1.16	-0.28	-1.35	-1.04	-0.82	-1.71	-0.94	-1.84	-0.7	-1.95	-0.87	-1.06	-1.36	-0.76	-1.72	-0.95	-1.52		-0.53	-1.84	-0.98	-0.72	-0.95	-1.14	-0.66	-0.58	-0.58	-0.6	-0.29	-0.02	-1.73	-1.22		-1.02	-1.04	-1.06	-1.1	-1.83	-0.83	-0.59	-0.4	-1.24	-1.15	-0.97	-1.01	-0.57
A_23_P104471	DUSP13	-2.46	-2.26	-1.99	-1.71	-2.19	-2.32	-1.62	-1.73	-1.39	-1.82	-1.55	-1.38	-1.54	-2.14	-2.06	-2.15	-1.65	-1.77	-1.68	-1.2	-2.46	-2.08	-1.58	-1.87	-1.99	-1.7	-1.79	-1.4	-1.47	-1.52	-1.84	-2.09	-1.57	-1.94		-1.94	-2.27	-2.13	-1.71	-1.75	-1.77	-1.43	-1.97	-2.57	-2.03	-1.52	-1.89	-1.19
A_23_P3413	OTUD7A	-0.26	0.4	0.73	-2.1	0.87	0.53	0.8	0.43	-1.24	1.85	-0.49	2.9	-0.43	1		-0.46		2.5	0.57		-0.88	-0.78		1.08	0.5	-0.11	-0.36	-0.25	-0.47	-0.34	-0.07	0.79		-0.17	0.58	0.79	0.12	0.12	0.64	0.48	0.56	-1.26	-0.02	0.32	-0.59	-0.28	-0.38	-0.25
A_23_P257296	TFF3	0.64	0.3	0.82	-1.21	-0.1	0.4	3.57	2.26	1.28	0.68	-0.12	-0.18	2.42	2.48	-1.74	0.27	-0.8	-0.3	2.53	2.9	-1.09	0.41	-0.16	1.6	2.35	2.56	-1.31	3.6	0.23	2.49	-0.52	-0.83	1.45	3.54	1.42	-0.17	3.49	1.32	0.78	0.51	1.42	4.08	-0.64	2.06	3.57	2.44	1.48	-0.57
A_23_P23765	ITGB3BP	-1.12	-1.72	-1.16	-1.51	-1.39	-1.51	-0.74	-1.24	-0.94	-1.35	-1.63	-1.4	-1.34	-1.03	-2.14	-1.59	-0.51	-1.35	-2.03	-1.33	-0.64	-0.91	-1.34	-0.33	-1.46	-0.89	-1.99	-1.26	-0.64	-1.52	-1.63	-1.34	0.07	-1.42	-1.35	-0.94	-1.5	-1.51	-1.48	-0.04	-1.79	-1.23	-1.97	-1.17	-0.81	-0.78	-1.18	-1.24
A_23_P58132	RHOH	-0.04	0.54	-0.61	-0.24	-0.54	-0.88	-0.87	-1.01	-0.26	-2.24	-0.56	-0.56	-0.21	-0.17	-2.7	-0.84	-1.3	-1.07	1.01	-0.07	-1.14	-1.37	-0.64	-1.16	-0.74	-0.26	-1.97	-0.04	0.76	0.05	-1.75	-0.63	-0.87	0.33	-0.49	-0.62	-0.44	-0.73	0.6	-1.19	-1.27	-0.34	-1.51	-0.51	0.85	-0.1	1.16	-0.54
A_23_P52278	KIF11	-3.35		-4.22		-3.52	-4	-2.59	-3.32	-3.2	-3.42	-3.63	-4.04		-2.87	-3.59	-3.08	-3.33	-3.11	-3.82	-1.35	-2.41	-2.76	-2.87	-2.11	-3.03	-3.3	-2.23			-3.28	-3.07		-0.56	-3		-3.33	-3.08	-3.15	-3.09	0.31	-2.94		-2.7	-3.06	-3.59	-1.9	-2.94
A_23_P87879	CD69	-1.5	-3.34	-2.33	-1.89	-2.83	-2.82	-3.29	-3.3	-2.35	-4.27	-3.25	-4.15	-3.07	-3.08	-4.91	-2.8	-2.67	-3.28		-3.48	-2.95	-4.19	-3.06	-3.89	-3	-3.27	-3.87	-2.99	-2.7	-3.18	-3.05	-2.74	-2.11	-3.53	-3.15	-3.47	-3.92	-3.35	-2.82	-3.33	-3.22	-2.8	-3.54	-3.21	-3.68	-1.46	-3.15	-3.06
A_23_P136870	MAGEA6	-2.82	-2.57	-2.3	-2.85	-2.75	-2.58	-2.1	-2.72	-2.73	-2.51	-1.84	-1.82	-2.29	-2.61	-2.55	-2.4	-2.49	-2.46	-2.3	-2.37	-2.71	-2.8	-2.15	-2.43	-2.3	-2.52	-2.09	-2.41	-2.49	-2.38	-2.36	-2.4	-2.2	-2.91	-2.13	-2.23	-2.89	-2.69	-2.59	-1.27	-2.53	-2.48	-2.31	-3.31	-2.58	-1.7	-2.72	-2.02
A_23_P129967	C17orf53			-1.52	-1.39		-1.41	-0.33	-0.29	-1.69	-0.46	-1.71	-0.73	-1.6	-0.56	-0.74	-1.04	-0.79	-0.62			-0.72	-0.87	-0.94	-0.44	1.17	-1.28	0.92		-1.63	-1.61	-0.1	-1.27	0.38	-1.39		-0.56	-1.16	-0.96	-1.01	1.14	-0.51	-1.66	-0.41	-1.18	-1.49		-1.45	-1.29
A_23_P53126	LMO2	1.21	0.84	1.39	1.35	1.13	0.53	0.33	1.35	0.65	1.39	1	0.49	0.8	0.87	1.66	1.17	0.85	1.18	0.66	0.61	1.23	0.65	1.03	-0.02	0.53	1.45	1.77	0.81	1.15	0.41	1.71	1.61	1.61	0.58	1.52	1	1.26	0.74	1.33	0.6	2.25	0.71	1.32	1.74	0.19	1.28	1.12	0.95
A_23_P75915	RIC3	2.57	3.66	2.63	2.77	3.16	3.07	2.89	3.03	2.55	1.51	2.28	2.36	2.85	2.28	0.45	2.02	2.18	2.55	3.17	1.83	1.31	2.44	2.61	1.46	2.48	2.6	0.19	2.94	2.69	1.94	0.48	0.98	1.05		1.99	2.3	2.69	2.63	2.86	1.45	0.73	2.5	1.36	3.35	2.9	2.4	2.49	2.34
A_23_P106433	RCCD1	-1.4	-1.45	-1.22	-1.13	-1.62	-1.19	-1.43	-1.36	-0.85	-1.34	-1.57	-0.88	-1.76	-1.41	-1.36	-1.13	-1.2	-1.61	-2.37	-0.74	-1.44	-0.51	-1.52	-0.61	-1.2	-1.36	-1.26	-1.28	-1.25	-1.64	-1.37	-1.76	-0.56	-1.13	-1.02	-1.46	-0.87	-0.88	-1.04	-1.54	-1.32	-1.15	-1.34	-1.48	-1.3	-0.89	-1.38	-1.46
A_23_P120270	MCFD2	-1.5	-1.54	-1.59	-0.61	-1.74	-1.48	-1.54	-1.1	-1.14	-2.04	-1.24	-2.33	-0.84	-1.89	-2.08	-1.13	-2.54	-1.79	-1.47	-1.03	-2.13	-2.53	-1.82	-1.47	-1.42	-1.35	-1.68	-1.19	-0.95	-0.82	-1.25	-0.62	-1.55	-1.49	-1.81	-1.57	-0.89	-2.06	-1.7	-1.82	-1.69	-1.06	-1.19	-2.05	-0.94	-0.94	-1.94	-0.96
A_32_P13719	XPOT	-1.34	-2.25	-1.44	-1.53	-1.81	-1.33	-1.6	-1.81	-1.51	-1.68	-2.22	-2.22	-1.8	-1.75	-1.04	-1.27	-0.97	-1.77	-2.34	-2.48	-0.89	-1.11	-1.5	-1.63	-1.42	-1.47	-1.24	-1.45	-2.15	-0.98	-1.15	-1.32	-0.85	-0.9	-0.86	-1.62	-1.59	-1.61	-1.71	-1.03	-1.28	-1.04	-1.12	-1.8	-1.71	-1.17	-1.51	-1.26
A_23_P58407	UGT2B15::UGT2B17		1.98	-0.41	-0.54	-0.15	-1.31	1.13	1.21	0.23	-1.62	0.46	0.22	0.17	1.83	-1.7	-0.32	-1.37	-0.7	1.85	0.47	-1.37	-1.33	-0.96	-1.22	-0.44	-0.33	-1.17	0.16	-0.38	1	-0.91	0.8	0.71	-1.2	0.25	-0.04	-0.19	0.5	1.62	1.34	0.89	-0.12	-0.5	2.7	0.38	-0.92	1.89	0.37
A_23_P41365	SMR3A	0.99	0.62	2.15	1.03	0.93	1.33	1.37	0.63	0.66	1.22	0.8	0.6	0.53	0.67	0.42	0.03	0.78	1.13	0.98	0.24	0.17	0.57	0.25	0.17	1.43	1.07	0.15	0.51	0.81	1.5	0.02	0.3	0.09	1.08	-0.2	0.46	0.81	1.23	0.54	0.23	0.43	1.3	-0.02	1.59	0.64	-0.03	0.77	0.85
A_23_P111206	FKBP5	0.3	0.88	-0.05	-0.49	0.41	0.22	2.12	0.25	-0.07	0.8	0.39	-0.67	-0.1	-0.27	1.07	0.28	0.64	0.32	1.36	0.93	-0.41	-0.36	-0.47	-0.36	0.69	0.34	1.12	-0.24	-0.47	0.09	1.29	0.45	-0.1	1.68	0.22	1.07	0.19	-0.09	0.94	-0.02	-0.48	0.42	1.26	0.03	1.12	0.67	0.17	0.08
A_23_P316012	RHOJ	1.79			1.54	0.96	1.51	0.65	2.65	1.1	3.19	0.68	0.76	1.25	1.48	1.36	0.67	1.32	1.18	2.11	2.1	1.52	1.79	0.69	0.91	2.93	2.03	2.21	1.38	1.04	1.28	0.78		0.73		1.27	0.94	0.73	1.67	1.22	1.2	2.18	1.25	1.25	1.24		1.25	2	1.06
A_23_P209962	SMC6	-1.7	-1.96	-1.79	-1.27	-1.59	-1.68	-1.41	-1.71	-1.29	-1.52	-1.7	-1.9	-1.66	-1.31	-1.02	-1.35	-1.12	-1.69	-1.86	-1.54	-1.12	-1.08	-1.2	-1.24	-1.35	-1.52	-1.14	-1.44	-1.77	-1.18	-1.42	-0.99	-1	-1.73	-1.7	-1.41	-1.51	-1.03	-1.34	-2.05	-1.03	-0.88	-1.08	-1.09	-1.07	-0.26	-1.1	-1.35
A_23_P99614	BTBD6	0.89	0.57	0.58	0.64	0.56	0.85	0.33	1.56	0.36	2.42	1.22	1.31	0.62	0.85	3.53	1.67	1.52	0.78	0.4	1.37	1.32	0.88	1.42	0.86	0.55	0.44	2.52	0.95	1	0.65	3.3	1.77	0.9	0.76	1.74	1.27	1.44	0.68	1.38	1.41	1.88	1.15	2.15	0.59	0.53	0.59	0.7	0.6
A_32_P223189	SUMO1	-0.48	-1.48	-0.67	0.07	-1.22	-0.2	-1.1	-1.13	-0.28	-1.18	-1.78	-1.37	-1.1	-0.81	-0.7	-0.33	-1.43	-1.17	-2.65	-2.06	-0.85	-0.87	-1.14	-0.74	-0.88	-0.98	-0.86	-1.01	-0.82	-1.02	-0.29	-0.91	0.23	-0.44	-0.32	-0.83	-0.5	-0.75	-0.87	-0.19	-0.28	-0.22	-0.35	-0.14	-0.33	0.04	0.13	-1.33
A_23_P154849	OLIG1		-3.18	-1.67	-2.24	-1.6	-2.56	-2.35	-1.94	-1.36	-2.66	-2.42	-2.53		-2.66	-2.8		-0.68	-2.89		-1.82	-0.14	-2.58	-2.38	-3.03	-2.45	-2.1	-2.75		-2.66	-1.68	-2.17		-1.07	-3.12		-3.18	-2.83		-2.88	-1.44	-2.32	-2.36	-2.19		-1.14	-0.41	0.59	-1.91
A_23_P160503	GLRX2	-1.52	-1.83	-1.48	-1.52	-1.27	-1.3	-1.14	-0.96	-1.22	-0.88	-1.16	-1.75	-1.65	-1.05	-0.89	-0.54	-2.37	-1.73	-1.86	-0.94	-1.6	-2.19	-1.32	-1.25	-1.3	-1.77	-0.47	-1.67	-1.13	-1.12	-0.15	-0.75	-1.22	-1.56	-1.25	-1.23	-0.7	-1.42	-1.12	-2.25	-0.52	-0.58	-0.34	-0.97	-0.73	-0.47	-1	-1.64
A_23_P72680	IFT81	-0.59	-0.5	-0.55	0.65	-0.66	-0.54	-0.95	-0.65	0.33	-1.91	-0.5	-1.7	0.86	0.14	-1.78	0.07	-1.23	-0.44	-0.87	-1.93	-0.25	-0.79	-0.71	-0.86	-0.66	-0.51	0.23	0.02	-0.21	0.22	-0.62		0.38	-0.11	-1.1	-0.89	-1.07	-0.18	-1.07	0.26	-0.7	0.05	-1.11	-0.67	0.13	-0.17	0.01	-0.56
A_23_P7582	TCF7	-0.93	-0.91	-1.43	-1.3	-0.92	-1.86	-1.43	-1.61	-1.39	-1.61	-1.26	-1.24	-0.82	-1.1	-2.25	-1.39	-1.13	-0.84	-0.4	-1.27	-1.56	-1.16	-1	-0.93	-0.96	-1.58	-1.61	-1.11	-1.74	-0.7	-2.16	-1.37	-1.67	-0.82	-1.26	-0.62	-1.37	-1.27	-1.02	-0.76	-1.85	-2.08	-2.21	-1.7	-1.32	-1.32	-1.83	-1.38
A_23_P200710	PIK3C2B	1.08	1.04	1.11	1.06	0.91	0.85	0.72	1.31	0.96	1.62	1.55	1.4	1.44	1.09	2.55	1.53	1.91	1.34	1.56	1.62	1.41	1.29	1.2	0.96	0.88	0.84	1.2	1.18	1.05	1.25	2.06	1.03	0.92	0.92	1.59	1.47	0.73	0.63	1.25	0.84	1.58	1.2	1.18	1.02	1.38	0.97	1.52	1.65
A_23_P152428	MARVELD3	0.87	1.59		0.01	1.28	0.69	2.43		0.7	-0.03	0.11	1.65	0.95	-0.09				1.48		0.27	0.08	0.63	0.95	1.01	1.22	0.86	0.14	1.04	0.65	1.96			0.44	1.73	0.96	0.93	2.71	0.91	0.71	0.27		2.02			1.2	0.42	-0.31	0.17
A_23_P71170	TRPV6	1.37	1.92	1.2	1.67	1.96	1.26	1.67	0.93	1.06	1.29	1.92	1.55	1.56	1.02	-0.18	1.57	2.65	1.64	2.44	0.9	1.31	0.94	1.32	2.09	1.13	1.42	0.12	2.07	1.18	1.79	0.11	0.12	0.39	1.71	1.01	0.96	1.52	1.8	2.15	0.79	0.02	1.06	-0.56	1.39	1.6	1.95	0.26	0.61
A_32_P144342	PARP4	-0.11	-0.11	0.35	1.6	0.66	0.08	-0.56	0.64	1.43	-0.17	0.86	-1.53	0.56	0.09	-0.45	1.81	0.03	0.09	-0.66	0.95	-0.05	0.12	0.03	0.4	-0.01	0.64	0.33	0.73	1.29	1.23	2.25	0.35	1.77	-0.08	-0.07	-0.12	0.04	0.22	0.49	-0.83	0.4	1.27	1.59	0.59	0.61	0.19	-0.07	0.76
A_23_P63032	GUCA2B		0.25	-0.55	1.54		-0.5	-0.55	-0.19	0.32	1.02	1.28	-0.15	0.01		-0.09	0.92		0.69		-0.65		-0.22		0.03	0.13	0.36	2.33	0.47	0.43	0.1	1.59	2.29	0.06		0.22		0.18	1.17	0.5	1.05		1.73	1.18	-1.15	-0.73		0.01	0.84
A_32_P122268	Full	0.62	0.86	-0.06	0.79	1.03	0.55	0.96	1.49	0.38	1.08	0.7	0.81	0.41	1.29	2.64	0.62	2.41	1.75	1.07	2.35	0.73	1.49	1.01	1.78	0.72	0.62	0.45	0.39	1.45	0.18	0.64	0.03	0.74	0.72	0.88	0.17	1.05	0.72	1.5	0.78	1.28	0.18	0.66	1.75	1.53	1.37	1.99	0.32
A_23_P207999	PMAIP1	-2.09	-2.41	-2.44	-1.25	-2.42	-2.43	-1.83	-1.98	-1.15	-3.15	-1.88	-2.2	-1.58	-1.76	-3.06	-1.43	-2.87	-2.14	-2.53	-2.08	-2	-2.83	-1.97	-1.69	-1.82	-1.83	-2.12	-1.81	-1.05	-1.05	-2.03	-1.99	-1.84	-2.28	-1.63	-1.91	-1.49	-2.56	-2.19	-2.04	-1.94	-1.45	-2.16	-2.57	-2.09	-1.11	-1.98	-1.89
A_23_P70328	CENPQ	-1.67	-1.97	-1.66	-1.34	-1.99	-1.53	-1.86	-1.47	-1.73	-2.32	-2.09	-2.16	-1.99	-1.92	-1.22	-1.81	-1.63	-1.74	-2.91	-2.09	-1.54	-2.36	-1.9	-2.05	-1.94	-1.89	-1.55	-1.79	-2.31	-1.89	-1.62	-1.48	-1.19	-2.27	-1.56	-1.62	-1.98	-1.83	-2.05	-2.3	-1.77	-1.16	-1.14	-1.16	-1.58	-1.4	-1.4	-2.11
A_23_P259094	ZNF435	0.46	1.03	0.32	1.67	0.56	0.73	0.56	0.73	1.05	-0.17	0.3	-0.06	0.73	0.81	-0.04	1.12	1.24	0.52	0.99	2.04	1.1	1.18	0.49	0.6	0.8	0.78	0.02	0.56	1.1	0.96	0	-0.22	0.81	0.61	0.86	0.43	0.39	0.19	0.75	0.43	-0.05	0.58	0.04	0.98	1.56	0.53	0.98	0.42
A_23_P252740	DCC1	-2.16	-3.09	-2.31	-1.3	-2.49	-1.56	-2.31	-2.39	-1.57	-3.04	-2.13	-3.19	-2.15	-1.7	-2.73	-1.74	-2.96	-2.46	-3.06	-1.61	-2.03	-2.13	-2.81	-1.24	-2.17	-1.92	-2.16	-2.28	-2.09	-1.8	-1.88	-1.99	-1.85	-1.83	-1.77	-2.36	-1.81	-2.21	-2.52	-2.99	-1.92	-1.66	-1.72	-1.32	-1.98	-1.24	-1.61	-2.19
A_23_P370434	C1QBP	-1.28	-1.53	-1.6	-1.11	-1.89	-1.05	-1.37	-1.28	-1.05	-1.11	-1.53	-1.27	-1.51	-1.15	-0.66	-1.63	-0.46	-1.67	-1.45	-0.66	-0.92	-0.43	-1.54	-0.73	-1.41	-1.57	-1.8	-1.73	-1.44	-1.38	-1.74	-2.11	-1.32	-0.83	-1.36	-1.73	-1.39	-1.73	-1.42	-1.59	-1.53	-1.5	-2.27	-1.22	-0.4	-0.7	-0.84	-1.8
A_23_P348749	C6orf199	0.12	0.23	0.7	0.9	-0.14	0.34	0.58	1.16	0.54	0.91	1.45	-0.26	-0.11	1.39	-0.18	0.87	0.3	-0.09		0.4		-0.02	0.17	0.53		0.7	1.63	0.48	0.55	0.44	0.8	0.39	0.46	0.07	0.44	0.32	0.79		1.32	1.17	0.11	0.4	0.28	1.08	0.04		0.53	0.05
A_32_P220463	FBL::LOC345630	0.12	1.28	0.18	0.45	1.27	1.2	0.21	0.74	0.65	0.11	0.93	1.04	0.51	0.31	0.08	0.46	0.33	0.54	2.05	1.64	0.44	0.39	1.06	0.11	0.15	1.31	-0.15	1.14	0.61	0.96	0.38	0.97	0.75	0.56	0.47	0.16	0.84	0.43	0.17	-0.66	0.65	1.26	-0.07	0.67	1	1.37	0.61	1.02
A_23_P42575	CALD1	1.34	1.17	1.55	0.7	1.27	0.36	0.89	1	0.09	1.21	1.66	0.31	0.58	1.14	0.92	1.17	-0.45	1.45	1.44	1.05	0.7	-0.69	1.05	1.31	1.01	1.04	0.88	1.21	0.4	1.02	1.02	1.47	0.75	0.67	0.32	0.93	0.97	0.97	0.76	-0.48	1.77	0.81	0.8	0.69	1.03	1.09	0.92	1.43
A_23_P216068	ATAD2	-2.69	-3.32	-3.12	-2.24	-3.27	-2.11	-2.72	-1.54	-2.3	-3.34	-3.21	-3.42	-2.74	-2.66	-3.1	-1.24	-2.61	-3.2	-3.12	-1.62	-2.82	-2.79	-3.04	-2.29	-2.49	-2.74	-3.19	-2.79	-2.52	-2.46	-2.28	-2.62	-2.27	-2.38	-2.4	-2.94	-1.98	-2.81	-2.75	-3.87	-2.78	-0.86	-2.34	-2.93	-2.08	-0.81	-2.7	-2.85
A_23_P51085	SPBC25	-4.54	-4.71	-4.58	-5.05	-4.52	-4.65	-3.67	-4.91	-4.54	-3.97	-4.84	-4.11	-4.22	-3.99	-4.86	-4.64	-3.72	-4.69	-4.87	-2.05	-4.34	-3.75	-4.37	-2.46	-4.29	-5.05	-4.97	-4.66	-5.04	-4.53			-2.96	-4		-3.87	-4.27	-4	-3.91	-3.05	-4.3	-4.87	-5.23		-4.39	-1.94	-3.78	-4.1
A_23_P53891	KLF5	1.16	0.79	1.7	1.52	1.11	1.58	1.22	-0.17	1.85	-0.13	-0.18	1.02	1.85	0.95	-2.23	-0.45	2.46	2.08	-1.1	-0.32	2.33	2.27	0.86	2.76	1.92	1.06	-2.12	0.23	0.64	-0.03	-1.78	-0.23	2.09	0.85	1.09	2.89	0.72	1.51	1.45	-1.33	0.24	-0.61	-1.71	2.24	0.24	0.63	0.15	-0.12
A_23_P256956	KIF20A	-3	-3.89	-3.57	-3.26	-3.21	-3.49	-2.94	-3.36	-3.05	-3.03	-3.03	-3	-3.32	-2.84	-3.24	-3.13	-3.21	-2.94	-3.74	-2.26	-2.97	-2.67	-2.89	-1.69	-2.41	-3.34	-2.81	-3.23	-3.15	-3.11	-3.28	-2.89	-2.23	-3.29	-2.47	-2.83	-3.02	-2.82	-2.84	-2.55	-2.68	-3.06	-3.07	-3.07	-3.43	-1.47	-2.69	-2.67
A_23_P89981	CYP2F1	-2.19	-2.68	-1.9	-1.54	-2.02	-1.9	-0.64	-1.85	-1.53	-1.44	-1.44	-1.07	-1.88	-1.65	-1.62	-0.99	-1.91	-1.62	-2.49	-1.34	-1.54	-1.85	-1.78	-2.3	-1.91	-1.99	-1.58	-1.5	-1.36	-1.44	-1.11	-1.2	-2.17	-2.79		-2.1	-1.08	-2.61	-0.8	-2.26	-1.49	-2.21	-1.28	-1.49	-2	-1.49	-2.07	-1.38
A_32_P331700	A_32_P331700	1.16	-0.28	0.56	-0.28	-0.96	0.35	-0.71	-1.22	0.05	1.47	-1.58	-0.16	-0.85	-0.07	3.01	1.46	-0.78	0.49			0.89	-0.28	-0.13	-0.32	-0.2	0.1	2.35	0.07	0.3	-0.7	2.48	0.82	0.07	0.58	-0.04	0.4	1.36	0.55	-0.23	0.59	1.7	0.64	3.11	-0.69	-0.56	-0.22	-0.22	-0.43
A_23_P48676	PYGL	-1.01	-1.17	-1.53	-1.61	-0.83	-1.51	-1.37	0.9	-2.42	1.42	0.86	-2.07	-1.7	-0.93	2.88	0.83	-0.53	-0.98	-1.33	-0.68	0.27	-2.63	0.08	-1.78	-1.79	-1	2.16	-0.49	-0.7	-2.15	2.39	1.37	-1.55	-2.73	0.76	0.25	-0.88	-0.64	0.38	0.48	1.44	0.38	1.73	-1.19	-1.78	-0.96	-1.58	-0.16
A_23_P43350	MLANA	-2.18	-2.33	-1.91	-1.84	-2.66	-2.14	-2.22	-1.63	-1.73	-2.24	-1.57	-1.58	-1.91	-2.6	-2.11	-1.8	-2.14	-2.21	-2	-1.89	-2.56	-2.51	-2.18	-2.83	-1.72	-2.06	-1.97	-1.5	-1.48	-1.37	-2.35	-1.37	-1.48	-2.57		-0.79	-3.12	-2.61	-2.35	-2.69	-2.81	-1.8	-2.05	-3.34	-1.97	-1.39	-3.09	-1.43
A_23_P10927	TM2D2			-0.29	0.73		0.04	-1.43	-0.78	-0.4	-1.15		-1.27	0.2	-0.26	0.22	-0.64	-0.09	-0.41			-0.24	-0.08	-0.55	-0.12	-0.2	-0.09	0.5		-0.01		0.78		-0.34	0.29	-0.3	-0.02	0.36		-0.96	0.17	0.86		0.1	-0.29	-0.34	-0.92	-0.04	-0.39
A_23_P391275	DSCR1L2	0.77	1.06	0.15	0.38	0.39	-0.27	-0.48	0.55	0.69	0.49	0.41	0.77	1.71	0.1	-1.14	-0.41	-0.74	1.56	1.14	-0.58	1.21		-0.18	-0.07	0.91	0.2	-0.68	0.54	-0.03	0.35	-0.33	1.3	-0.49	0.04		1.13	0.52	1.72	-0.19	-0.4	-0.46	0.68	-0.43	-0.32	1.51	0.47	0.95	0.47
A_23_P213141	TRIM2	1.76	1.88	1.48	1.59	1.33	2.04	1.77	1.77	1.46	1.76	1.72	2.45	1.9	1.91	-0.16	0.24	2.32	2.21	1.68	2.02	2.69	1.37	1.81	2.17	1.96	1.5	0.28	1.37	0.88	1.13	-0.77	1.3	2.01	1.91	1.5	1.32	1.84	1.99	1.68	0.36	0.47	0.33	-0.75	1.47	1.4	1.1	0.95	1.3
A_23_P148798	UCHL5	-1.67	-1.85	-1.51	-1.21	-1.79	-1.44	-1.33	-1.53	-1.47	-1.71	-1.77	-1.68	-1.53	-1.46	-1.13	-1.6	-1.28	-1.52	-2.07	-2.04	-1.02	-1.68	-1.46	-1.14	-1.62	-1.48	-1.22	-1.43	-1.77	-1.67	-1.31	-1.31	-1.43	-1.41	-1.45	-1.28	-1.27	-1.64	-1.35	-2.11	-1.33	-1.2	-1.34	-1.31	-1.18	-0.91	-1.32	-1.58
A_23_P217637	TIMM8A	-1.68	-2.1	-1.48	-1.02	-1.83	-1.38	-1.26	-1.5	-0.91	-1.94	-1.19	-1.47	-1.5	-1.21	-1.91	-1.57	-1.88	-1.92	-1.91	-0.72	-1.77	-1.93	-1.5	-1.21	-1.56	-1.63	-1.64	-1.57	-1.25	-1.34	-1.33	-1.44	-0.9	-1.75	-1.24	-1.66	-1.51	-1.99	-1.47	-0.96	-1.81	-1.34	-1.39	-1.56	-1.5	-1.13	-1.65	-1.35
A_32_P97169	GPC6	-1.96	-1.58	-0.82	-0.65	-1.44	-2.38	-2.45	0.56	-1.49	0.58	-0.17	-3.14	-0.99	-1.56	1.37	-0.13	-1.27	-1.28	-1.57	-1.89	-1.15	-3.34	-0.83	-1.47	-1.33	-1.02	0.71	-1.06	-1.17	-2.71	1.22	0.9	-1.47	-1.01	-0.8	-0.3	-1.29	-1.18	-0.23	-1.57	0.75	-0.21	0.81	-1.25	-1.95	-1.91	-1.1	-0.75
A_32_P163392	EML2	-1.77	-1.46	-1.72	-1.37	-1.35	-1.52	-1.27	-1.35	-1.24	-1.52	-1.17	-0.8	-1.29	-1.29	-1.4	-1.36	-1.35	-1.12	-1.53	-0.88	-1.56	-1.5	-1.31	-0.96	-1.42	-1.41	-1.66	-1.08	-1.2	-0.89	-1.32	-1.87	-1.6	-2.01	-1.33	-1.56	-1.28	-1.67	-1.5	-2.11	-1.52	-1.19	-1.5	-2.25	-1.36	-0.95	-1.58	-0.92
A_23_P152984	THOC4	-1.4	-1.98	-1.82	-1.78	-1.58	-1.24	-1.44	-0.44	-1.89	0.21	-1.18	-0.46	-1.82	-1.6	0.79	-1.21	0.16	-2.05	-1.52	-1.35	-1.11	-0.11	-1.36	-1.34	-1.85	-1.76	-1.85	-1.83	-1.29	-1.38	-1.55	-1.93	-3	-1.62	-0.89	-1.74	-2.26	-2.1	-0.94	-1.07	-1.44	-1.67	-1.89	-1.37	-1.15	-0.59	-0.65	-1.86
A_23_P8196	ME1	-0.47	-1.81	0	-0.13	-1.01	-0.89	-0.38	0.35	-1.46	1.29	0.11	-3.23	-1.54	0.58	3.19	1.83	0.19	-0.9	-2.14	-1.6	1.08	-2.59	-0.39	-1.02	-0.67	-0.33	2.43	-0.42	-0.79	-1.72	2.4	1.18	0.14	1.15	0.57	0.2	-0.05	0.93	0.82	0.31	2.24	0.77	1.65	-0.84	0.72	-0.43	-0.33	0.25
A_23_P11862	C1orf112	-2.42	-2.38	-2.01	-1.29	-1.9	-1.97	-1.91	-1.59	-1.41	-2.33	-2.07	-2.14	-2.12	-1.95	-2.27	-2.05	-1.94	-2.03	-2.37	-0.44	-1.89	-2.3	-2.14	-1.78	-1.8	-2.13	-2.23	-1.86	-1.57	-1.85	-2.09	-2.07	-1.51	-2.28	-1.68	-2.19	-1.95	-1.8	-1.46	-1.71	-2.04	-1.84	-1.9	-2.01	-1.71	-1.35	-1.64	-2.1
A_32_P108301	538200	-0.46	-0.4	-0.01	-0.52		0.32	0.76	0.11	-0.06	0.2	0.87	-0.53	-0.63	-0.03	0.82	0.12	-0.65	-0.83	0.46	3.22		0.53	0.25	-0.42		-0.11	1.23		0.71	0.23	0.26		0.26				0.26		0.12	0.55	0.91	-0.67	1.25	0.45	-0.15	0.54	-0.08	0.33
A_23_P319583	RIMS3	1.51	0.97	1.21	0.85		0.73	0.18	0.56	0.74	-0.04	1.18	1.07	0.99	1.23	-1.23	1.28	0.95	0.83	0.44	0.8	0.15	1.06	0.93	0.83	1.11	0.92	0.7	0.88	0.74	0.88	0.38	-0.7	0.17	0.45	0.83	1.13	3.55	0.49	1.04	1.29	-0.14	0.42	-0.08	1.39	0.48	0.35	0.23	1.38
A_23_P166336	DKFZp434N035	-0.07	-0.15	-0.38	-0.56	0.13	-0.03	0.26	0.06	-0.16	-1.13	0.19	-0.18	-0.32	-0.28	-1.17	-0.92	-0.44	-0.57	0.11	0.28	-0.41	-0.24	-0.45	-0.13	-0.07	0.1	-2.15	0.28	-0.01	-0.13	-2.05	-1.8	-0.14	-0.08	-1.13	-0.31	-0.44	-1.02	0.12	-1.57	-1.32	-0.68	-1.49	-0.45	-0.21	0.12	-0.48	-0.63
A_23_P502464	NOS2A	0.45	0.22	0.38	0.35	1.42	0.61	-0.11	0.1	0.77	-0.04	1.3	0.41	0.15	0.52	1.24	0.31	0.69	2.4	2.44	0.75	1.07	0.85	-0.09	-0.22	1.9	-0.07	0.32	0.67	0.07	0.65	1.51	0.1		0.68	-0.07	0.14	0.84	0.6	-0.67	0.8	0.73	0.79	1.39	0.42	0.3	0.38	0.37	1.69
A_23_P206359	CDH1	1.31	1.56	1.06	2.08	1.2	1.02	2.13	1.58	2.18	-0.46	0.97	1.41	1.83	1.8	-5.43	2.01	1.77	1.41	1.3	1.98	0.89	1.32	1.58	1.71	0.91	1.42	-4.77	1.98	1.98	2.15		-0.09	2.2	2.48	2.31	1.42	2.7	0.7	1.88	1.96	-0.31	1.59	-5.68	2.43	2.78	1.66	2.14	0.5
A_23_P66158	LOC400506	-0.59	-0.88	-0.45	-0.3	-0.66	-0.29	-1.14	-0.32	-0.23	-1.68	-0.73	-1.12	-0.21	-0.51	-1.67	-0.35	-0.51	-0.81	-0.54	0.14	-0.97	0.16	-1.37	-0.48	-0.71	-0.66	-1.64	-1.12	-0.53	-0.48	-0.7	-1.58	-0.58	-0.15	-1.3	-1.46	-0.96	-0.74	-1.45	-1.37	-1.68	-0.19	-0.99	-0.55	0.03	-0.19	-0.66	-0.81
A_23_P250571	DMXL1	1.11	1.22	0.99	1.62	1.27	0.57	0.82	1.24	1.29	1.14	0.85	-0.13	1.28	1.52	1.61	1.7	1.79	0.89	0.6	0.31	1.88	1.46	1.57	1.22	1.22	1.52	1.76	1.39	1.43	1.07	2.17	1.81	1.42	0.82	0.97	1.17	0.88	1.15	1.25	-0.01	1.17	1.47	1.82	1.03	1.71	1.06	0.81	1.31
A_23_P107724	ZNF228	1.09	1.54	1.07	1.5	1.89	1.3	0.67	0.85	1.89	0.42	1.7	0.31	1.12	1.26	0.78	1.38	1.73	1.68	1.36	1.11	1.82	1.5	1.92	1.5	1.71	1.37	0.3	1.73	1.14		1.35	1.76	1.3	1.53	0.94	1.4	1.36	1.24	1.07	-0.08	0.76	2.13	0.78	1.54	1.75	0.95	1.38	1.14
A_23_P132138	C21orf58	-1.66	-1.36	-1.26	-0.74	-1.59	-1.38	-0.92	-0.94	-0.75	-1.69	-0.92	-0.8	-0.93	-1.08	-1.29	-1.15	-1.06	-1.25	-1.67	-0.34	-1.3	-1.2	-1.36	-1.12	-1.2	-1.27	-1.18	-1.09	-1.11	-1.23	-1.14	-1.19	-1.44	-1.59	-1.37	-1.23	-1.43	-1.36	-0.88	-1.81	-1.29	-1.19	-0.92	-1.36	-1.49	-1.1	-1.34	-0.67
A_23_P131825	TNNC2	0.63	0.27	0.63	1.07	0.96	0.99	0.52	1.21	1.35	0.68	1.37	-0.45	0.14	1.61	1.96	1.09	0.88	0.72	1.57	1.66	1.33	0.89	2.04	0.41	0.22	-0.29	1.49	0.91	1.2	0.54	1.81	0.03	0.45	0.51	1.05	1.22	0.95	0.53	0.05	0.99	2.36	1.2	1.79	1.25	-0.1	0.52	1.27	0.34
A_23_P59358	C6orf182	-1.26	-1.17	-1.36	-1.21	-1.35	-1.2	-0.7	-0.68	-1.05	-1.33	-1.17	-1.68	-0.88	-1.17	-1.11	-0.92	-1.6	-1.05	-0.74	-1.16	-1.5	-1.54	-1.07	-0.9	-1.2	-1.39	0.36	-0.74	-0.89	-0.81	-0.84	0.34	0.28	-1.67	-0.61	-1.53	-1.06	-0.93	-1.2	0.98	-0.39	-0.45	-0.27	-0.6	-0.94	-0.8	-1.13	-0.82
A_23_P31315	CBX3	-1.64	-2.29	-2.1	-1.55	-1.88	-1.81	-1.58	-1.51	-1.76	-1.89	-2.96	-1.69	-2.23	-1.73	-1.27	-1.81	-1.42	-2.13	-2.9	-2.11	-1.8	-1.53	-1.66	-1.32	-2.13	-2.09	-1.51	-2.01	-1.82	-2.04	-1.92	-1.95	-0.91	-1.21	-1.71	-1.99	-1.31	-2.01	-1.52	-1.59	-1.53	-1.61	-1.91	-1.43	-0.91	-0.21	-1.03	-2.35
A_23_P359111	SERBP1	-1.03	-1.48	-1.09	-0.57	-1.5	-0.55	-1.21	-1.21	-0.46	-1.17	-1.47	-1.34	-1.11	-0.64	-1.12	-0.77	-1.06	-1.26	-1.94	-0.71	-0.95	-0.91	-1.38	-0.73	-0.96	-1.09	-0.61	-1.44	-0.71	-1.4	-0.47	-1.35	-0.6	-0.63	-1.06	-0.96	-0.86	-1.41	-0.89	-1.37	-0.82	-1.27	-0.6	-0.75	-0.84	-0.4	-0.75	-1.22
A_32_P177685	538395	0.73	1.07	1.11	1.74	1.48	0.79	0.42	0.94	1.12	-0.24	0.18	0.12	0.86	1.13	0.46	0.8	1.43	1.06	0.18	0.18	1.89	1.31	1.34	1.17	0.92	0.74	0.19	1.04	1.37	0.73	0.66	1.19	1.23	1.32	1.24	1.32	0.76	0.93	1.11	-0.61	0.65	1.18	0.69	1.4	1.53	0.97	1.23	0.91
A_32_P207169	C1orf133	1.97	1.63	1.42	2.13	1.91	1.34	1.71	2.48	1.61	1.26	2.07	1.48	1.56	1.86	1.79	2.08	2.12	1.55	1.51	2.75	1.91	0.94	1.94	0.92	0.95	1.82	1.88	1.93	2.37	2.42	2.02	1.48	1.64	2.1	2.17	1.52	2.8	0.5	2.14	0.7	1.94	1.65	2.43	1.98	2.13	1.19	1.82	1.4
A_23_P71530	TNFRSF11B	-3.11	-3.08	-2.84	-2.3	-2.24	-2.94	-2.03	-2.72	-2.36	-3.02	-2.34	-2.43	-2.59	-2.16	-3.04	-2.4	-3.15	-2.34	-3.19	-2.51	-2.14	-2.85	-1.7	-2.3	-2.25	-2.81	-1.95	-2.79	-2.18	-2.1	-2.28	-1.75	-0.52	-3.04	-1.96	-2.21	-2.41	-2.82	-2.17	-0.46	-2.12	-2.46	-2.48	-3.03	-2.29	-1.41	-2.34	-1.87
A_23_P253484	AADAT	-0.68	-1.24	-0.54	-0.09	-1.12	0.5	-0.03	-0.93	0.42	-1.15	-0.42	-1.81	-0.74	0.04	-0.97	0.13	-0.47	-0.31	-0.52	0.34	-0.48	-0.16	-1.14	-0.87	-0.78	-0.5	-0.82	-0.62	-0.58	0.49	-0.64	-0.04	-0.44	0.28		-1.3	-0.55	-0.23	-0.95	-1.67	-0.46	-0.44	-0.32	-0.1	0.4	-0.21	0.14	-0.62
A_32_P39431	CDNA	-0.68	-0.7	-0.18	1.13	-0.95	-0.03	-1.07	-0.1	0.48	-1.78	-0.38	-1.2	0.1	-0.29	0.08	0.3	-0.62	-0.44	-1.26	-0.34	-0.57	-0.42	-0.99	-1.29	-1.09	-0.15	-0.8	0.26	0.04	-0.09	0.08	-0.28	-0.26	-0.51	-0.6	-0.4	-0.27	-0.81	-0.52	-1.68	-0.48	0.44	-0.19	0.79	-0.37	-0.41	-0.13	-0.55
A_23_P69738	RASL11B	-0.86	-0.39	-0.62	-1.03	-0.46	-1.04	-0.39	-0.57	-0.73	-1.25	-0.6	-0.81	-0.83	0	-1.93	-0.9	-1.18	-1.11	0.47	1.23	-1.27	-0.85	-0.28	-0.76	-0.69	-0.43	-0.75	-0.85	-1.04	0.53	-1.86		-0.15	-0.42	-0.47	-0.82	-0.18	-0.53	-0.67	0.11	0.4	-0.48	-1.53	0.01	1.08	0.45	0.84	-1.09
A_32_P187504	538432	0.77	0.81		1.42		0.6	0.95	0.93	0.32	-0.55	0.4	-0.39	-0.78	0.76		1.12	0.72	1.28		0.85	0.68	-0.02	0.42	0.31	-0.58	0.51	1.92	-0.66	0.69	0.3	0.07	1.41	0.25	0.89	0.75	0.22	1.22		0.17	1.07	-0.47	0.86	1.53	1.05	1.16		1.33	-1.62
A_23_P211504	KDELR3	-1.21	-1.97	-1.17	-0.84	-1.75	-0.72	-1.21	-1.35	-0.79	-1.43	-1.38	-1.74	-1.15	-1.12	-0.96	-1.1	-1.58	-1.31	-2.08	-1.37	-1.07	-1.61	-1.56	-1.11	-1.42	-0.85	-1.24	-0.97	-1.09	-1.17	-0.48	-1.32	-0.64	-0.67	-1.2	-1.31	-1.24	-1.18	-1.35	-1.4	-0.89	-0.44	-0.67	-1.84	-1	-0.48	-0.57	-1.03
A_23_P100326	C16orf35	-1.42	-1.77	-1.22	-1.02	-1.47	-0.8	-1.27	-1.31	-0.71	-1.31	-0.72	-1.15	-1.23	-0.82	-1.3	-0.82	-1.73	-1.41	-0.94	-0.67	-1.45	-1.34	-1.25	-1.03	-1.13	-0.96	-0.83	-1.19	-0.76	-0.99	-0.13	-1.56	-1.69	-0.68	-0.78	-1.4	-0.89	-1.61	-1.15	-1.4	-1.31	-1.11	-0.91	-1.09	-0.99	-0.81	-0.93	-1.88
A_23_P303242	MT1M	-0.81	-0.03	-0.75	-0.41	-0.3	-1.23	-0.35	-0.45	-0.38	-0.21	0.31	0.13	-0.47	-0.6	-1.7	-0.76	-0.77	-0.97	0.36	0.08	-2.16	-1.85	-0.44	-0.75	-1.02	-0.41	-0.86	-0.56	0.06	0.55	-0.12	-0.74	-1.58	0.1	-0.33	-0.7	-1.08	-0.72	-0.51	-0.4	-0.87	-1.05	0.19	-1.07	0.22	0.15	-0.48	0.65
A_23_P127565	LAYN	2.15	2.2	2.13	2.12		1.5	0.73	1.88	1.53	0.63	1.91	0.93	1.91	2.45	0.19	1.48	1.12	1.14	1.76	1.88	0.77	1.15	0.57	0.19	1.28	2.18	0.36	1.61	1.46	1.89	0.56	0.44	0.96	2.59	0.57	0.7	0.87	1.58	1.64	0.31	0.99	1.28	0.5	1.29	2	2.1	1.61	1.2
A_23_P122216	LOX	-1.93	-2.36	-2.07	-1.86	-1.88	-2.35	-2.14	-1.4	-1.67	-1.81	-1.24	-2.8	-2.25	-1.74	-2.03	-1.62	-2.34	-1.97	-1.85	-2.13	-1.96	-2.82	-1.56	-1.82	-1.93	-1.38	-1.18	-1.59	-0.97	-1.37	-0.27	-0.76	-1.01	-2.18	-1.44	-2.19	-2.27	-2.27	-1.59	-2.07	-0.2	-1.08	-0.72	-1.94	-2	-1.12	-1.4	-0.9
A_23_P388146	ZNF587	-2.71	-2.61	-3.05	-2.83	-2.88	-3.01	-2.6	-3.25	-2.62	-3.49	-2.72	-2.8	-2.68	-2.65	-3.33	-3.06	-3.35	-2.4	-2.58	-1.76	-2.72	-2.42	-2.43	-1.51	-2.16	-2.95	-2.58	-2.51	-2.53	-2.38	-3.52	-2.81	-2.07	-2.95	-2.36	-2.2	-2.44	-2.47	-2.55	-2.34	-2.4	-2.79	-3.4	-3.13	-2.42	-1.61	-2.3	-2.68
A_23_P214080	EGR1	-0.03	-1.2	1.35	-0.42	0.29	-1.2	0.01	-1.22	-1.24	0.1	-1.04	-0.26	-1.2	0.85	-2.41	-0.43	-0.24	-0.18	1.35	0.04	-0.2	0.1	-0.23	-1.25	-0.49	-1.27	-2.28	-0.82	3.21	-0.02	-3.13	-1.89	-1.07	-0.36	-0.91	-0.84	-1.05	0.1	1.39	-1.28	-0.35	-0.25	-0.84	-0.84	0.86	0.12	-0.09	-0.75
A_23_P215024	LRRC1	1.41	1.09	1.33	1.99		1.87	0.91	1.47	2.18	0.22	0.8	0.56	1.2	1.33	-1.02	1.67	1.9	1.21	0.78	1.09	2.55	1.72	1.14	1.5	1.05	1.47	-0.11	0.8	1.59	1.86	-0.55	0.77	2.13	1.76	1.31	1.06	1.98	0.83	1.1	-0.04	0.7	1.05	-0.48	3.19	1.54	1.46	1.76	0.35
A_23_P132019	ITCH	-1.6	-1.85	-1.71	-1.29	-2.02	-1.84	-1.34	-1.45	-1.11	-1.3	-1.26	-1.61	-1.25	-1.52	-1.41	-0.89	-1.87	-1.15	-1.57	-1.31	-1.28	-8.25	-1.21	-1.65	-1.48	-1.71	-1.01	-1.29	-1.27	-0.99	-0.69	-1.12	-0.07	-1.88		-1.51	-1.73	-1.57	-1.61	-0.09	-1.09	-1.02	-0.6	-1.33	-1.74	-1.47	-1.78	-1.2
A_23_P87769	C12orf48	-2.69	-2.96	-2.33	-2.28	-2.72	-2.37	-2.51	-2.06	-1.78	-2.83	-3.01	-3.18	-2.89	-2	-3.46	-2.65	-1.9	-2.57	-2.81	-1.16	-2.67	-1.88	-2.56	-1.27	-2.07	-2.69	-2.84	-2.88	-2.57	-2.45	-2.66	-2.88	-2.13	-2.15		-2.65	-2.49	-2.18	-2.41	-2.63	-2.34	-2.38	-2.86	-2.03	-2.35	-1.39	-1.22	-2.35
A_23_P217528	KLF8	1.73	2.42	1.87	1.04	2.08	1.69	1.58	3.63	1		1.28	2.79	1.39	1.72	2.77	2.1			1.8	2.28	0.8	1.04	1.45	1.26	2.53	1.06	2.58	1.3	1.62	2.52	1.15	1.91	0.94	2.2	1.45	2.67	2.26	2.06	3.02	0.69	1.68	1.44	1.65	0.68	3.19	3.12	1.87	1.67
A_32_P221631	538703	1.18	1.87	1.58	2.36	1.46	1.39	1.25	1.97	1.62	2.09	1.5	1.03	1.54	1.35	2.62	1.95	2	1.12	1.39	1.48	1.54	1.44	1.74	1.25	1	1.61	1.49	1.29	1.92	1.37	2.03	0.63	1.6	2.02	1.46	1.15	1.54	1.42	2.06	0.24	1.55	2.52	2.06	1.78	1.36	1.55	1.17	1.56
A_23_P303251	PTCHD1	3.66	3.6	5.2	4.53	3.8	3.9	3.28	2.81	4.41	4.45	4.27	3.86	2.7	4.16		1.89		3.77	3.32	5.16	1.88	3.32	2.11	4.01	3.25	3.12	-0.3		3.61	1.83		1.79	2.58	2.19	2.95	3.3	3.53	3.46	4.06	2.28	2.62	0.86	1.48	5.24	4.96	2.85	3.85	3.99
A_23_P254612	DBF4	-2.16	-2.71	-2.37	-1.43	-2.49	-2.37	-2.47	-2.49	-1.68	-3.19	-2.73	-3.23	-2.19	-2.12	-3.25	-1.96	-2.32	-2.34	-2.86	-1.89	-2.21	-2.06	-2.53	-1.5	-2.44	-2.03	-3.14	-2.07	-1.8	-2.24	-2.4	-2.69	-1.24	-1.91	-2.23	-2.57	-2.31	-2.38	-2.41	-1.77	-2.82	-1.76	-2.43	-2.33	-2.02	-1.28	-2.22	-2.28
A_23_P145978	VIPR2			-0.27	0.5			0.37	0.13	0.02		1.1	0.21	0.37	1.02	1.34	1.04		-0.45			0.24		-0.22	-0.41	-0.63	1.13	-0.28	0.76	0.31	0.72	1.43	1.81	-0.07	0.26		-0.38	0.15	0.69	0.74	0.31	0.37	0.1	1.15		0.53	0.06	1.05	0.28
A_23_P79518	IL1B	0.43	1.37	1.8	0.8	1.19	0.83	0.37	0.93	-0.07	-0.34	1.15	0.36	0.25	0.94	0.16	0.08		0.49	0.11	0.82	0.69	0.29	0.42	0.46	1.25	0.3	0.4	0.5	1.66	0.87	-0.35		0.75	0.28		0.57	0.08	0.67	0.25	0.21	1.33	0.79	0.59	0.7	1.62	1.3	0.31	1.63
A_23_P56865	DDX18	-0.62	-1.22	-1.16	-0.54	-1.44	-0.63	-1.33	-1	-0.5	-1.07	-1.26	-1.62	-1.94	-0.85	-1.14	-0.37	-1.23	-1.42	-1.28	-1.08	-0.59	-1.07	-0.97	-0.9	-0.94	-1.38	-1.18	-1.39	-0.6	-0.93	-0.62	-0.97	-0.69	-0.74	-0.96	-1.4	-0.94	-1.18	-1.03	-2.3	-0.98	-0.76	-0.72	-1.2	-0.73	-0.28	-1.05	-1.35
A_32_P171348	A_32_P171348	1.24	1.09	-0.26	0.8	-0.07	1.62	0.29	0.5	1.02	0.05	0.39	1.08	1.68	-0.17	-0.64	-1.09	1.53	0.16	1.06	2.72	0.57	-0.65	0.67	0.72	-0.28	0.98	0.2	-0.84	0.87	0.07	-0.97		1.7	1.72	0.52	-0.18	1.02	-0.01	-0.17	-0.45	0.03	0.21	-0.57	1.48	0.17	-0.57	-0.25	1.17
A_23_P10194	SEZ6L2	-0.62	-0.67	-0.69	-1.12	-0.44	-0.67	-0.78	-1.11	-0.11	-1.49	-0.99	-0.16	-0.41	-0.62	-1.91	-0.13	-0.12	-0.54	-0.2	-0.75	-1.06	0.64	-0.88	-0.52	-0.6	-0.43	-2.02	-0.24	-0.3	0.38	-2.04	-1.44	-0.52	0.62	-1.25	-1.19	-0.65	-0.85	-1.75	-1.33	-1.09	-0.69	-1.88	-0.94	0.1	-0.11	-0.39	-0.84
A_23_P66798	KRT17::KRT19	0.52	0.91	1.38	0.85	0.39	1.31	0.69	0.05	1.15	0.63	2.07	1.64	1.9	0.61	-3.17	1.02	1.12	1.03	0.88	0.16	1.02	1.36	0.3	1.25	1.45	1.54	-3.14	0.39	1.38	1.82	-3.95	-1.54	0.18	1.09	0.48	-0.31	0.5	0.2	0.91	-0.25	-0.69	1.51	-3.8	0.76	2.09	0.89	0.12	0.9
A_23_P259692	PSAT1	-2.93	-2.85	-2.98	-2.67	-2.55	-3.06	-2.54	-2.36	-3.02	-2.3	-3.01	-2.01	-2.8	-2.62	-2.36	-3.03	-2.62	-2.75	-2.8	-2.15	-2.86	-2.93	-2.32	-2.34	-2.75	-2.81	-2.68	-2.53	-2.94	-2.99	-2.74	-2.21	-2.93	-2.69	-1.55	-1.59	-2.55	-2.43	-1.73	-1.66	-3.08	-2.94	-2.61	-3.14	-2.41	-0.86	-2.54	-2.83
A_32_P105083	LOC389070		0.26	1.17	0.46	1.37	0.47	-0.57	2.18	0.78		0.45	0.19		0.32	1.79	0.63					1.1	0.94	0.25	1.22	0.79	1.13	0.53	-0.02	1.07	1.16	1.5	2.06	0.17	0.88		0.17	0.5	0.75	0.86	0.2	1.26	1.05	0.98	0.88	1.1	-0.22	0.85	2.35
A_23_P134925	BNIP3L	-0.09	-0.12	-0.48	0.4	-0.15	-0.75	-0.08	0.61	-0.55	1	-0.48	-1.28	-0.14	-0.34	2.34	0.6	0.42	-0.13	-0.55	-0.78	0.71	-0.64	0.47	-0.8	-0.54	0.32	1.75	0.14	0.1	-0.12	1.99	1.38	0.1	0.21	0.51	0.39	-0.02	0.05	0.3	0.17	0.62	0.42	2.12	-0.31	0.42	0.06	0.07	0.15
A_23_P83498	IGF2BP1	-1.97	-2.8	-2.92	-3.57	-3.6	-2.94	-3.99	-2.62	-3.4	-3.11	-2.35	-2.88	-3.3	-4.17	-2.83	-3.01	-1.86	-4.28	-2.33	-1.59	-4.21	-1.72	-3.98	-3.98	-0.74	-3.31	-3.58	-3.29	-3.43	-3.36	-0.5	-3.77	-3.12	-3.33	-2.99	-4.15	-4.25	-3.18	-3.87	-3.03	-4.03	-3.17	-3.34	-4.52	-3.2	-1.9	-3.95	-3.25
A_23_P93562	SESN1	1.6	0.7	0.73	1.4	0.37	0.96	0.57	1.19	0.86	-0.2	0.18	-0.11	0.96	0.57	0.33	2.49	1.14	0.13	-0.22	-0.64	0.52	0.61	1.26	0.33	0.48	0.73	0.81	0.91	0.7	1.39	1.17	0.48	1.21	1.49	0.63	0.67	1.05	0.57	0.77	-0.88	0.73	1.75	1.74	1.05	1.92	1.13	1.3	-0.07
A_23_P3274	PUNC	-1.84	-1.86	-1.9	-1.83	-1.18	-2.16	-1.08	-1.04	-1.67	-1.11	-1.64	-0.55	-1.82	-1.44	-1.44	-1.77	-0.94	-1.31	-1.99	-0.58	-1.36	-1.28	-0.24	-0.87	-1.53	-1.78	-1.58	-1.74	-0.72	-0.82	-2.03	-1.18	-1.01	-2.42	-0.99	-0.83	-1.41	-1.98	-1.28	-0.71	-1.41	-1.53	-1.84	-1.12	-1.27	-1.47	-1.46	-1.75
A_23_P401106	PDE2A	0.5	0.23	0.36	0.36	0.73	-0.32	0.27	1.17	-0.24	1.19	0.89	0.58	0.53	0.43	2.71	1.54	0.58	0.85	0.68	0.1	1.21	0.03	1.21	-0.49	0.36	1.01	2.16	0.88	0.9	0.17	2.21	1.41	0.94	0.26	1.54	0.98	0.85	0.45	0.83	1.46	1.58	0.96	2.27	0.58	-0.52	0.72	0.83	0.7
A_23_P51884	PUSL1	-0.78	-0.95	-0.94	-0.89	-1.43	-0.37	-0.95	-1.32	-0.77	-1.16	-0.6	-0.78	-0.99	-0.6	-1.81	-0.76	-1.67	-1.24	-0.38	-0.27	-1.64	-0.59	-1.35	-0.6	-1.08	-0.81	-1.64	-1.17	-0.31	-0.87	-0.86	-2.18	-1.44	-0.51	-1.17	-1.34	-0.87	-1.59	-1.16	-1.54	-1.16	-1.21	-1.04	-0.69	-0.83	-0.81	-0.79	-1.21
A_23_P76983	C14orf45	1.12	0.61	0.67	1.58	0.85	1.11	-0.05	0.22	0.09	-0.4	0.74	0.48	2	0.41	-0.46	0.51	1.52	1.52	0.81	0.81	0.65	0.95	0.62	0.18	0.07	1.48	1.41	1.33	0.26	1.44		0.51	1.76	1.54	0.69	0.66	0.88	0.65	0.39	-0.56	0.22	0.98	0.43	0.46	1.59	1.53	1.03	0.56
A_23_P10385	DTL	-2.99	-3.88	-3.25	-3.17	-3.78	-3.54	-2.72	-3.53	-3.25	-2.96	-3.65	-3.66	-3.7	-2.35	-4.08	-3.27	-2.38	-3.23	-3.31	-1.25	-3.1	-2.57	-3.51	-1.55	-2.82	-3.34	-3.72	-3.7	-3.61	-3.5	-3.81		-1.89	-2.98		-3.09	-3.22	-2.72	-3.04	-2.59	-3.54	-3.38	-4.29	-3.27	-3.17	-1.61	-2.88	-3.18
A_32_P199506	SLC19A1	0.17	0.66	0.59	-2.2	0.66	0.44	1.47	0.24	-2.03	2.12	-0.29	2.04	-0.12	0.26	0.69	-0.93	0.23	1.05	0.58	-0.42	-0.42	0.26	1.18	1.01	1.12	0.21	1.33	0.01	-1.1	-0.2	-0.61	0.62	-0.3	0.41	0.36	1.21	0.28	0.71	0.66	0.34	0.6	-0.37	-0.84	0.25	-0.58	-0.38	0.01	0.3
A_23_P4161	A_23_P4161		-0.19	-0.46	1.27	0.06	-0.36	-0.22	1.08	1.72	-0.43	-0.68	-0.41	0.2	0.5	1.22	1.03	0.13	0.39	0.3	1.15		0.4	0.03	0.08	0.12	-0.31	0.11	0.76	1.02		1.09		0.31	0.16		0.87	-0.04	-0.01	-0.45	-0.3	0.17	1.42	0.8	0.64	0.55	0.25	0.91	0.69
A_23_P169629	SHMT2	-1.5	-1.86	-1.63	-1.98	-1.92	-1.34	-1.21	-1.8	-1.51	-1.79	-1.38	-1.31	-1.83	-1.41	-2.45	-1.9	-0.9	-1.59	-1.26	-0.15	-1.84	-0.57	-1.65	-0.76	-1.45	-1.34	-2.19	-1.95	-1.72	-1.54	-2.41	-2.32	-1.43	-0.95	-1.71	-1.9	-1.81	-1.52	-1.96	-2.02	-1.85	-1.98	-2.75	-1.44	-1.8	-1.56	-1.48	-2.21
A_23_P123234	SERPINE1	-3.68	-3.77	-3.48	-2.78	-2.75	-3.47	-2.49	-3.07	-2.52	-2.94	-3.09	-2.7	-2.98	-2.91	-3.35	-3.31	-3.21	-2.65	-3.56	-2.92	-2.84	-2.76	-2.62	-2.49	-2.54	-3.23	-2.66	-2.9	-2.7	-3.22	-3.43	-2.76	-2.67	-3.58	-2.42	-2.64	-2.77	-2.83	-2.51	-2.51	-2.15	-3.18	-2.97	-2.98	-3.63	-1.39	-2.87	-2.38
A_23_P67042	MOCOS	-1.47	-1.56	-1.12	-0.9	-1.64	-1.14	-1.21	-2.09	-0.81	-2.38	-0.85	-1.7	-1.04	-1.58	-2.14	-1	-1.55	-1.54	-2	-0.64	-1.71	-1.68	-1.37	-1.47	-1.25	-1.43	-2.06	-1.02	-1.13	-0.88	-1.33	-1.8	-1.58	-1.79	-1.73	-1.67	-1.25	-1.75	-1.57	-2.25	-1.71	-0.82	-1.01	-1.88	-1.21	-0.81	-1.62	-0.92
A_23_P111995	LOXL2	-2.79	-2.63	-1.5	-2.18	-2.31	-1.87	-1.89	-1.43	-1.52	-0.67	-1.19	-1.41	-2.68	-1.16	0.36	-0.91	-1.89	-2.1	-1.2	-0.36	-2.04	-1.11	-2.14	-2.1	-2.07	-1.79	-0.58	-1.5	-1.97	-2	0.07	-0.74	-2.16	-1	-1.4	-2.39	-2.08	-1.5	-1.83	-2.56	-0.95	-0.94	-0.74	-1.52	-1.59	-0.53	-1.12	-1.33
A_23_P7313	SPP1	-3.02	-2.91	-3.35	-3.99	-1.78	-3.36	-3.42	-4.21	-3.35	-3.9	-2.66	-3.08	-2.19	-3.01	-4.94	-4.22	-2.88	-3.98	-4.77	-2.48	-4.02	-3.98	-2.16	-3.31	-2.46	-2.5	-4.22	-3.83	-3.75	-0.47	-4.84	-4.22	-3.5	-4.45	-3.2	-2.6	-2.7	-2.88	-3.54	-2.43	-2.96	-3.48	-4.65	-3.49	-2.69	-1.5	-2.69	-0.75
A_23_P60028	TCEB1	-1.32	-1.29	-1.32	-0.84	-1.14	-1.11	-0.92	-0.51	-1.09	-0.54	-1.01	-0.93	-1.1	-0.94	-0.32	-0.88	-1.1	-1.07	-1.6	-0.3	-1.14	-1.81	-0.83	-0.62	-1.07	-0.97	-0.48	-1.13	-0.89	-1.15	-0.25	-0.91	-1.26	-1.12	-0.77	-0.74	-0.74	-1.42	-0.61	-0.92	-0.49	-0.79	-0.38	-0.95	-0.54	-0.41	-0.72	-1.09
A_23_P90333	ZNF404	1.05	0.01	0.63	0.04		0.59	-0.72	0.5	1.19	0.04	1.11	0.07	-0.4	1.35	-0.61	0.19	1.36	-0.25	-0.07		1.3		0.71	-0.16	0.41	0.45	0.33	0.48	0.61	0.27		0.77	0.74	0.56	-0.04	0.41	-0.61		-0.01	0.64	-0.39	1.18	0.32	0.75	0.78	0.71	0.77
A_23_P384056	CCDC14	0.27	0.44	0.3	0.9	0.68	0.52	0.29	0.77	1.08	0.76	0.72	0.9	0.49	0.67	0.22	-0.06	2.89	0.58	0.85	0.89	1.3	-4.71	0.46	0.55	0.46	0.55	-0.72	0.88	0.16	0.99	-1.2	0.13	1.61	0.42	0.24	-0.14	0.32	0.92	0.79	-0.03	-0.69	0.54	-0.35	1.2	1.16	0.99	0.53	0.83
A_23_P157795	CTNNAL1	-1.43	-2.41	-1.85	-1.63	-2.14	-2.08	-2.32	-1.72	-2.08	-0.36	-2.29	-2.58	-2.3	-1.59	-0.63	-0.8	-1.87	-2.1	-2.6	-1.36	-1.47		-1.26	-1.77	-2.32	-1.76	-0.46	-1.76	-1.55	-1.76	-0.56	-0.98	-0.98	-1.49	-1.39	-1.17	-1.76	-1.42	-1.34	-1.58	-0.38	-1.41	0.6	-1.48	-1.97	-1.18	-1.68	-1.32
A_32_P56766	A_32_P56766	0.52	0.95	0.64	0.57	1.93	0.69	0.6	0.54	0.21	2.05	1.62	0.53	1.22	0.29	0.87	0.94	0.89	0.21	0.99	1.16	0.41	0.84	0.66	0.1	1.6	0.62	0.57	0.97	0.56	0.72	1.64	1.36	0.1	0.39	0.36	0.38	0.64	2.31	1.26	0.02	0.43	1.25	1.31	0.7	0.75	1.32	0.68	1.58
A_23_P116123	CHEK1	-3.47	-4.69	-4.1	-3.97		-4.05	-3.87	-4.03	-3.59	-3.37	-4.44	-4.11	-3.74	-3.1		-3.77	-3.05	-3.92	-4.53	-1.47	-3.92	-3.07	-3.7	-2.34	-3.49	-4.35	-4.01	-3.98	-4.25	-3.99			-2.57	-3.41		-3.56	-4.07	-3.78	-3.38	-1.77	-3.65		-4.08	-3.27	-3.82	-1.64	-3.24	-4.08
A_23_P106405	NDN	1.29	0.86	1.13	1.7	0.92	0.56	0.47	1.07	1.12	1.89	1.3	-0.68	0.46	1.25	2.45	2.84	0.07	1.47	1.14	1.42	1.34	0.31	1.31	0.5	1.11	0.93	2.5	0.81	1.14	0.71	3.62	2.38	0.98	0.93	1.72	1.6	1.38	1.55	1.44	0.58	2.48	1.71	2.85	1.06	0.63	0.61	1.57	0.99
A_23_P106814	539062	0.23	2.01	-0.33	0.78	0.58	1.4	1.06	1	0.23	-1.37	-0.14	1.05	1.64	0.89	-1.4	0.63	-0.15	-0.41	0.99		-0.09	-0.1	0.47	0.21	0.6	0.74	-0.11	0.09	0.97	0.31		0.02	0.23	1.02	2.1	1.28	0.31	-0.13	0.48	1.03	-0.85	0.51	-1.51	-0.46	0.93	0.44	-0.18	0.23
A_23_P2683	FLJ21908	-0.75	-1.39	-1.1	-0.02	-0.79	-0.62	-1.2	-1.17	-0.44	-1.47	-1.81	-1.93	-0.96	-0.88	-1.25	-0.63	-0.53	-1.02	-1.71	-1.27	-0.77	-0.77	-0.98	-0.72	-1.04	-0.74	-1.01	-0.84	-0.79	-0.75	-1.12	-1.19	-0.18	-0.48	-0.98	-0.91	-0.89	-1.15	-1.3	-1.05	-1.17	-0.46	-0.9	-0.81	-0.44	-0.19	-0.63	-1.08
A_23_P94095	ANKRD46	1.2	1.01	0.72	1.39	0.8	0.63	0.38	0.9	1.16	1.11	0.77	0.08	0.63	0.81	1.36	1.78	0.88	0.59	0.29	-0.13	1.04	0.6	1	0.84	0.86	1.04	1.71	1.01	1.07	1.1	2.63	1.45	1.79	0.58	1.03	0.96	1.32	1.08	0.78	-0.43	1.11	1.51	2.6	1.08	1.07	0.8	0.67	0.71
A_23_P377957	KCTD12	1.95	1.08	1.92	1.88		1.35	0.79	1.22	1.12	1.48	0.91	1.14	0.84	1.36	1.9	1.35	1.14	1.19	1.44	1.56	1.9		1.66	1.13	0.93	2.29	1.63	1.21	1.76	1.1	1.55	2.47	0.46	1.76	1.92	1.43	2.28	1.75	1.8		2.02	0.9	1.7	1.05	1.48	1.78	1.82	0.61
A_32_P187277	A_32_P187277	0.59	0.8	1	0.85	0.49	1.45	1.3	1.96	1.4	-0.06	1.4	0.76	1.01	0.92	0.3	0.36	2.58	1.25	1.15	2.48	0.61	0.35	1.26	1.71	1.86	0.88	-0.38	0.62	0.73	0.82	0.81		0.81	0.7	0.58	1.44	1.01	0.34	1.21	0.9	1.37	1.02	0.81	1.54	0.51	0.77	1.16	0.54
A_23_P151046	KLRC1	0.11	-1.83	-1.62	-0.71	-2.48	-1.63	-1.26	-1.88	-1.33	-2.37	-1.73	-1.74	-1.9	-2.49	-3.2	-1.67	-0.81	-2.61	-3.06	-2.73	-1.35	-3.04	-1.52	-2.76	-1.97	-2.14	-3.43	-1.57	-2.44	-1.92	-2.69	-1.54	-0.73	-2.61	-2.05	-1.59	-3	-1.68	-1.33	-1.77	-2.9	-1.38	-2.9	-2	-2.59	-1.23	-2.76	-2.14
A_32_P458096	TBC1D24	0.72	1.26	0.96	1.62	1.41	1.49	0.84	1.75	2.01	2.38	1.4	0.62	1.49	1.15	2.09	1.97	2.36	0.92	1.52	2.6	1.78	2.76	0.68	1.77	1.27	0.96	0.87	1.08	1.03	1.54	1.9	1.01	1.47	1.52	0.8	0.62	1.36	1	1.06	-0.47	0.44	1.03	1.46	1.38	1.43	0.86	1.13	0.72
A_23_P311608	GOSR2	-1.23	-1.56	-1.24	-1.19	-1.1	-1.05	-0.87	-0.58	-1.64	-0.38	-1.44	-0.97	-0.78	-0.54	-0.32	-0.4	-0.77	-0.58	-2.01	-1.05	-0.35	-0.97	-1.16	-0.78	-0.77	-1.59	-0.47	-1.51	-1.03	-0.84	-0.94	-0.88	-0.5	-0.67	-0.71	-0.98	-1.13	-0.98	-1.06	-0.25	-0.27	-0.68	-0.51	-1.3	-1.38	-0.92	-0.84	-0.81
A_23_P430818	HSPC159	-1.81	-2.01	-1.12	-0.61	-0.99	-0.98	-1.76	-0.58	-1.22	-0.98	-0.87	-2.1	-0.69	-1.29	-1.28	-0.64	-1.69	-1.29	-1.44	-0.66	-1.11	-1.79	-1.56	-0.92	-1.48	-0.87	-0.71	-0.74	-0.87	-0.41	0.45	-0.94	-0.19	-1.02		0.91	-0.95	-1.01	-1.13	-0.38	-0.28	-0.33	-0.03	-0.65	-1.42	-0.94	-1	-0.99
A_23_P29922	TLR3	1.7	1.11	1.15		1.78	1.78	1.26	1.93	1.12	1.39	0.73	0.66	0.72	1.95	1.43		1.95		0.67	1.77	2.27	0.6	1.25	1.63	1.56	1.48	1.01	0.86	1.09	0.57	1.3	2.17	0.65	1.39	1.07	1.26	1.21	1.1	1.71	0.42	0.97	1.54	1.53	1.6	1.14	1.15	1	0.73
A_23_P162047	DKK3	1.05	1.21	1.34	0.79	0.65	0.64	0.72	0.83	0.54	-0.59	1.24	1.41	0.97	1	-2.95	0.49	1.25	0.66	1.39	0.86	-0.64	0.38	1.21	0.52	0.42	0.67	-1.32	0.91	0.47	0.46	-2.69	-0.04	0.87	1.04	0.49	0.59	0.18	1.04	0.97	-0.58	0.61	0.43	-2.46	0.63	0.9	1.19	1	0.5
A_32_P472968	MRNA;	0.23	0.26	0.06		0.82	-0.24	-0.14	0.58		0.17	1.48	-0.21	1.91	1.3	-0.02		0.91	0.52	0.39	0.47	1.21	1.14	1.03	0.6	0.84	1.24	0.05	2.59	1.21			-1.01	1.06	0.22		0.42	0.05	1.38	1.17	-0.63	0.47		2.22	1.26	1.58	0.57	1.43
A_32_P62863	SCHIP1	1.43	1.06	1.57	1.03	0.72	0.8	1.27	1.32	0.72	0.93	0.91	0.61	0.88	1.86	1.53	1.46	1.38	1.31	0.45	1.9	0.37	0.43	1.07	0.86	0.55	0.94	1.51	1.17	1.32	0.69	1.6	1.56	1.46	1.97	1.5	1.28	1.71	1.41	1.85	0.32	2.12	0.88	1.42	1.49	1.05	1.45	1.47	0.74
A_23_P403445	CGREF1	0.35	-0.12	1.14	0.43	-1.39	1.8	0.89	-0.48	0.78	-0.04	0.1	-0.26	-0.61	1.15	-1.49	0.23	0.88	0.3	0.23	1.44	0.33	1.78	-0.89	1.24	0.96	0.29	-0.42	-0.77	-0.71	-0.84	-0.26	-0.1	0.67	1.07	0.41	-0.85	0.77	0.44	0.02	0.34	-0.07	-0.56	-0.52	1.02	-0.24	0.16	0.17	-0.7
A_23_P251043	C20orf39		-1.77	-1.49	-0.75		-1.49	-0.9	-1.68	-0.9	-1.23	-1.2	-1.69	-0.92	-0.96	0.64	0.99	-1.98	-1.15		-1.67	0.17	-1.73	-0.89		-1.76		-0.83	-1.12	-0.51		0.56	-1.72	-0.78	-2.06		0	-1		-0.78	-0.36	1.13	-1	1.17	-1	-1.56	-1.16	-1.14	-0.96
A_23_P312863	TUBB2C	-1.46	-1.45	-1.95	-2.76	-0.97	-1.87	-0.84	-1.86	-2.56	-0.22	-1.61	-0.3	-1.55	-1.47	-0.4	-0.96	-0.98	-1.21	-1.26	-2.37	-1.63	-0.53	-1.14	-0.37	-1.09	-1.65	-0.94	-1.71	-1.04	-1.72	-1.41	-1.24	-2.54	-1.81	-1.05	-0.44	-1.71	-0.94	-0.93	-1.94	-1.47	-1.55	-1.69	-1.7	-1.27	-1.16	-1.31	-1.68
A_23_P15202	DHODH	-1.05	-1.15	-0.64	-0.47	-0.93	-0.01	-0.92	-0.92	-0.21	-0.29	-0.5	-0.8	-0.91	-0.86	-0.34	-0.08	-0.36	-0.63	-0.62	0.42	-1.06	-0.24	-1.07	-0.48	-0.51	-1.06	-0.93	-1.06	-0.59	-0.94	-0.12	-0.83	-1.13	-0.76	-0.83	-1.08	-0.81	-0.62	-1.2	-2.25	-0.69	-0.9	-0.4	-0.79	-1.06	-0.6	-1.13	-1.08
A_23_P100022	SV2B	1.24	-0.38	0.6	0.59	0.34	1.23	0.61	1.04	0.47	1.48	0.58	0.33	0.69	0.86	1.78	0.92	0.49	0.41	1.01	0.49	1.6	0.21	1.1	0.33	0.19	1.19	2.36	0.58	0.55	-0.49	2.16	2.06	0.67	0.97	1.28	0.06	0.66	0.92	0.57	1.29	1.25	0.97	1.77	0.8	0.44	1	1.36	1.19
A_32_P7721	LOC283666	1.25	1.33	1.53	1.29	1.35	0.91	0.47	1.21	1.16	0.71	1.01	0.06	1.11	0.67	0.69	0.94	1.43	1.1	1.15	0.35	0.59	1.1	0.48	-0.01	1.02	1.75	0.92	0.94	0.56	0.85	0.75	0.93	0.88	1.37	0.28	2.7	0.25	1.46	0.56	-0.83	1.01	1.15	1.92	1.01	1.48	1.14	1.1	0.78
A_23_P121527	KLHL5	0.23	-0.15	-0.42	0.76	0.3	-0.45	-0.51	0.27	-0.26	0.45	-0.28	-1.34	0.13	0.23	1.02	0.41	0.11	-1.01	-0.25	-0.33	1	-0.42	0.42	-1.09	-0.24	0.42	0.93	0.39	0.5	0.27	2.28	1.06	-0.47	0.13	0.42	-0.4	-0.32	-0.05	0.58	-1.72	0.7	0.7	1.63	-0.06	0.85	0.52	0.37	0.39
A_23_P375524	LCE1D	-0.22	0.58	-0.14	-2.77	0.64	-0.31	1.05	0.47	-2.38	2.65	-0.19	3.14	0.07	0.16	0.97	0.1	0.49	0.99	0.57	-0.53	-0.45	0.2	1.38	0.55	0.34	0.06	1.43	0.17	-0.69	-0.11	0.31	1.4	-1.21	0.01	0.34	1.05	-0.08	0.63	0.99	1.39	0.68	-0.4	0.13	-0.65	-0.08	-0.16	-0.24	0.51
A_32_P215691	539387	1.15	0.81	0.95	1.1		0.56	0.25	0.87	0.48	1.75	0.32	0.15	0.62	1.22	0.81	1.26		1.93	0.74	1.05	1.34		1.19	2.41	0.6	0.94	0.99	0.85	1.04	1.36	2	2.11	1.58	1.09	0.51	0.92	1.15	0.2	0.49	0.01	1.3	1.02	1.07	2	1.12	1.03	1.07	1.06
A_23_P59637	DOCK4	1.04	1.3	1.23	1.6	1.25	0.46	0.86	1.69	1.03	1.15	1.08	0.23	1.39	0.82	1.56	1.51	1.5	1.33	1.08	0.65	1.67	0.56	1.39	0.32	1.17	1.06	1.49	1.81	1.21	1.56	1.11	2.32	1.81	0.73	0.93	0.79	1.21	1.17	1.64	0.08	1.28	1.26	1.75	1.34	1.66	1.16	1.21	1.53
A_32_P106553	539431	-1.01	0.41	-0.68	-1.9	-0.24	-0.49	1.16	-0.36	-1.67	0.59	-0.44	-0.1	-0.21	-0.82	-0.82	-0.32	-1.26	-0.31	0.42	-0.45	-1.74	-1.21	-0.09	0.45	-0.14	0.41	-0.19	-0.06	-0.72	-0.36	-0.09	0.7	0.02	-0.33	-0.4	0.13	-0.62	-0.41	1.02	1.42	-1.03	-1.03	-0.18	-0.92	-0.83	-0.11	-1.69	0.51
A_23_P204395	AACS	0.71	0.29	0.73	-0.11	0.42	1.01	1.51	0.02	0.33	3.25	0.41	1.04	0.56	1.83	2.53	1.4	2.11	0.88	0.44	-0.18	1.57	2.04	0.25	1.83	1.01	0.64	2	0.6	0.06	0.17	0.86	0.86	0.44	2.11	0.56	1.34	1.26	0.93	1.26	-0.68	1.22	0.43	1.05	0.81	1.23	0.13	0.24	0.39
A_23_P30126	FGFBP1	3.24		2.29	1.61		1.64	1.12		0.63	1.21	1.27	0.28	0	1.83	-0.13	1.48		1.47		2.48	0.77			1.19	2.74	1.63	-0.01	0.88	1.46	1.06			0.25	2.05	0.63	1.85	0.18		1.78	-0.81	-0.35	0.15		0.94	0.01	0.91	1.97	1.2
A_32_P112493	LOC91461	-0.07	-0.75	-0.89	-1.02	-0.38	-1.15	-0.92	-0.77	-1.15	1.89	0.18	-1.03	-1.17	-0.24	3.05	1.3	-0.26	0.02	-0.41	-1.27	1.24	-0.07	0.72	0.23	-0.64	-0.71	2.75	-0.19	0.06	-1.09	2.58	1.75	-1.12	-1.31	0.9	1.86	0.06	0.69	0.47	-0.16	1.75	0.28	1.52	-0.73	-1.34	-1.22	-0.02	-0.13
A_23_P254226	OFD1	0.98	0.86	0.66	1.15	0.35	0.75	0.61	0.48	0.14	0.28	1.4	0.62	0.54	0.67	1.1	1.52	1.8	0.98	0.31	0.04	1.06	1.16	0.98	0.74	1.06	0.75	1.15	0.6	0.72	0.45	2.32	0.41	0.55	0.57	1.15	1.01	0.95	0.77	1.42	0.67	1.53	0.6	1.9	0.73	0.46	0.01	0.58	1.09
A_23_P161507	MTL5	0.58	1.84	0.73	1.48	0.96	1.4	0.67	2.18	2.56	-0.59	1.03	1.28	1.7	0.98	-1.67	1.37	0.85	0.32	1.39	1.83	0.31	1.8	1.18	1.18	0.61	1.78	-1.66	1.59	1.7	1.63		0.14	2.23	1.54	1.1	0.68	2.29	0.4	1.27	0.55	-0.38	2.08	-1.18	2.07	2.48	0.8	2.08	-0.1
A_23_P86838	SLC36A4	-1.51	-1.19	-1.38	-0.72	-1.13	-1.88	-1.03	-0.85	-1.18	-1.95	-1.4	-1.82	-0.94	-1.06	-1.77	-1.45	-1	-1.17	-0.94	-0.43	-1.58	-1.39	-1.09	-1.39	-1.17	-1.24	-0.85	-0.93	-0.86	-0.85	-1.24	-1.9	-0.26	-1.12	-1.1	-1.17	-1.32	-1.43	-1.11	0.12	-1.03	-1.49	-1.21	-0.91	-1.19	-0.86	-1.03	-1
A_32_P228331	GYPA	1.51	1.61	0.63	1.73		0.43	0.54	1.43	0.49		2.5	0.09	2.13	1.32		2.04		0.5		0.59	0.23	0.97	0.41			0.95	0.65	2.54	1.22	1.37	3.53	4.01		1.06	0.97	0.85	0.6	2.2	1.54	0.54		2.33	2.71	1.36	0.57	0.29		4.05
A_23_P153266	TOMM40	-0.94	-1.4	-1.47	-1.54	-1.33	-1.21	-0.97	-1.42	-1.51	-0.64	-1.48	-0.71	-1.43	-1.24	-0.74	-1.19	-0.97	-1.16	-0.84	-1.49	-1.62	-0.49	-1.21	-0.74	-1.3	-1.42	-1.42	-1.57	-0.95	-1.31	-1.5	-1.49	-1.66	-1.14	-1	-1.22	-1.41	-1.44	-1.51	0.22	-1.5	-1.59	-1.64	-1.68	-1.55	-1.15	-1.37	-1.52
A_32_P113317	539563	1.07	2.42	1.31	1.51	2.22	1.75	1.12	2.45	1.23	1.73	2.05	1	1.78	1.31	2.62	1.82		1.97	2.31	1.53	1.48	0.34	1.07	0.98	1.89	1.65	1.11	2.07	1.25	1.97	0.97	2.18	-0.28	0.29	0.84	1.72	1.35	2.22	1.81	0.09	0.11	1.72		2.37	1.74	1.82	1.67	2.23
A_23_P156970	MEST	0.94	-0.08	0.03	-0.31	-0.77	0.9	-0.6	0.72	-0.05	2.02	0.41	-1.31	-1.53	0.88	1.89	0.55	1.21	-0.11	-0.66	0.24	0.4	1.72	0.48	1.2	-0.71	0.04	2.31	-0.1	-0.46	-0.87	1.57	1.92	1.13	0.32	1	0.32	0.63	0.86	1.36	0.85	2.23	0.23	2.12	1.46	0.07	-0.21	0.95	0.42
A_32_P176701	CCDC108	-0.12	0.96	0.24	-3.08	1.11	-0.01	0.97	-0.13	-2.39	2.83	-0.76	3.56	-0.38	0.38	0.32	-0.45	-0.33	1.16	0.53	-0.98	-0.16	0.06	1.03	1.89	1.02	0.17	1.5	-0.11	-1.1	-0.41	-0.1	1.22	-1.58	0.07	0.08	1	0.19	0.63	0.95	0.67	0.56	-0.75	-0.58	-0.4	-0.42	-0.27	-0.64	0.17
A_23_P72157	MFSD7	1.52	1.82	1.44	0.8	1.63	2.02	2.14	1.25	0.9	1.92	1.57	2.33	1.71	1.66	1.49	1.39	1.63	1.79	2.22	1.15	1.65	1.14	2.19	1.73	1.24	1.29	0.98	1.02	1.45	0.88	0.79	1.53	0.81	1.77	1.41	1.18	1.47	1.84	1.49	0.1	1.12	1.4	1.1	1.33	1.86	0.83	1.45	1.23
A_23_P207981	SOCS6	1.58	0.17	0.95	1.58		1.19	0.07	-0.24	1.78	-0.57	1.37	-1.11	0.57	0.54	-0.74	1.28	0.21	1.36	-0.35	-0.14	0.56		0.6	1.43	0.58	0.94	-0.76		1.88	1.83	-0.05	-0.31		0.79		1.27	0.37	-0.26	0.63		2.04	0.88	1.04	1.14	1.34	0.69	0.93
A_23_P209426	TRAK2	0.2	0.77	0.28	1.22	0.99	0.27	0.38	1.56	1.49	0.76	1.06	-0.27	0.51	0.69	1.2	2	-0.12	0.61	0.35	0.64	0.64	0.43	0.88	0.54	0.92	0.79	1.44	0.85	1.17	1.55	2.46	1.33	0.48	0.44	0.58	0.76	0.87	0.56	0.81	-0.2	1.14	1.74	1.75	1.15	1.04	0.53	1.14	0.92
A_23_P134910	GGH	-1.95	-2.59	-1.77	-1.61	-2.51	-1.28	-1.9	-2.78	-1.7	-2.91	-2.97	-2.44	-2.38	-2	-1.57	-2.08	-2.26	-2.14	-3.18	-2.34	-1.97	-1.65	-2.33	-1.24	-1.81	-1.83	-2.8	-2.15	-2.64	-2.11	-2.57	-2.57	-1.44	-1.55	-2.36	-1.69	-2.02	-2.11	-2.34	-2.29	-2.26	-2.13	-2.54	-1.72	-1.64	-1.05	-1.31	-2.52
A_23_P100413	EXOSC6	-0.89	-1.15	0.53	1.13	-0.28	-0.09	-0.34	-0.14	1.06	1.17	0.49	0.12	0.69	0.36	1.31	0.01	-0.49	0.31	0.64	0.1	1.68	1.75	0.28	2.01	0.67	1.51	0.39	0.31	-0.01	1.29	0.06	0.35	1.41	1.51	0.91	-0.13	1.07	1.32	-0.34	0.24	0.28	0.36	0.19	0.79	0.5	0.05	-0.99	0.06
A_32_P192922	LOC157562	0.7	0.76	0.8	0.87	1.05	0.72	-0.08	0.64	0.77	0.45	1.28	0.76	0.78	1	1.58	0.7	0.93	0.56	1.37	0.64	1.36	0.84	0.86	0.05	0.68	0.55	0.86	1.04	0.73	1.02	2.31	0.38	1.31	-0.07	0.25	1.03	0.98	0.99	0.55	-0.46	0.79	0.96	2.42	1.67	0.59	0.57	1.02	0.1
A_23_P201109	OBSCN	0.75	0.69	0.29	0.24	0.57	0.33	0.17	-0.35	0.47	0.91	0.63	-0.07		-0.38	-0.58	-0.46		0.19	0.49	0.28	1.18		0.78	-0.26	-1.32	0.84	0.32	0.75	0.16	1.07		-0.57	0.88	0.29			0.6	0.55	0.04	0.15	-0.61	-0.07	0.31	0.51		0.12	1.07	0.75
A_32_P25050	RDH10	0.14	-0.73	-0.28	0.12	-0.71	-0.12	-0.5	1.27	0.91	0.7	0.15	-1.97	-0.21	0.09	1.77	1.43	-0.96	-0.83	-0.5	1.84	0.63	-1.04	0.34	-0.25	0.54	-0.42	1.65	0.78	0.01	0.12	2.54	0.62	0.46	-0.1	-0.38	-0.11	1.46	0.24	0.25	0.17	1.75	2.35	2.63	-0.33	0.77	0.99	0.85	-0.15
A_23_P203933	ITPR2	1.88	1.21	0.72	2.13	0.72	2.2	1.09	1.25	2.31	0.13	0.15	0.81	1.33	1.5	1.25	2.39	2.65	0.92	-0.01	1.41	2.59	2.31	1.36	1.01	2.38	1.09	-0.1	0.21	0.45	0.85	0.75	0.46	1.23	1.38	1.04	1.17	1.25	1.37	0.92	0.23	0.67	0.78	0.34	2.12	1.41	1.13	1.62	0.71
A_23_P6066	CPXM	0.25	0.06	0.49	0.12	-0.1	0.11	1.37	0.22	0.3	1.6	0.21	0.32	0	1.04	1.27	-0.32	0.07	0.79	0.42	0	0.49	0.8	-0.35	0.55	0.62	0.91	0.2	0.75	0.28	0.11	1.19	0.24	0.09	0.8	0.02	0.91	0.4	1.21	0.14	-0.09	1.97	0.62	0.19	1.24	-0.24	-0.18	0.47	0.21
A_23_P159907	MAGED4	-0.18	-0.91	-0.6	-1.02	-0.47	-0.33	0.39	-1	-0.22	-0.46	-1.06	0.29	-0.59	-0.93	-1.37	-1.34	-0.56	-0.06	-1.13	-1.18	-0.55	0.34	-0.08	0.13	0.23	-0.82	-0.78	-0.62	-0.89	-0.75	-1.79	-1.08	0.45	-0.01	-0.38	-0.47	-0.43	-0.52	-0.85	0.56	-0.75	-1.25	-1.7	-0.53	-0.79	-0.58	-0.07	-0.98
A_23_P141005	AMFR	0.39	1.2	-0.14	0.63	0.2	0.23	-0.73	1.82	-1.04	1.31	0	1.19	0.51	-1.7	1.72	0.77	0.63	-0.41		-0.9	-0.98	-0.55	-1.54	0.43	0.13	0.89	-0.87	-0.13	0.66	0.56	0.44	0.9	-0.54	-0.38	0.74	0.15	-0.62	-0.72	-0.16	0.49	1.13	0.79	-1.5	0.34	1.41	0.15	0.52	0.89
A_23_P125423	C1R	2.2	1.44	2.32	2.14	2.5	1.79	1.53	2.31	1.81	2.75	2.05	1.37	1.51	2.04	2.48	1.75	1.9	2.07	1.88	1.78	1.7	1.27	2.07	0.54	2.19	1.99	2.6	1.83	2.85	2.09	2.53	2.21	2.27	1.73	1.91	1.22	1.49	1.97	1.88	1.04	3.15	2.24	2.63	1.89	1.2	1.83	2.38	2.62
A_23_P116414	HRASLS3	2.62	2.3	2.08	2.69	2.33	1.68	1.48	4.27	0.81	4.7	3.32	1.78	2.09	2.44	5.93	4.51	2.44	1.94	1.9	2.05	2.68	0.28	3.59	1.26	2.26	1.89	5.32	2.51	3.06	2.02	5.49	4.18	1.67	1.5	4.09	3.26	3.23	2.63	3.56	4.07	4.33	3.36	4.82	1.84	2.57	1.48	1.79	2.87
A_23_P71946	BSPRY	2.19	2.22	1.71	1.44	1.9	2.94	2.33	1.72	2.3	0.17	1.85	2.06	1.91	2.13		1.58	1.25	2.04	2.53	2.49	1.37	2.27	2.45	2.04	2.04	2.13	-2.4	1.59	2.16	2.24	-1.91	-0.4	0.41	3.15	1.16	1.99	3.04	1.58	1.67	1.05	-0.26	1.62		2.84	3.13	1.5	1.53	1.47
A_23_P94517	DBC1	0.68	0.85	1.13	-0.19		0.96	0.76	0.91	0.74	-0.87	2.03	-0.37	0.26	1.31		1.06	0.08	-0.76	1.5	1.1	0.34	0.73	1.35	0.48	-0.29	0.83	-0.92	0.52	1.1	2.15		0.08	0.34	1.8	0.63	-0.25	-0.02	0.2	2.17	0.26	0.47			0.7	1.29	0.51	1.69	1.86
A_32_P1841	539733	-0.4	0.7	1.15	0.44	-0.06	1.55	0.81	2.3	0.44	1.37	1.15	0.11	0.6	0.24	1.7	0.49	0.84	1.09	0.23	0.83	0.99	0.2	0.75	0.2	0.33	0.96	1.95	0.32	1.09	0.19	2.13	1.55	-0.32	0.19	0.67	0.44	0.56	0.58	1.24	0.77	0.81	0.93	1.47	0.9	0.05	0.44	-0.18	0.79
A_23_P6335	SERPIND1	-2.13	-2.03	-1.91	-1.85	-1.84	-1.9	-1.55	-1.91	-1.73	-1.72	-1.62	-1.46	-1.6	-1.89	-1.84	-1.92	-2	-1.73	-1.87	-1.39	-1.92	-1.77	-1.76	-1.59	-1.75	-1.9	-1.66	-1.74	-1.7	-2.01	-1.97	-1.83	-1.19	-2.28	-1.33	-1.64	-1.75	-1.78	-1.48	-0.64	-1.85	-1.99	-1.72	-2.25	-2.01	-1.32	-1.87	-1.52
A_23_P85963	A_23_P85963	-0.11	0.4	-0.04	0.12	0.44	0.2	-0.5	-0.95	0.44	-0.02	2.02	0.13	1.75	0.54	-0.52	0.46		0.89	0.3		-0.29	-0.56	0.13	0.59	-0.89	0.91	0.09	1.05	-0.08	1.05		0.7	-0.2	0.17	-0.16	0.23	-0.18	0.16	0.08	-0.47	1.21	0.61	-0.17	0.88	0.45	0	-0.25	1.3
A_23_P134755	TRPS1	3.11	3.52	3.44	3.36	3.63	3.96	3.33	3.24	3.9	2.15	3.12	3.98	3.4	3.32	1.22	2.52	4.29	3.14	3.05	3.78	3.84	3.57	3.41	3.31	2.87	3.02	0.69	3.31	3.95	3.38	0.71	2.81	3.03	3.85	3.54	2.31	2.99	3.21	3.6	2.56	1.67	1.98	0.38	4.1	3.54	2.74	3.59	2.82
A_32_P95757	C6orf128	0.13	-0.32	-0.04	0.45	-0.4	-0.28	0.23	-0.18	-0.01	0.3	0.41	0.12	0.81	-0.42	0.12	-0.55	-0.09	0.31		0.52	0.69	0.05	-0.04	0.13	-0.5	0.4	0.1	0.63	0.69	-0.29	0.94		-0.15	-0.36		0.1	-0.27	0.45	0.22	-0.22	0.42	0.55		0.04	-0.12	0.13	0.12	1.8
A_23_P58036	MCCC1	0.26	0.18	0.59	0.88	0.26	0.85	1.17	1.06	1.23	1.74	0.73	0.32	0.41	0.71	2.47	1.41	1.74	0.63	0.02	1.76	0.88	0.86	0.52	0.61	0.27	0.33	1.54	0.68	0.6	0.38	1.77	1.18	1.24	1.17	0.99	0.64	0.96	0.8	1.12	0.79	1.27	1.02	2.17	1.23	1.18	0.62	0.61	0.41
A_23_P418006	LCE2A	-0.57	-0.71	0.59	1.18	-0.26	-0.01	-0.36	-0.08	1.35	0.77	0.47	0.18	0.6	0.22	0.94	-0.03	-0.44	0.28	0.7	0.33	1.53	1.52	0.12	2.15	0.62	1.36	0.02	0.37	0.2	1.2	-0.03	0.3	1.23	1.29	0.63	3.25	1.04	1.44	-0.43	0.11	0.11	0.31	0.2	0.7	0.3	0.06	-0.66	0.16
A_23_P155509	AHSG	-6.1	-5.99	-6.25	-6.41	-5.71	-6.16	-5.09	-6.02	-5.86	-5.36	-5.5	-4.37	-5.82	-5.75	-5.52	-6.11	-5.39	-5.86	-5.79	-5.61	-5.49	-6.36	-4.88	-5.87	-5.39	-5.67	-5.37	-5.46	-5.73	-5.59	-6.11	-6.32	-5.59	-6.24	-5.13	-5.55	-5.6	-5.79	-4.57	-4.49	-5.91	-5.92	-5.66	-6.64	-5.88	-2.45	-6.51	-5.21
A_23_P97623	RRAGC	0.88	0.42	0.42	1.21	0.47	0.33	0.08	0.65	0.56	1.34	0.16	-0.35	0.21	0.45	2.38	1.01	0.63	0.59	-0.25	-0.82	1.19	0.48	1.15	0.14	0.3	0.62	1.76	0.3	0.64	0.3	2	1.25	0.42	0.27	0.8	0.85	0.7	0.72	0.35	-0.08	1.74	0.99	2.06	0.75	0.2	0.28	0.82	0.46
A_23_P390504	FOXC1	1.06	1.46	1.16	0.7	1.18	1.73	1.03	0.66	0.4	1.87	1.51	2.37	1.71	1.01	-0.12	0.58	0.69	1.26	0.92	1.19	1.92	1.38	1.17	1.96	1.93	1.19	0.38	1.05	0.93	0.97	0.37	0.4	0.44	0.7	0.34	0.56	1.3	0.44	1.25	0.46	1.13	-0.88	-0.28	0.65	0.45	0.45	0.24	1.21
A_23_P12746	MRC1	1.35	0.4	1.36	0.71	0.42	0.93	0.73	1.95	0.93	2.38	0.64	-0.08	-0.06	0.73	0.71	0.47	-0.04	0.48	0.66	0.85	0.49	0.48	0.47	-0.09	0.56	1.13	2.12	0.55	0.53	0.59	1.58	0.82	0.96	0.9	0.32	0.45	0.96	1.34	1.01	-0.79	2.29	0.9	1.41	2.09	0.72	2.24	1.7	0.22
A_23_P323094	PHC1	-0.19	-0.97	-1.09	-0.4	-1.11	-0.54	-1.8	-1	-0.52	-1.42	-0.88	-1.61	-0.79	-0.65	-1.22	-0.36	-0.65	-0.74	-1.27	-1.64	0.36	-0.4	-0.24	-0.85	-0.79	-0.76	-1.41	-0.54	-1.02	-0.2	-0.88	-1.59	-0.39	-0.4	-0.63	-0.85	-1.19	-1.52	-0.9	-1.59	-0.86	-0.68	-0.66	-0.67	-1.09	-0.53	-0.26	-0.69
A_32_P199049	A_32_P199049	-1.8	-2.07	-1.18	-1.04		-2.1	-0.39	-0.12	-0.84	0.45	-0.55	-0.65	-0.62	-1.15	-0.93	-0.61		-1.24	-1.94	-0.79	-1.36	-1.02	-1.67		-0.71	-1.16	-1.94	-0.37	-0.99	-0.59	-0.42	0.28		-2.09		-1.25	-1.62		-0.65		-1.3	-0.86	-0.31	-1.36	-1.21	-0.88	-1.89	-0.04
A_32_P200820	539928	-0.09	0.77	0.35	-2.08	0.42	0.22	0.96	0.29	-1.87	1.21	-0.32	1.77	-0.16	-0.04	0.27	-0.68	0.18	0.74	0.55	0.24	-0.81	-0.29	0.77	0.74	0.89	0.16	0.96	0.02	-1.08	-0.14	-0.61	0.3	-0.72	0.16	-0.12	0.66	-0.18	0.37	0.51	0.22	0.23	-0.63	-0.64	-0.43	-0.32	-0.28	-0.54	0.45
A_23_P91350	RP5-1022P6.2	0.76	1.6	1	1.59	1.21	1.4	0.58	0.95	1.76	0.3	1.25	1.55	1.21	1.19	0.84	1.06	2.6	1.73	1.39	1.45	1.45	2.07	1.34	1.01	1.17	1.1	0.69	1.28	0.32	1.51	0.38	0.41	1.09	1.42	0.37	0.54	0.59	1.39	0.67	0.11	0.6	0.79	1.1	1.64	1.16	0.6	0.78	0.96
A_32_P205522	539947	0.28	1.06	0.52	1.29		0.55	0.84	0.09	1.64	1.17	1.92	0.57	1.56	1.13	1.94	1.63	1.25		0.94	0.98	1.44				1.08	0.81	0.09	1.3	0.93	1.98	0.67	0.12	0.28	0.54			0.83	0.03	0.96	0.89	0.61	1.6	1.13	1.04	1	0.98		1.08
A_23_P136817	KNTC1	-2.34	-2.6	-2.41	-1.7	-2.37	-2.47	-1.96	-2.49	-1.47	-2.54	-2.34	-2.9	-1.94	-1.85	-2.68	-1.74	-1.82	-2.04	-2.68	-1.22	-2.06	-1.84	-2.29	-1.54	-1.91	-2.13	-2.41	-1.89	-2.16	-2.02	-2.2	-1.96	-0.75	-2.52	-2.05	-2.11	-2.07	-1.95	-2.12	-0.53	-2.44	-1.87	-2.02	-1.94	-2.12	-1.03	-2.07	-1.92
A_23_P206212	THBS1	0.78	1.21	1	-0.03	0.57	-0.23	0.32	0.49	0.25	2	1.33	0.77	1.1	0.04	0.71	0.27	1.14	-0.1	1.04	1.71	0.18	0.84	0.31	-0.14	0.75	0.71	0.63	-0.03	0.72	1.22	0.05	-0.09	0.41	1.23	1.19	0.1	0.15	-0.17	1.02	0.7	1.14	0.56	0.64	-0.01	0.77	0.93	0.8	-0.2
A_23_P204751	ACCN2	-0.1	-0.23	0.78	0.63	-1.34	1.04	-0.28	-1.08	1.8	-0.31	0.17	0.34	0.29	0.91	-1.45	-0.41	-0.1	0.24	-0.02	1.45	-0.41	1.72	-1.47	0.61	0.83	0.11	-0.91	-0.69	-1.23	-0.66	-1.11	-1.45	0.52	0.78	-0.24	-0.88	0.28	0.04	-0.81	-0.1	-0.33	-1.06	-0.72	1.02	-1.14	-0.47	-0.14	-0.56
A_23_P377819	SFRS5	1.04	0.33	0.49	1.02	0.41	0.57	0.65	0.37	1.1	-0.1	0.56	0.7	0.98	-0.02	0.79	0.26	1.2	0.75	0.72	0.12	0.93	0.92	0.1	0.48	0.65	0.52	0.82	1.26	0.67	0.85	0.05	0.4	0.86	1.15	0.74	0.86	-0.01	0.56	0.91	0.76	0.26	0.53	-0.07	0.93	1.61	0.76	1.66	0.8
A_32_P79591	ZNF665	0.42	0.34	0.37	-0.04		0.38	0.09	0.55	-0.35	1.6	0.29	0.96	0.28	0.01	0.27	0.18	0.44	2	0.62	0.72	0.29	0.18	0.24	1.03	0.48	0.2	0.73	0.3	0.07	0.91	0.99	1.12		0.58		0.56	0.5	0.68	0.44	-0.24	0.28	0.86	2.27	-0.18	0.57	-0.06	-0.03	0.98
A_23_P92261	ECE2	-1.36	-1.54	-1.48	-1.35	-1.58	-0.85	-1.14	-1.77	-1.27	-2.11	-1.28	-1.28	-1.5	-1.11	-2.51	-1.1	-2.07	-1.87	-0.74	-0.89	-2.06	-1.11	-1.75	-0.89	-1.19	-1.32	-1.88	-1.63	-1.02	-1.25	-1.64	-2.25	-1.15	-0.74	-1.38	-1.67	-1.26	-1.85	-1.62	-1.26	-1.94	-1.04	-1.86	-1.56	-0.95	-0.87	-1.39	-1.2
A_23_P351903	MGC23909	-1.5	-2	-1.29	-0.75	-1.68	-0.94	-1.2	-1.02	-0.81	-1.66	-1.4	-1.46	-1.55	-1.15	-1.3	-1.11	-2.72	-1.35	-2.34	-1.43	-1.87	-2.26	-1.54	-1.36	-1.17	-1.74	-0.93	-1.68	-1.29	-1.55	-0.39	-1.16	-0.77	-1.65	-1.36	-1.11	-1.21	-1.44	-1.34	-1.18	-0.59	-0.86	-0.35	-1.07	-1.11	-0.43	-0.71	-1.48
A_32_P185701	C11orf67	-0.32	1.24	1.14	2.36	1.13	1.09	0.58	2.3	2.67	0.71	1.2	0.87	2.34	2.03	1.19	1.01		0.99	1.11	3.7	0.88	0.97	1.44	0.2	1.2	0.83	1.27	2.12	2.14	2.02	0.62	2.08	0.41	-0.37	1.71	1.1	0.4	1	1.16	0.79		1.6	1.06	1.84	1.89	0.96	1.69	1.25
A_23_P144684	ANKRD32	-2.57	-2.49	-2.4	-1.57	-2.56	-2.29	-2.3	-1.92	-1.68	-2.49	-2.55	-2.8	-2.35	-2.07	-2.24	-2.03	-1.6	-2.32		-1.47	-2.11	-2.28	-2.31	-2.08	-2.63	-2.25	-2.96	-2	-2.07	-1.84	-2.24	-2.07	-1.95	-2.51	-2.76	-2.49	-2.24	-2.21	-2.27	-2.6	-2.27	-1.98	-2.31	-2.01	-1.5	-1.06	-0.79	-1.94
A_23_P26468	RHBDL1	-0.01	0.64	0.2	-2.81	1.1	-0.01	1.39	0.22	-2.39	2.45	-0.38	2.88	-0.05	0.62	0.76	0.02	0.86	1.11	0.47	0.26	0.1	1.01	1.42	1.22	1.1	0.15	1.66	0.07	-0.71	-0.16	0.18	1.69	-0.55	0.16	0.28	1.33	0.28	0.87	1.43	1.66	0.6	-0.45	-0.08	-0.21	-0.15	-0.31	-0.18	0.46
A_23_P201193	TSPAN2	0.84	0.21	0.84	0.37	-0.71	-0.06	0.11		-0.25	0.4	0.43	0.11	0.23	-0.12	0.5	-0.16	-0.42	0.7	-0.03	0.12	-0.21	-0.37	-0.19	0.6		0.47	2.05	-0.45	-0.16	-0.24	-0.11		0.42	0.23	1.15	0.07	-0.07	0.26	0.46	0.78	1.84	0.81	1.36	0.61	0.11	1.01	-0.07	0.46
A_23_P382688	FAM122B	-1.89	-2.15	-1.68	-0.96	-1.75	-1.77	-1.83	-1.68	-1.39	-2.85	-1.36	-2.01	-1.07	-1.57	-2.03	-1.11	-1.56	-1.61	-2.31	-1.56	-1.5	-2.11	-1.82	-1.62	-2.01	-1.6	-2.41	-1.38	-1.62	-0.89	-1.45	-1.52	-1.92	-1.73		-2.12	-2.14	-1.96	-1.95	-2.4	-1.55	-1.3	-1.24	-1.98	-1.5	-1.06	-1.58	-1.29
A_23_P45011	PPP1R14C	0.74	-0.41	-1	-1.58	-0.36	0.11	-0.96	-0.46	-0.95	-0.63	-1.44	-2.48	-1.16	0.12		-0.48	-0.84	-1.45	-0.93	-0.71	1.7	0.3	0.28	-0.45	-0.5	-1.04	-0.52	-1.03	0.23	-0.06			0.25	1.5		1.04	-0.83	-0.69	-0.27	0.46	-1.31	-1.06	-1.31	0.16	-0.68	-1.21	0.27	-0.95
A_23_P500130	ANKRD15	0.87	1.02	1.26	0.99	0.65	1.16	0.32	2.06	0.85	2.3	1.48	0.92	0.78	0.85	2.89	1.53	2.05	1.16	0.2	1.09	1.49	0.84	1.48	0.93	0.66	0.84	2.86	1.18	1.28	0.59	2.78	2.71	1.41	0.61	1.67	1.57	1.56	1.19	1.48	0.56	1.81	1.15	2.06	1.18	0.27	0.58	0.32	1.63
A_23_P379054	CLDN19	1.11	1.33	1.56	0.15	0.36	2.06	0.28	0.46	0.4	0.84	0.36	2.14	1.12	0.56	-1.3	0.02	-0.62	1.26	2.36	-0.54	0.23	0.07	-0.09	0.79	-0.05	0.83	1.04	0.95	0.3	-0.5	-0.29	-0.07	0.12	1.69	0.05	-0.29	-0.26	0.04	0.57	0.18	-0.59	-0.4	-0.21	-0.3	1.05		0.03	0.32
A_23_P202392	SUV39H2	-1.43	-1.86	-1.46	-1.15	-1.97	-1.28	-1.1	-1.72	-1.12	-1.91	-1.92	-1.77	-1.77	-1.23	-1.93	-1.67	-1.5	-1.54	-2.32	-0.92	-1.49	-1.31	-1.87	-0.91	-1.32	-1.44	-1.55	-1.72	-1.34	-1.5	-1.5	-1.7	-1.02	-1.05	-1.29	-1.48	-1.34	-1.48	-1.62	-1.31	-1.57	-1.34	-1.85	-1.52	-1.2	-0.86	-1.21	-1.6
A_32_P83453	LOC286495::TTC3	0.18	1.04	0.42	1.32	1.22	0.53	1.63	2.79	1.58	1.94	1.57	2.56	1.74	1.35	1.02	0.89	0.08	0.55	1.47	2.39	0.39	0.07	1.33	0.4	0.81	0.83	0.56	1.2	1.03	1.88	0.91	1.79	-0.53	-0.17	1.13	0.46	0.8	1.34	1.55	0.84	0.88	1.57	0.97	1.13	1.29	0.63	0.76	0.37
A_23_P27013	HOXB9	-1.75	-1.89	-1.61	-1.97	-2.16	-2.34	-1.53	-2.52	-1.47	-2.61	-2.03	-1.81	-2.1	-2.08	-2.82	-2.38	-2.87	-2.45	-1.67	-2.51	-2.12	-3	-2.17	-2.38	-1.8	-1.82	-2.39	-1.72	-1.6	-1.9	-1.78	-1.97	-1.77	-1.88	-2.14	-2.07	-1.81	-2.04	-1.99	-1.9	-2.25	-1.77	-2.19	-2.97	-1.76	-0.85	-1.82	-1.54
A_23_P166686	AMOTL2	0.74	0.79	1.02	1.1	0.3	1.19	1.09	2.12	0.4	1.38	1.03	0.86	0.65	1.31	2.97	1.36	1.76	0.87	0.62	0.22	1.61	0.8	1.61	0.45	0.89	1	2.24	0.92	1.72	0.16	3	1.96	1.29	1.18	1.91	1.09	1.44	0.46	1.69	1.3	2.49	0.86	1.89	0.91	0.26	0.83	1.02	1.17
A_23_P256504	AMBP	-4.01	-3.41	-3.95	-4.48	-3.69	-3.9	-3.14	-4.13	-4.06	-3.44	-3.87	-2.62	-4.01	-3.72	-3.79	-4.21	-3.66	-3.49	-3.45	-3.47	-3.73	-3.38	-3.39	-3.48	-3.35	-4	-3.62	-4.03	-4.16	-4.41	-4.42	-4.03	-3.24	-4.06	-3.38	-3.38	-3.38	-3.46	-3.12	-2.12	-3.98	-4.49	-4.09	-4.39	-4.15	-1.93	-3.61	-3.88
A_23_P127911	DKFZP586H2123	2.58	3.35	2.47	1.95	2.75	2.22	2.5	1.99	2.44	2.29	3.74	3.02	3.98	3.9	1.72		2.8	4.28		1.21		4	2.64	3.61	3.55	2.1	2.62	2.92	3.46	3.37			3.85	3.01	3.15	2.49	2.36	3.21	3.46	0.68	2.72	2.68	3.57	3.06	1.12	3.13	3.17	3.71
A_23_P1461	OPTN	1.35	0.92	1.05	1.24	0.73	1.26	0.67	1.95	0.81	2.38	1.71	0.69	1	1.33	2.87	1.74	1.79	1.1	0.67	1.63	2.29	1.3	1.37	0.23	0.79	0.88	2.35	1.14	1.35	0.94	3.06	2.15	1.34	1.04	1.47	1.21	1.03	0.97	1.39	1.08	2.1	1.27	2.57	1.17	0.63	0.74	1.29	1.56
A_32_P54260	540203	1.38	1.09	1.21	0.72	0.77	1.71	1.85	1.47	1.05	0.62	1.54	1.68	1.01	0.91	0.72	0.3	1.16	1.06	1.48	2.88	1.44	0.49	1.67	1.13	0.91	1.26	0.17	0.71	0.57	0.73	0.3	0.25	0.93	0.96	0.77	1.09	1.31	0.28	0.8	0.38	0.14	0.31	0.55	1.66	0.32	0.68	0.99	0.67
A_23_P10506	PGDS	1.02	1.53	1.4	0.93	-0.07		0.34	2.16	0.8	2.01	0.76	1.28	0.77	-0.26	-0.48	-0.17	0.14	0.08	0.36	1.3	-0.1		-0.15	-0.36	0.14	1.85	1.1	0.53	0.14	0.28	0	0.19	0.47	1.14	1.45	0.47	0.59		1.71	0.6	2.05	0.22	0.7	0.36		1.11	1.03	0.42
A_23_P148175	FRMD4B	0.98	1.16	0.73	0.47	0.74	0.65	1.08	1.88	-0.04	0.48	0.04	0.79	0.02	1.07	0.85	1.81		0.69	0.62	-0.16		0.89	0.71		1.3	1.01	-0.14	0.36	0.58	0.26	0.27	0.21	-0.2			1.2	0.68	1.13	0.04	0.34	1.19	0.12	-0.12		0.45		1.31	1.32
A_23_P66137	SOX8	1.06	0.83	1.04	0.17	0.77	1.54	0.28	0.52	0.62	1.51	0.58	1.81	0.54	1.41	-0.04	0.14	2.08	1.01	1.07	1.74	1.3	2.81	-0.1	2.27	1.07	0.6	0.14	0.41	0.46	0.5	0.1	0.26	0.9	0.98	0.28	0.36	0.85	1.15	0.55	-0.41	0.43	0.02	0.08	1.44	0.48	0.47	0.92	0.51
A_23_P2355	CBX5	-1.65	-1.77	-1.68	-0.99	-1.4	-2.27	-1.49	-1.45	-0.84	-1.76	-1.19	-1.99	-0.98	-1.37	-2.13	-0.64	-2.76	-1.42	-1.04	-0.68	-2.06	-1.96	-1.83	-1.38	-1.38	-1.63	-1.39	-1.45	-1.02	-0.84	-1.2	-1.34	-0.31	-1.87	-1.3	-1.62	-1.34	-1.07	-1.75	0.12	-1.6	-0.83	-0.91	-1.69	-1.19	-0.87	-1.43	-1.16
A_23_P408913	FLJ30990	0.67	0.8	0.35	0.96	0.83	0.61	-0.53	0.23	0.27	-0.03	1.07	-0.06	0.39	1.05	-0.2	0.23	0.38	2.28	-0.19	0.04	1.29	0.26	0.57	0.23	-0.2	0.58	1.19	0.38	0.16	1.98	0.41	2.28	0	-0.62		0.49	0.03	0.95	-0.04	0.5	-0.17	1.05	0.37	0.27	1.06	0.52	0.37	0.67
A_23_P132378	CELSR1	0.16	0.87	-0.31	0.61	0.28	-0.65	0.12	1.41	0.88	-0.72	0.81	1.21	1.36	0.53	-1.79	1.19	0.38	-0.17	0.65	1.05	-0.13	0.54	0.64	0.21	0.82	1.09	-1.15	1.99	1.36	1.31	-1.35	0.17	-0.29	0.12	0.63	0.56	1.81	0.41	0.27	0.09	-0.73	2.04	-1.44	-0.09	1.26	0.5	0.08	0.62
A_23_P161352	PTPLA	-2.11	-1.88	-1.41	-0.63	-2.11	-1.81	-1.37	-2.06	-0.56	-1.79	-1.26	-1.97	-1.23	-1.14	-1.4	-0.28	-2.44	-1.54	-2.32	-1.72	-1.71	-2.36	-1.84	-1.25	-1.49	-1.56	-0.82	-1.14	-0.82	-1.15	-0.35	-1.43	-1.1	-1.63	-1.46	-1.78	-1.32	-1.76	-1.43	-1.45	-1.02	-0.91	-0.33	-1.53	-1.36	-0.72	-1.63	-0.8
A_23_P26358	DKFZp547E087	-1.27	0.26	-0.45	0.09	0.94	-0.6	1.06	1.96	0.58	1.8	1.08	2.13	1.1	0.85	0.18	-0.01	-1.09	0.73	1.44	2.32	-0.73	-0.46	0.38	0	0.17	-0.78	-0.24	0.65	0.36	0.58	-0.59	1.16	-0.86	-2.25	0.64	0.39	-0.34	0.96	1	0.91	-0.35	0.93	-0.27	0.5	0.52	-0.21	-0.16	0.6
A_23_P125107	HLA-B	2.41	1.68	1.48	1.12	1.95	1.59	1.54	0.93	0.73	2.83	0.41	2.56	1.43	2.29	3.32	2.11	3.53	2.77	0.56	-0.37	2.41	2.92	1.93	1.8	2.06	1.71	2.6	2.02	1.65	1.23	2.02	1.94	0.74	2.11	2.01	2.23	1.02	1.92	1.65	0.95	2.1	2.03	1.9	0.75	0.59	1.57	1.63	1.55
A_32_P185718	540299		0.93	1.29	1.21	0.34	0.33	0.4	-0.12	0.83	-0.06	1.21	1.46	1.17	-0.17		1.11		0.26			-0.44	-0.79	0.24	-0.11	-0.23	0.29	0.27	0.27	1.26	0.58	0.94	1.28	0.58	-0.18		0.3	1.09	1.3	0.97	1.41	1.23	1.17	0.68	0.32	1.45	0.62	0.09	0.44
A_23_P156327	TGFBI	-0.73	-1.43	-1.02	0.08	-0.56	-0.5	-1.32	-0.93	0.71	-0.39	-1.02	-2	-1.28	-0.49	-1.2	-0.98	-2.25	-0.96	-0.89	0.04	-0.29	-0.38	-1.04	-0.87	-0.71	-1.08	-0.17	-1.3	-0.1	-0.81	-0.41	-0.06	-0.22	-0.15	-1.03	-0.38	-1.16	0.19	-0.69	-1.37	0.99	-0.56	0.04	-0.85	-0.27	-0.47	0.29	-0.28
A_23_P218058	KLRC4::KLRK1	-0.26	-1.9	-1.52	-0.15	-1.34	-1.52	-1.08	-1.61	-0.98	-1.99	-1.31	-1.67	-1.24	-1.68	-2.07	-1.08	-1.45	-1.72	-2.31	-2.41	-1.27	-2.61	-1.43	-1.57	-1.46	-1.44	-1.68	-0.97	-1.19	-1.07	-0.97	-0.67	-1.15	-2.05		-1.72	-2.22	-1.05	-1.04	-2.02	-2.08	-0.82	-1.33	-1.41	-2.12	-1	-1.67	-0.84
A_32_P196263	ADAMTS9	2.3	1.13	0.96	1.17	1.21	2.99	1.15	1.1	2.43	1.76	1.34	0.26	1.65	3.02	1.78	1.09	1.82	1.71	1.76	2.6	2.44	3.32	0.55	3.13	2.54	1.06	2.34	1.15	1.47	3.6	1.96	2.56	0.98	2.67	1.05	1.71	1.22	2.79	1.1	0.13	2.52	1.64	1.94	2.07	1.92	1.14	2.62	3.29
A_23_P133142	ALPK1	1.71	1.18		1.29	0.33	1.14	0.56		0.69	1.29	-0.2	0.55	1.16	1.13	0.57	0.56	1.3	0.14	0.9	0.69	1.31	1.15	1.49	0.12	0.36	0.8	0.78	1.05	1.71	1.22	0.08	1.47	0.48	1.39	0.52	0.85	0.23	1.04	0.71	0.27	0.62	0.33	0.49	0.82		1.11	0.34	1.09
A_23_P253524	CENPE	-2.94	-3.03	-2.62	-2.21	-2.6	-2.6	-2.04	-2.25	-2.17	-2.78	-2.19	-2.2	-2.42	-2.22	-2.49	-2.7	-2.19	-2.28	-3.01	-1.33	-2.05	-2.2	-2.11	-1.57	-2.24	-2.54	-2.37	-2.36	-2.18	-2.4	-2.71	-2.26	-2.55	-2.73	-1.92	-2.17	-2.49	-2.28	-2.19	-2.58	-2.14	-2.37	-2.46	-2.8	-2.38	-1.5	-1.9	-2.08
A_32_P178092	AFAP	-2.62	-2.73	-2.06	-1.45	-2.32	-2.39	-1.67	-1.96	-1.58	-2.22	-1.44	-1.35	-1.67	-1.81	-2.35	-1.14	-2.04	-1.41	-2.59	-1.57	-1.68	-2.26	-2.26	-1.88	-1.78	-2.38	-1.28	-1.63	-1.35	-1.3	-1.62		-0.18	-2.32		-1.96	-2.18	-2.21	-1.94	0.3	-2.24	-1.53	-1.54	-2.89	-2.35	-1.42	-2	-1.18
A_32_P118250	C14orf167	1.08	0.77	0.73	1.15	1.37	1.09	0.78	1.45	1.39	0.61	0.71	0.74	0.83	1.16	1.33	0.68	0.56	0.35	0.72	1.02	0.78	0.85	1.46	0.57	0.67	1.24	0.35	0.99	0.79	1.24	1.79	0.94	0.58	1.14	1.06	0.52	1.5	0.65	1.03	0.07	0.83	1.1	1.14	1.04	1.78	1.06	0.85	0.83
A_23_P331748	CD33	-1.29	-1.84	-1.56	-1.31	-1.15	-1.92	-1.69	-1.43	-1.36	-1.44	-1.06	-2.72	-1.81	-1.08	-2.5	-1.6	-2.37	-1.64	-2.25	-1.6	-1.74	-1.98	-1.39	-1.65	-1.64	-1.69	-0.76	-1.53	-1.23	-1.87	-0.56	-1.48	-0.51	-1.59	-1.62	-1.73	-2.08	-2.01	-1.48	-0.23	-0.76	-1.14	-0.82	-1.47	-1.66	-0.51	-1.06	-1.34
A_23_P80098	GART	-1.88	-2.23	-2.16	-2.01	-1.84	-2.06	-1.84	-2.22	-1.85	-1.55	-1.84	-2.02	-2.48	-1.6	-1.39	-1.78	-1.53	-2.12	-1.62	-0.92	-1.44	-1.45	-1.72	-1.38	-1.88	-2.23	-1.32	-2.1	-1.94	-1.58	-1.99	-1.94	-1.69	-2.08	-1.77	-1.97	-1.87	-1.68	-1.78	-1.41	-1.84	-1.64	-1.57	-1.57	-1.31	-1.35	-1.61	-2.04
A_23_P400373	FLJ23861	0.97	0.83	0.6	0.38	0.39	0.73	1.49	1.41	0.1	0.86	2.54	0.45	0.62	2.19	1.96	0.65	0.61	1.62	1.26	1.21	1.36	0.96	0.2	0.34	0.02	0.25	2.07	0.55	0.29	0.06	0.29	2.37	0.56	0.42	1.14	0.95	0.96	1.02	0.61	0.77	0.83	0.87	0.81	0.78	0.84	1.01	0.52	0.85
A_23_P61487	LRRC20	-2.07	-2.2	-1.38	-1.29	-2.35	-1.52	-2.24	-2.15	-2.15	-1.76	-1.91	-2.15	-1.98	-1.27	-1.42	-1.15	-1.82	-1.8	-1.73	-1.47	-1.8	-2.17	-2.07	-1.39	-1.54	-1.62	-1.51	-2.02	-1.67	-1.85	-1.32	-1.83	-1.85	-1.41	-1.87	-2.03	-1.14	-1.66	-1.99	-2.18	-1.1	-1.57	-1.97	-1.54	-2.02	-1.48	-1.45	-1.96
A_23_P127033	ECHDC3	2.05	2.17	1.84	2.24	1.82	2.83	1.7	2.58	1.96	3.82	2.94	2.13	2.04	1.66	4.56	2.86	2.52	2.26	1.91	2.71	2.34	2.09	2.72	2.18	2.17	2.19	3.72	2.32	2.39	1.62	4.09	3.11	1.34	2.23	3.12	2.01	2.46	2.02	2.43	2.13	3.31	2.68	4.39	1.93	1.3	1.3	1.72	2.21
A_32_P76602	540457	0.9	1.76	1.54	2.01		1.5	1.6	2.24	2.48	0.57	2.1	1.85	2.16	2.15	0.68	1.61	1.99	2.03	2.1	3.07	1.76		1.8	1.49	1.79	1.39	-0.28	2.44	1.87	2.67	0.09	1.92	0.47	1.21	1.02	1.69	1.82	2.02	2.41	1.27	0.9	2.19	1.42	2.33	2.74	1.39	2.21	1.31
A_23_P151150	FOXM1	-2.49	-2.51	-2.25	-1.97	-2.34	-2.1	-1.11	-1.93	-1.61	-1.91	-2.01	-1.42	-1.92	-2.09	-2.38	-2	-2.08	-2.18	-2.31	-1.65	-2.37		-2.49	-1.64	-1.65	-2.19	-2.32	-1.5	-1.62	-1.5	-2.21	-2.73	-0.79	-2.61	-2.69	-2.67	-2.08	-2.15	-1.86	-0.76	-2.37	-2.33	-2.27	-2.8	-2.18	-1.25	-2.12	-1.42
A_23_P360964	MGC15476	0.76	0.69	1.92	1.34	1.58	1.27	0.42	0.94	0.99	2.17	0.42	-0.08	0.39	1.26	0.26	0.03	0.29	0.24	1.65	2.38	0.85	1.54	0.65	1.03	0.6	0.99	0.97	0.31	0.77	0.94	0.69	0.3	1.3	1.51	1.01	0.74	1.09	0.66	0.6	0.35	2.65	0.9	0.39	2.27	0.94	1.05	1.95	0.44
A_32_P82807	SETD8	-0.32	-0.6	-0.93	-0.66	-0.53	-1.08	-1.11	-0.73	-0.51	0.48	-0.51	-0.65		-1.44	1.25	0.55		0.06			-0.66	0.06	-0.57	-0.53	-0.49		-0.27	-1	-0.79		-0.48	-0.11	-0.54	-0.82		-0.61	-0.7	-0.5	-0.22	-1.13	-0.52	-0.5	-0.54		-1.93	-0.57	-0.8	-0.45
A_32_P214503	PCYT1B	0.61	1.58	1.23	0.63	1.06	1.04	-0.08	0.22	0.29	0.42	0.32	0.71	1.48	1.01	-1.32	0.54	1.93	1.17	1.2	0.56	0.83	1.81	0.51	2.12	0.82	1.43	-0.42	0.77	0.65	0.73	-0.41	-0.54	0.34	1.07	0.34	0.49	0.31	1.64	1.12	-0.09	0.29	0.25	-0.71	1.53	0.65	0.44	0.38	0.85
A_23_P121956	ICF45	-0.25	-0.88	-0.95	-1.08	-0.85	-0.56	-1.35	-1.24	0.04	-1.32	-0.86	-1.63	-1.28	-0.53	-1.37	-1.52	-0.42	-0.89	-0.69	-0.06	-0.78	-0.18	-1.15	-0.16	-0.77	-1.08	-1.12	-1.31	-1.11	-0.64	-1.54	-0.85	-0.65	0.05		-0.96	-1.07	-1.07	-1.5	-1.96	-0.29	-0.86	-1.26	-0.73	-0.27	-0.62	-0.07	-0.71
A_23_P420348	ANKRD21		0.35		-0.55		-0.44	0.22	0.59	0.42		-0.22	0.43	0.69	1.78		-0.73		0.52	1.35	1.2	-0.33	-0.33			-0.75	-0.3	0.1	0.78	-0.85	-0.38			0.04	0.03			-0.03	0.44	0.48	-0.03	0.93	1.19		0.07	1.47	0.13	0.74	0.06
A_23_P112026	INDO	-1.29	-1.81	-1.5	-1.33	-1.96	-1.74	-0.97	-1.67	-1.22	-1.52	-1.08	-2.15	-0.74	0.54	-1.03	-0.35	-0.61	-0.89	-2.45	-1.54	-0.87	-1.95	-1.14	-1.1	-1.39	-1.27	-0.23	-0.72	-0.62	-1.36	0.52	0.33	-0.61	-1.97	0.38	-1.14	-1.13		-1.67	-0.38	-0.67	-0.88	-0.55	-1.43	-2	-0.61	-0.47	0.26
A_23_P115872	CEP55	-4.03	-4.6	-3.7	-4.04	-4.4	-3.96	-3.31	-3.9	-3.95	-3.93	-4.04	-3.59	-4.32	-3.23	-4.6		-3.44	-3.93	-4.28	-1.47	-3.93	-4.21	-4.05	-1.75	-3.13	-4.36	-4.41	-4.39	-4.18	-4.02	-4.5		-3.56	-3.09		-3.7	-3.84	-3.04	-3.31	-4.08	-3.48	-3.72	-5.07		-3.44	-1.95	-3.23	-3.55
A_32_P146844	540524	1.31	1.89	2.03	2.22	2.26	1.81	2.13	2.73	2.46	1.02	2.11	3.25	2.04	2.24	1.01	1.58	1.24	1.59	2.67	3.43	1.25	1.06	2.17	2.27	1.6	1.33	0.38	2.26	2.13	2.66	0.11	1.05	0.79	1.42	1.65	1.64	2.73	2.03	2.67	1.64	0.73	1.54	0.61	3.27	3.11	1.74	2.67	1.37
A_23_P141764	NAPG	-1.65	-2.18	-1.87	-1.26	-2.03	-1.8	-1.49	-1.59	-1.08	-2.19	-1.57	-1.86	-1.73	-1.16	-1.92	-1.29	-1.46	-1.83	-1.96	-0.69	-1.26	-1.7	-1.8	-1.41	-1.34	-1.6	-1.48	-1.76	-1.07	-1.19	-0.97	-1.09	-0.91	-1.22	-1.54	-1.73	-1.19	-1.8	-1.47	-0.99	-1.19	-1.4	-0.99	-1.42	-0.94	-0.96	-1.34	-1.88
A_23_P503072	CCL28	2.46	3.32	3.19	2.28	1.69	3.06	2.59	1.79	2.2	1.03	3.16	2.61	2.59	2.11	-1.54	0.67	2.56	2.38	2.18	2.79	1.82	2.52	2.11	2.73	2.42	2.11	-1.27	1.56	2.15	1.78	-1.25	2.61	1.34	1.84	1.35	0.84	2.35	2.56	1.68	0.89	0.38	0.65	-0.8	2.82	2.06	1.38	0.58	2.08
A_23_P48099	NUP37	-1.87	-2.01	-2.06	-1.38	-2.02	-1.91	-1.62	-1.98	-1.55	-2.33	-2.08	-2.42	-1.91	-1.8	-2.66	-1.75	-2.51	-1.67	-2.32	-1.53	-1.9	-2.24	-1.76	-1.39	-1.95	-1.81	-1.93	-1.76	-2.06	-1.73	-2.25	-1.93	-0.99	-1.99	-1.75	-1.84	-1.94	-1.91	-1.79	-1.87	-1.64	-1.35	-1.78	-1.64	-1.72	-0.93	-1.46	-2.13
A_23_P117992	KIAA0703	0.99	1.41	-0.12	-0.21	1.6	0.26	1.45	1.47	1.49	0.28	0.4	0.54	1.09	1.93	-0.94	1.51	1.69	2.43	1.22	1.09	0.51	0.77	1.72	0.04	0.73	0.96	-0.95	1.3	1.28	1.91	-0.78	-1.08	-0.96	2.17	1.68	1.73	1.1	0.54	0.18	-0.13	0.54	0.94		0.66	1.58	1.43	1.01	0.3
A_23_P9255	SYK	0.32	1.01	0.35	0.45		0.12	0.69	1.1	0.74	1.14	1.42	0.52	1.34	0.95	0.03	0.88	0.2	0.52	0.93	0.77	0.56	-0.02	1.66	0.57	0.68	0.85	0.05	0.85	1.64	1.44	0.77	0.14	0.11	0.23	0.61	1	0.18	1.1	1.19	-0.47	0.9	0.68	1.05	0.82	1.04	0.58	0.97	0.23
A_23_P11685	PLA2G4A	-1.63	-2.24	-2.15	-1.63	-2.02	-1.98	-2.21	-1.57	-1.5	-1.89	-1.53	-3.35	-2.19	-1.45	-1.48	-1.1	-2.44	-2.47	-2.84	-2.41	-2.25	-2.54	-2.01	-2.04	-2.14	-1.69	-0.99	-1.88	-1.83	-1.34	-0.55	-1.3	-2.01	-2.18	-1.69	-1.68	-1.95	-1.73	-1.15	-2.35	-1.08	-1.17	-0.71	-2.04	-1.79	-1.52	-1.34	-1.58
A_32_P187875	540628	1.45	1.01	1.24	0.69	1.2	1.66	1.08	1.48	1.25	1.33	0.38	2.36	0.52	1.26	1.69	0.25	1.61	0.96	0.84	2.88	1.32	2.95	0.9	1.52	1.05	0.85	0.02	0.68	0.69	1.15	-0.36	0.71	2.96	1.87	1.11	0.42	1.77	0.9	0.73	0.7	0.21	0.27	-0.4	1.57	1.12	1.33	1.44	0.1
A_23_P206598	RBBP6	-1.77	-1.18	-1.29	-0.43	-1.52	-1.07	-1.45	-0.96	-0.37	-2.18	-1.15	-1.41	-0.73	-1.48	-2.47	-1.11	-1.42	-1.3	-1.45	-1	-1.39	-1.44	-1.74	-1.55	-1.27	-0.91	-2.18	-0.89	-0.66	-1.05	-1.17	-1.54	-1.09	-0.73	-1.36	-1.72	-1.36	-1.72	-1.07	-1.94	-2.13	-1.07	-1.31	-1.55	-1.01	-1.19	-1.63	-0.87
A_23_P56630	A_23_P56630	0.98	-0.61	-0.12	2.35	-0.42	0.54	-1	-1.05		-1.16	-0.8	-2.07	0.01	0.95	0.25	1.54	0.44	0.32		-2.26	-0.12	-0.63	-0.61	-0.49	-0.69	1.03		0.61	0.01	0.35	1.14	0.29		0.46	-0.51	-0.24	-0.57	-0.2	0.05	0.03	1.78	0.92	2.08	0.24	0.12	0.69	0.74	0.37
A_23_P70168	TARS	-1.92	-2.12	-2.09	-1.36	-1.71	-1.62	-1.51	-1.43	-1.16	-1.54	-1.91	-2.02	-2.18	-1.26	-1.55	-1.37	-1.52	-1.87	-1.91	-0.93	-1.52	-1.58	-1.53	-1.23	-1.81	-1.85	-1.55	-1.93	-1.68	-1.69	-1.44	-1.38	-1.04	-1.43	-1.33	-1.9	-1.51	-1.68	-1.5	-1.86	-1.39	-1.28	-1.44	-1.48	-0.97	-1.12	-1.21	-1.87
A_23_P112159	EIF2C2	-1.38	-1.22	-1.14	-1.27	-1.04	-1.42	-0.87	-0.61	-0.95	-0.99	-0.75	-0.61	0.2	-0.83	-1.06	-0.89	-1.47	-0.68	-0.44	-0.71	-1.47	-1.38	-1.27	-0.9	-0.58	-1.21	-0.83	-0.62	-1.02	-0.76	-0.72	-0.32	-1.44	-1.14	-1.18	-0.72	-1.32	-1.09	-0.88	-1.87	-0.46	-0.79	-0.89	-1.54	-0.91	-0.82	-1.23	-0.48
A_23_P50508	PLA2G4C	1.24	0.77	1.13	1.28	0.99	1.32	1.07	1.58	0.76	1.32	1.88	1.15	1.07	1.91	0.74	1.17	0.97	1.39	1.6	2.73	2.21	2.19	1.2	0.26	0.06	0.88	1.09	0.35	0.49	0.71	1.23	0.72	0.37	1.46	1.27	0.88	1.21	0.81	0.84	0.32	1.71	0.75	0.96	0.96	0.7	1.24	1.54	0.4
A_32_P46594	LOC145837	0.74	2		0.81			2.52		0.93	0.2	0.63	1.42	2.17	0.14		0.16		0.09		1.92	-0.21		-0.08	-0.1		2.71	-0.63	0.52	0.36	1.89			0.32	2.32		0.97	1.58	1.07	1.38		-0.46	1.03	-0.44	0.45	2.31	1.47		-0.71
A_23_P56050	TNNT1	-2.94	-2.18	-3.03	-3.95	-2.92	-3.08	-2.69	-3.49	-2.69	-2.85	-2.68	-2.03	-2.66	-3.02	-3.38	-3.38	-2.39	-2.87	-0.72	-2.95	-3.28	-2.54	-2.39	-2.48	-2.38	-3.08	-2.48	-2.3	-3.45	-2.68	-3.31	-3.3	-1.48	-2.4	-2.49	-1.6	-2.59	-2.43	-2.81	-1.21	-2.94	-3.41	-3.07	-2.51	-2.4	-1.71	-1.66	-2.71
A_23_P158231	APBA2	0.18	-1.11	-0.62	-1.31	0.04	-0.88	-0.64	-1.43	-0.89	-0.61	-0.51	-0.34	-0.57	-0.64		-0.7	-0.1	-0.32	-1.17	-0.71	-1.33	-0.03	-0.3	0.21	-0.68	0.69	0.23	-0.45	0.14		-0.73	-0.32	0.33	-0.47		-0.14	-0.16	-0.81	-1.01	2.51	-0.78	-0.81	-0.63	-1.57	-0.95	-1.54	-1.12	-0.42
A_23_P169003	SH2D4A		-0.62		-1		-1.27	-0.88	-0.95	-0.49	-2.02	-1.08	-1.89	-0.41	-1.06	-0.88	-0.9	-0.88	-0.95		-0.55	-0.33	-0.84	0.6	-1.58	-1.07	-0.06	-0.58	-0.47	-1.09	-0.14	-0.37	-0.4	0	-0.35		-1.32	-0.45		-1.04	0.42	-0.41	-0.1	-0.46	-1.78	-1.21	-0.21	-0.56	-1.06
A_23_P53476	LDHB	-1.51	-1.77	-1.66	-1.55	-2.22	-1.67	-2.02	-1.07	-1.38	-0.37	-1.45	-1.89	-2.46	-1.11	0.94	-0.79	-1.07	-1.96	-1.99	-1.03	-1.54	-1.07	-1.54	-1.43	-1.68	-1.62	0.08	-1.79	-2.11	-2.1	0.17	-0.64	-1.3	-1	-1.47	-1.62	-1.39	-1.12	-1.45	-1.45	-0.56	-0.92	-0.21	-1.58	-0.87	-0.78	-1.24	-2.18
A_23_P122052	LOC493869	-1.78	-2.51	-2.07	-1.42	-1.9	-1.7	-1.58	-1.45	-1.47	-1.97	-1.71	-2.32	-1.88	-1.32	-1.71	-1.2	-2	-1.64	-2.36	-1.42	-2.01	-2.73	-1.08	-1.8	-1.8	-1.45	-1.31	-1.65	-1.53	-1.48	-1.14	-1.55	-1	-1.38	-1.72	-1.55	-1.45	-1.94	-1.76	-0.96	-0.84	-0.78	-0.6	-1.28	-1.3	-0.48	-0.44	-1.41
A_23_P19482	DDAH2	1.88	1.28	1.18	1.74	1.49	1.38	0.79	1.49	1.7	1.71	1.56	1.1	1.23	1.1	1.7	2	0.75	1.32	1.34	1.22	1.58	1.04	1.33	0.99	1.48	1.33	1.92	0.71	1.79	1.15	2.23	1.35	1.38	1.46	1.39	1.21	1.56	1.08	0.88	1.4	1.92	1.52	2.43	1.01	1.14	0.67	1.31	0.87
A_23_P362694	C4orf7	4.11	2.54	4.42	2.63	3.9		4.8	3.94	1.91	3.18	4.12	2.92	3.64	4.26	0.71	1.38	4.56	1.84		-0.26	-0.4		5.11	4.57	3.37	3.22	-0.09	0.84	3.32	2.99	-0.71	0.44	0.86	1.4	3.46	1.24	3.63	1.11	4.51	2.43	1.84	0.38	-0.22	0.69	-0.16	2.48	0.5	4.59
A_23_P6771	LMCD1	1.34	0.79	1.09	1.11	1.19	0.7	0.7	2.22	0.34	1.86	1.79	0.36	0.98	0.71	2.9	1.86	1.56	0.89	0.94	1.39	1.89	0.23	1.7	0.18	0.71	1.71	2.25	1.08	1.38	0.9	2.84	2.73	0.63	0.64	2.29	1.16	1.02	0.67	1.62	1.66	2.4	1.66	3	1.18	1.15	1.12	1.72	1.9
A_23_P132874	C3orf26	-1.66	-1.8	-1.63	-0.69	-1.98	-1.12	-1.57	-0.26	-0.73	-1.13	-1.56	-1.76	-1.64	-1.45	-0.86	-0.78	-1.34	-1.73	-2.06	-0.31	-1.75	-1.35	-1.73	-1.48	-1.63	-1.54	-1.21	-2.08	-1	-2.15	-0.56	-1.5	-1.34	-1.63	-1.15	-1.84	-1.47	-1.9	-1.18	-1.29	-1.57	-1.2	-0.6	-1.45	-1.27	-0.87	-1.54	-1.91
A_32_P159770	540830	0.31	0.04	0.05	0.29		-0.29	0.34	0.73	0.31	-0.48	-0.67	0.26	-0.74	-0.14		-0.48		1.5	0.22	0.81		0.62	1.03	0.29	1.79	-0.39	0.22	0.35	0.15	-0.29	0.64	1.99	0.06	-0.11	0.35	1.13	-0.43	0.57	0.48	0.96		0.04	-0.39	0.68	0.23		0.61	0.51
A_23_P114947	RGS2	2.08	2.37	2.4	0.64	4.03	1.31	1.35	0.92	-0.25	1.8	2.88	2.23	1.4	1.18	-0.17	0.92	1.92	2.09	-0.28	0.93	1.91	-0.19	2.35	1.34	1.69	0.08	-0.46	1.08	3.97	2.07	-0.04	-0.58	1.54	-0.19	2.95	1.81	0.14	1.43	1.73	0.84	0.98	0.43	0.31	1.1	2.87	1.62	0.96	3.01
A_23_P32707	ESPL1	-1.17	-1.35	-0.85	-0.71	-1.48	-0.68	-0.57	-1.88	-0.35	-1.51	-0.09	-1	-0.76	-0.86	-2.09	-0.8	-1.38	-1.15	-0.76	-1.19	-1.48	-0.93	-1.59	-0.69	-0.99	-0.42	-1.51	-0.58	-0.92	-0.4	-1.1	-1.56	-1.15	-1.35	-1.4	-1.38	-1.21	-1.08	-1.09	-1.23	-1.62	-1.1	-1	-0.81	-1.74	-1.28	-1.09	-0.42
A_23_P210274	PREI3	-0.69	-0.84	-0.79	-0.17	-0.85	-0.63	-0.89	-0.69	-0.39	-1.79	-1.48	-1.25	-0.65	-0.68	-1.67	-0.28	-1.97	-0.92	-1.72	-0.84	-1.28	-1.89	-0.96	-0.83	-0.93	-0.87	-0.67	-0.64	-0.59	-0.66	-0.38	-0.78	-0.84	-0.88	-0.83	-0.2	-0.72	-1.29	-0.9	-2.11	-0.41	0.11	-0.32	-0.23	-0.01	-0.03	-0.11	-0.82
A_23_P130149	ENO3	-1.71	-1.58	-1.73	-1.53	-1.68	-1.56	-1.76	-2.02	-1.19	-2.43	-1.21	-1.62	-1.59	-1.34	-1.88	-1.42	-1.91	-1.62	-1.11	-0.98	-1.35	-1.49	-1.71	-1.3	-1.41	-1.74	-1.43	-1.22	-1.5	-1.55	-1.5	-1.62	-1.38	-1.79	-1.41	-1.59	-1.79	-1.84	-1.67	-0.94	-1.63	-1.63	-1.22	-1.62	-1.41	-1.08	-1.38	-1.32
A_23_P129458	HSPC105	1.15	1.71	0.97	1.66	0.9	1.24	0.74	1.94	1.48	-0.78	0.56	0.34	0.47			-0.06		0.79	1.02	1.69	0.26	0.74		1.75	1.29	0.31	-0.15	0.17	1	0.32			0.61	2.02	1.27	1.35	-0.11	1.23	0.6	1.43	-0.24	0.09		1.94	1.1	1.31	1.67	0.4
A_23_P385067	CLIC6	2.62	3.42	1.3	1.72	1.95		1.23		2.78	1.22	2.76	1.89	2.01	2.69	1.01	3.58		0.39			1.22	3.06	1.5	3.62		1.5		1.1	3.62	2.53	0.68		1.39	0.46	2.12	0.84	3.75	1.28	2.44	0.8	1.64	4.4	1.48	0.96	4.14	0.45	2.13	4.14
A_23_P61180	PLCXD1	-2.09	-1.38	-1.82	-1.74	-1.82	-2.04	-2.34	-2.09	-1.64	-1.03	-1.89	-2.02	-1.59	-1.61	-1	-1.18	-2.42	-1.08	-1.87	-1.64	-1.35	-1.72	-1.12	-1.17	-1.75	-1.44	-0.44	-1.39	-1.43	-1.88	-0.52	-1.6	-2.14	-2.43	-1.42	-1.17	-2	-1.8	-2.01	-2.92	-2.06	-2.26	-1.2	-2	-2.4	-1.39	-2.38	-1.71
A_23_P125451	PTPRC	2.12	0.21	1.79	1.6	1.42	0.91	0.37	0.76	0.74	-0.43	0.46	-0.58	0.62	1.14	-0.85	0.38	0.35	0.56	-0.85	-0.91	1.01	-0.48	0.85	-0.76	0.75	0.74	1.45	0.28	0.12	-0.14	0.59	1.19	0.31	0.6	-0.05	0.11	0.02	0.09	0.69	-0.31	1.5	0.77	0.06	0.66	1.32	1.82	1.42	0.9
A_23_P107394	HES7	-0.32	0.28	0.09	-3.17	1.04	-0.31	0.89	0.53	-2.55	3.7	-0.74	4.19	-0.43	0.28	0.49	-0.5	-0.51	0.82	0.16	-1.66	-1.81	-0.63	1.23	0.82	0.63	-0.15	1.47	-0.04	-1.1	-0.29	-0.2	1.25	-1.63	-0.03	0.73	0.94	0.11	0.76	1.03	1.11	0.83	-0.56	-0.22	-0.6	-0.28	-0.35	-0.59	0.11
A_23_P34744	CTSK	3.48	3.19	3.47	3.44	3.19	3.34	3.19	4.32	3.29	3.65	2.48	1.57	1.2	2.88	3.06	2.85	1.55	3.05	3.37	3.58	2.64	3.04	2.84	1.77	3.23	4.2	3.71	2.66	3.93	3.12	3.43	3.07	3.95	3.98	2.56	2.77	3.21	3.73	3.35	1.66	4.68	4.1	3.85	3.74	2.96	2.6	3.98	3.56
A_32_P163247	CD8A	3.69	2.08	2.02	1.53	0.46	1.96	1.89	1.66	1.46	0.8	1.03	1.7	1.31	1.35	-0.12	0.12		1.01	1.2	1.73	2.1	0.78	1.01	1.71	1.62	1.64	0.52	0.94	0.34	0.57	0.13	-0.17	0.78	1.41	1.06	1.43	0.86	1.11	1.92	0.2	1.37	0.74	0	1.93	0.73	1.59	1.49	0.97
A_32_P117322	540910	1.57	2.03	2.09	1.56	0.64	2.34	1.6	2.09	1.68	0.43	2.32	0.92	2.1	1.2		0.91	1.97	1.47	0.99	1.67	1.08	1.15	0.85	0.17	1.99	1.98	-0.58	1.28	1.87	1.61	-0.81	0.74	1.3	1.49	1.59	0.54	1.61	0.77	2.41	-0.19	0.61	0.58	-1.18	2.31	2.3	1.16	1.26	1.7
A_23_P133995	PPIL1	-1.78	-1.59	-1.86	-1.63	-1.55	-1.66	-1.42	-1.3	-1.69	-1.54	-1.61	-1.3	-1.43	-1.31	-2.35	-1.64	-1.6	-1.82	-1.55	-0.94	-2.18	-1.74	-1.56	-1.16	-1.35	-1.63	-2.41	-1.98	-1.12	-1.4	-2.24	-2.3	-2.25	-1.4	-1.54	-1.86	-1.92	-1.95	-1.39	-1.63	-2.38	-1.79	-2.62	-1.94	-1.15	-0.87	-1.36	-1.56
A_23_P156180	SLC22A4	-1.49	-0.33	-1.42	-0.56	-0.48	-1.7	-1.25	-0.94	-0.85	-2.24	-0.69	-2.17	-0.33	-0.03		-0.57	-0.94	-0.77	-0.58	-1	-1.62	-1.65	-0.25	-0.97	-0.69	-0.87	-0.67	-0.38	0.15	0.33	-1.04	-0.5	0.23	-1.23	-0.02	-0.77	-1.8	-1.34	-0.82	1.19	-0.81	-0.3	-1.76	-0.31	0.21	-0.58	-0.86	-0.31
A_32_P26738	KIAA1143	0.62	0.74	0.34	1.31		-0.01	-0.09	0.3	1.3	1.12	1.05	0.11	1.61	-0.36	-0.31			0.48	0.84	2.13	1.1		0.61	1.06	1.02	1.46	1.78	0.74	0.46	1.38	0.39	0.72		0.09		0.93	-0.04	0.61	0.76		0.56	1.75	1.77	0.91	0.72	-0.03	0.18	1.08
A_23_P146584	C9orf30	-1.37	-2.05	-1.52	-1.01	-1.73	-1.39	-1.78	-1.28	-0.95	-1.67	-1.95	-1.81	-1.41	-1.54	-1.2	-1.2	-1.4	-1.24	-2.23	-1.39	-1.24	-1.09	-1.63	-1.28	-1.66	-1.36	-1.06	-1.64	-1.25	-1.43	-1.59	-0.5	-0.7	-1.62	-1.21	-1.59	-1.59	-1.39	-1.33	-0.73	-0.94	-1.07	-1.42	-1.35	-1.38	-0.67	-1.15	-1.09
A_23_P129602	PRSS21	-1.52	-1.89	-1.56	-1.69	-1.48	-1.91	-0.79	-1.75	-0.59	-1.3	-1.33	-1.57	-1	-1.29	-2.1	-1.5	-1	-1.77	-1.58	-1.79	-2.38	-1.82	-1.5	0.77	-1.4	-1.91	-1.74	-1.36	-0.97	-1.17	-1.61	-1.32	-0.41	-2.11	-1.07	-1.12	-0.11	-1.74	-1.22	0.3	-1.34	-1.13	-1.56	-0.88	-2.04	-1.37	-1.75	-1.14
A_23_P117104	AQP5	4.59	4.75	4.41	3.99	4.07	5	4.57	3.23	4.58	3.95	3.83	5.57	4.26	4.48	0.23	2.76	5.17	4.48	4.97	5.69	4.36	5.03	2.03	4.71	5	4.21	1.4	3.98	2.9	4	1.09	1.54	4.52	4.7	2.99	4	4.87	4.63	4.56	1.98	5.17	3.19	1.28	5.47	4.51	2.91	4.21	2.91
A_32_P133926	541000	-0.58	-0.89	-0.07	-1.14	-0.41	-1.11	-0.71	-1.23	-1.59	-0.55	-0.52	-0.34	-0.9	-0.65	0.1	0.86	-1.92	-1.06	-0.68	-1.97	-1.66	-2.28	-0.84	-0.65	-0.88	-0.62	-0.04	-0.73	-0.98	-1.01	0.8	-0.7	-1.55	-0.4		-0.43	0.14	-0.45	-0.9	-1.64	-0.21	-0.75	-0.05	-1.55	-1.01	-1.16	-1.54	-0.8
A_23_P30900	HLA-DQA1	2.75		2.36	-0.2	1.04	1.91	1.52	1.82	0.92	1.74	2.12	2.13		0.23	1.23			0.96		2.99	-0.1	1.68	1.29	0.34	1.69			0.99	1.95		1.9		1.26	1.88	2.46	0.82	0.3		1.54	1.08	-0.06	1.18	-0.2	1.85	1.44	1.05	1.4	1.39
A_23_P155257	FOXP1	1.11	1.52	0.85	0.85	1.9	0.56	1.14	2.23	0.92	1.7	1.34	2.39	1.59	1.06	1.46	1.13	0.29	1.13	1.63	2.32	0.18	0.32	1.53	0.29	1.06	1.11	0.97	1.61	1.39	1.8	0.47	1.5	-1.17	0.84	1.39	1.24	1.06	1.15	1.82	1.76	1.24	1.22	0.55	1.24	1.43	0.75	1.15	0.79
A_23_P201747	PADI2	2.6	1.98	2.35	1.36	1.08	2.95	1.79	1.21	1.86	2.48	2.04	1.75	1.51	2.28	0.5	0.54	1.88	1.8	2.84	0.71	2.8	2.84		2.75	2.85	1.19	0.63	1.43	1.4	2.11	0.67	0.85	0.36	2.61	1.48	1.48	1.65	2	1.72	0.79	1.61	0.8	0.76	2.66	1.45	1.66	1.86	1.78
A_23_P4212	HOXB13	-1.27	-0.85	-0.93	-1.24	-1.18	-0.92	-1.2	-1.13	-0.6	-1.2	-0.51	-0.95	-0.58	-1.41	-1.02	-0.91	-1.13	-1.18	-0.66	-0.91	-1.62	-1.62	-0.96	-1.3	-0.88	-0.92	-0.99	-0.69	-0.77	-0.8	-0.71	-0.75	-0.55	-0.96	-0.99	-1.27	-1.86	-1.24	-1.36	-0.53	-0.96	-0.65	-0.83	-2.59	-0.95	-1.14	-1.45	-0.15
A_32_P875758	A_32_P875758	-1.42	-0.76	-0.49	-0.66	-1.16	-0.36	-0.77	-0.27	-0.63	-1.99	-0.5	-0.6	-0.34	-0.7	-1.34	-0.87	-0.46	-1.21	-0.57	0.23	-0.59	-0.7	-0.73	-0.75	-1.84	-0.01	-1.18	-0.51	-0.38	-0.69	-1.21	-0.44	-0.71	-0.51	-0.93	-1.46	-0.8	-1.41	-0.35	-0.75	-1.28	-0.51	-0.7	-0.51	-0.49	-0.36	-0.4	-0.61
A_23_P153757	LSM4	-1.46	-1.43	-1.82	-2.25	-1.74	-1.51	-1.09	-1.87	-2.04	-1.07	-1.7	-0.88	-1.63	-1.77	-1.29	-1.67	-1.11	-1.45	-1.41	-2.03	-1.49	-0.77	-1.42	-0.84	-1.31	-1.56	-1.76	-1.84	-1.74	-1.72	-1.89	-1.92	-2.09	-1.26	-1.43	-1.3	-1.6	-1.63	-1.78	-1.36	-2.01	-1.86	-2.25	-1.98	-1.48	-1.67	-1.68	-1.84
A_23_P96271	MYOM1	2.15	2.12	2.12	1.28	2.15	1.44	0.7	2.84	0.72	3.87	3.12	0.84	0.53	1.05	4.5	2.67	2	0.78	2.2	1.82	1.43	0.91	2.51	0.39	0.61	1.42	2.79	1.75	0.92	0.76	4.1	2.99	0.65	1.83	2.03	1.75	1.54	1.45	1.84	1.36	2.5	1.74	3.35	2.55	1.35	0.76	1.26	1.34
A_23_P87238	SAA2::SAA4	-1.42	-0.46	0.01	-0.36	0.3	-0.35	0.3	1.09	-1.43	1.2	2.9	-1.67	0.95	-0.62	3.44	-0.47	0.67	0.2	-0.33	-0.75	1.23	-1.56	0.15	-1.27	0.92	0.28	2.03	0.84	2.48	1.36	4.94	3.31	-0.79	-1.71	2.39	-0.1	0.29	-1.99	2.63	1.72	1.16	1.82	1.56	0.19	-0.29	-0.77	-0.26	2.84
A_32_P138586	541064	-0.26	0.23	-0.07	-3.35	1.12	-0.26	0.85	0.78	-2.68	3.54	-0.68	4.07	-0.37	0.21	0.81	-0.34	-0.25	0.79	0.13	-1.67	-1.87	-0.53	1.14	0.79	0.83	-0.17	1.39	-0.06	-1.06	-0.31	-0.05	1.41	-1.32	-0.03	0.52	0.85	0.14	0.41	1.13	1.16	0.75	-0.54	-0.21	-0.62	-0.35	-0.38	-0.5	0.21
A_23_P203702	ARRB1	1.57	1.56	1.3	1.47	1.16	1.18	0.99	1.05	0.84	1.19	1.35	1.13	0.98	0.65	1.79	1.08	1.32	0.91	1.82	1.13	1.84	0.59	1.4	0.53	1.01	1.41	1.35	0.42	1.09	1.04	1.84	1.04	0.53	1.75	1.34	1.31	0.93	0.61	1.01	0.31	0.86	1.08	1.53	0.8	0.49	0.66	0.49	1.71
A_32_P218707	A_32_P218707	1.75	1.99	2.52	1.11		2.18	0.96	1.04	0.83	1.55	2.19	1.65	1.74	1.4	1.92	1.48	1.77	1.18	1.52	0.85	0.77		0.94	2.3	1.56	1.67	2.14	0.69	1.7	0.84	1.73	2	1.57	1.71	2.02	1.99	0.92	1.32	1.57	0.47	2.49	0.99	1.52	1.63	1.29	2.33	1.86	1.62
A_23_P71241	SEC61G	-2.07	-1.9	-1.66	-0.62	-1.7	-1.68	-1.39	-0.67	-0.77	-1.27	-1.41	-1.72	-1.65	-1.38	-1.96	-0.85	-1.74	-1.8	-1.63	-0.83	-2.06	-1.47	-2	-1.07	-1.6	-1.5	-1.62	-1.47	-0.84	-1.25	-0.76	-1.63	-2.3	-2.02	-1.58	-1.53	-1.9	-1.79	-1.37	-2.18	-1.41	-0.97	-0.73	-1.47	-1.2	-1.1	-1.55	-1.71
A_32_P77759	TMEM105	-0.01	0.38	0.18	-2.34	0.66	-0.04	0.79	0.21	-1.89	2.35	-0.3	2.76	-0.16	0.12	0.65	-0.3	0.19	0.77	0.4	-0.28	-0.9	0.09	1.14	0.77	0.86	-0.07	1.15	-0.08	-1.07	-0.27	-0.17	1.09	-0.24	0.13	0.41	0.83	0.24	0.51	0.86	0.92	0.47	-0.4	-0.44	0.04	-0.31	-0.44	-0.1	0.25
A_23_P502470	IL6ST	-0.54	1.58	-0.28	0.39		-0.65	0.59	1.93	0.14	0.99	0.45	1.94	1.64	1.01	0.27	0.67		-0.06	0.81	-0.2	-0.71		0.53	-0.43	-0.2	0.75	0.59	1.62	1.5	0.92	1.27	1.23	-0.97	-1.05	0.45	0.09	1.15	1.12	1.92	-0.21	0.89	2.55	0.36	0.05	0.74	0.46	0.41	1.04
A_32_P211253	A_32_P211253	-0.92	-1.25	0.5	0.92	-0.26	0.07	-0.45	-0.31	0.63	1.11	0.27	0.07	0.61	0.39	1.27	0.02	-0.25	0.23	0.48	0.09	1.64	1.78	0.03	2.23	0.56	1.07	-0.07	0.39	0.07	1.12	0.04	0.2	1.52	1.49	0.69	-0.5	0.85	1.22	-0.11	0.1	0.27	0.35	0.15	0.72	0.68	0.59	-1.03	0.06
A_32_P195181	541173	0.23	-0.16	-0.22	-0.01	0.6	0.07	0.67	0.69	0.15	0.81	0.63	0.15	0.09	0.29	0.68	1.08	-0.02	1.95	0.48	0.72	-0.01	-0.22	0.51	0.73	0.88	-0.12	0.82	0.06	0.22	0.08	2.02	-0.56	-0.02	-0.14		0.58	0.3	-0.08	0.3	0.17	1.13	0.5	2.07	0.41	-0.21	0.11	-0.14	0.34
A_23_P359540	HIST1H4F	-1.31	-1.76	-1.91	-1.94	-1.25	-1.7	-1.07	-1.59	-1.11	-1.69	-1.75	-1.15	-2.01	-1.54	-1.62	-0.74	-1.5	-1.23	-0.93	-0.98	-1.65	-1.43	-0.56	-1.52	-1.58	-1.11	-1.33	-1.24	-1.37	-1.43	-1.3	-1.44	-0.55	-0.26	-1.22	-1.68	-0.97	-2.24	-1.93	-0.79	-1.06	-1.03	-1	-1.11	-0.38	-1.19	-0.89	-1.83
A_32_P62371	541210	-0.32	0.58	0.37	0.82	0.91	-0.22	0.47	1.51	1.74	0.6	1.2	0.67	0.55	0.84	1.34	0.04	1.32	1.3	1.34	2.33	0.49	0.5	0.8	-0.2	-0.28	-0.31	-0.33	0.62	0.88	0.66	-0.16	-0.17	-0.94	-1.19	0.14	0.4	0.2	1.06	0.65	0.05	0.37	0.45	1.13	1.51	1.19	1.27	1.6	0.93
A_23_P159974	KLHL13	1.13	1.68	0.44	0.86	1.09	1.07	1.06	0.59	0.89	-0.61	0.01	0.14	0.72	1.45	-1.06	0.21	1.59	0.67	1.16	0.37	0.14	0.64	1.07	0.92	1.65	1.45	-0.59	0.81	-0.03	1.06	-0.87	0.85	0.43	2.44	0.31	1.23	1.38	0.88	1.07	-1.83	1.51	1.05	-0.72	1.2	2.26	1.5	0.53	0.28
A_23_P66095	MC1R		-0.88	-0.92	-0.95		-0.21	-0.6	-1.2	-0.72	-0.54	-1.23	-0.08	-1.14	-0.03	-0.82		0.27	-0.09	-0.61	-0.18	-0.55	-0.52	-0.91	-0.58	-0.89	-0.29		-0.76	-0.65	-0.36		-1.13	-1.06			-0.48	-0.9		-0.02	-0.54	-0.86	-0.93	-0.35		-0.99	-0.98	-0.57	-0.91
A_23_P26640	MGC45438	2.71		2.31	1.76	2.23		2.15	1.53	2.63	1.67	0.85	2.21	2.41	2.13	1.93	3.67	1.82	1.33	2.3	0.49	1.66	2.21		2.79	1.88	2.87	2.2	2.52	3.21	2.61	2.16		0.76	3.31	1.99	1.55	2.46	1.76	1.7	0.65	2.37	3.44	1.4	1.5	1.41	1.95	2.61	1.95
A_23_P19894	AQP1	2.93	3.28	3.03	2.12	2.6	2.67	2.4	2.47	2	3.56	2.71	3.61	2.97	2.69	4.25	2.87	3.37	2.69	3.56	2.18	3.13	2.83	3.65	2.64	2.41	2.96	3.53	3.02	2.76	2.85	3.06	4.11	2.06	3.01	4.33	2.66	2.58	2.94	2.75	2.28	3.23	2.86	2.86	3.21	2.99	2.69	2.88	3.44
A_23_P142447	ADAMTS10::MYO1F	1.37	0.74	1.55	0.99	1.73	0.32	0.68	0.27	1.07	1.08	0.87	0.62	0.91	0.5	0.37	0.2	0.53	0.8	0.78	0.3	0.85	0.75	0.91	0.21	1.44	0.94	0.47	0.46	1.19	0.42	1.01	0.15	0.49	0.85	1.53	0.67	0.52	1.25	1.06	0.42	1.23	0.16	0.8	0.31	1.39	0.58	0.64	1.14
A_32_P128980	CDNA		0.48		1.2	1.39		0.07	0.94	0.39	2.3	1.13	0.7	0.41	0.97	1.23	0.92	0.41	0.81	0.42	0.45	1.84	1.19	0.65	0.73	-0.05	0.48	2.07	0.94	0.71	0.25	1.28	3.08	0.72	0.46	1.86	1.94	1.82	0.84	1.88	2.32	2.42	1.4	2.08	1.27		1.38	1.45	1.78
A_23_P402899	SLFN5	1.3	1.24	0.59	1.45		0.44	1.11	1.44	1.36	1.29	2.35	0.73	2.05	0.99		1.59		1.53	2.16	1.25	1.6		2.05		1.6	0.61	1.83		1.9	0.62	2.72	2.72	0.42	-0.49	1.05	1.05	2.18		1.25	1.2	1.61	1.77	2.35	1.48	1.02	1.04	2.29	1.46
A_23_P111860	FLJ10324	1.24	0.54	1.33	0.73	0.63	0.57	1.06	0.81	0.74	0.77	0.71	0.6	0.76	1.41	0.88	1.51	0.54	1.13	0.46	0.84	0.84	0.67	0.91	0.08	1.28	0.56	0.66	0.42	1.63	0.39	1.36	0.59	2.16	0.79	0.99	0.31	1.23	0.47	1.74	-0.26	1.31	0.72	1.33	1.01	-0.13	0.66	0.77	0.07
A_23_P74391	CHML::OPN3	-0.56	-1.26	-1.09	-1.15	-1.36	-1.08	-0.95	-2.21	-0.55	-2.05	-1.71	-2.06	-1.26	-0.81	-2.09	-0.61	-1.78	-1.23	-1.45	-2.2	-0.46	-1.41	-1	-0.84	-1.55	-1.39	-1.09	-1.34	-1.22	-0.46	-0.68	-0.96	0.18	-0.7	-1.1	-1.18	-0.75	-1.33	-1.41	-0.12	-1.04	-0.88	-1.26	-0.57	-0.66	-0.47	-0.69	-1.07
A_23_P48513	IFI27	2.39	2.06	2.16	2.56	2.24	2.9	3.12	3.15	2.14	3.58	2.99	2.01	2.24	2.89	3.87	4.06	2.98	2.39	2.79	2.42	2.35	1.39	2.43	1.63	1.62	2.75	3.29	2.23	2.86	2.33	3.72	3.39	2.12	1.57	4.02	2.2	2.97	2.25	4.03	4.19	3.78	3.12	3.61	3.14	2.24	2.34	3	3.1
A_23_P62999	EXTL1	0.86	1.08	0.74	0.43	0.76	1.02	0.73	0.04	0.78	0.01	0.9	0.78	0.85	1.38	-0.09	0.26	2.15	0.93	1.34	1.26	1.54	1.56		1.12	2.23	0.67	0.08	0.72	0.19	0.64	-0.72	-0.47	0.41	0.92	0.14	1.34	1.1	1.72	0.61	0.1	0.38	0	-0.38	1.68	0.75	-0.06	1.24	0.2
A_23_P56734	HNMT	0.94	0.36	0.69	0.74	0.82	0.58	0.47	1.32	0.85	1.14	0.35	0.01	0.86	0.52	2.23	1.47	0.72	0.47	0.26	-0.11	0.81	0.24	0.73	0.46	0.33	1.11	1.7	0.97	0.31	1.22	2.24	2.45	0.85	1.39	1.1	0.84	1.18	0.97	1.03	-0.38	1.91	2.27	2.05	1.19	1.67	1.1	1.36	0.43
A_23_P170667	ASPHD1	-1.22	-1.31	-1.06	-2.15	-1.5	-0.83	-0.73	-2.16	-0.85	-1.82	-1.31	-0.98	-1.69	-0.92	-2.5	-1.56	-1.43	-1.42	-1.23	-1.23	-1.87	-0.44	-1.13	-0.9	-0.99	-1.53	-1.6	-1.88	-1.1	-1.44	-2.41	-2.04	-0.17	-0.96	-1.29	-1.66	-1.25	-1.29	-1.85	-0.41	-1.56	-1.88	-2.32	-1.4	-1.46	-1.32	-1.24	-1.4
A_23_P50096	TYMS	-3.16	-4.47	-3.49	-4.58	-5.27	-3.99	-3.5	-5.05	-4.33	-4.01	-4.9	-4.59	-4.72	-3.57	-6.04	-5.17	-3.05	-4.47	-4.82	-1.71	-4.18	-2.95	-4.4	-1.87	-3.2	-4.27	-5.11	-4.75	-5.4	-4.95	-6.39	-5.24	-3.34	-3.24	-4.71	-4.34	-4.23	-3.7	-3.81	-3.91	-4.25	-4.84	-5.75	-4.4	-3.78	-1.78	-3.1	-4.04
A_23_P351275	UPP1	-1.31	-1.96	-1.69	-1.12	-0.98	-1.94	-0.77	-1.22	-0.8	-1.2	-1.12	-1.49	-1.23	-0.99	-1.39	-0.84	-1.16	-1.02	-1.72	-1.16	-0.7	-1.21	-0.97	-0.7	-0.96	-1.26	-0.49	-1.06	-1.12	-0.85	-0.61	-0.74	-0.48	-2.17		-0.95	-1.09	-1.25	-0.92	-0.32	-0.71	-0.97	-0.45	-1.16	-1.2	-1.75	-0.92	-0.34
A_23_P63600	ARMC4	0.85	0.91	0.73	1	0.65		0.37	0.61	0.15	2.1	0.66	0.79	0.63	0.59	1.35	0.71	0.39	1.14	0.47	0.2	0.96		0.8	0.2	1.7	0.86	2.75	0.64	0.55	0.62	1.23	2.39	0.29	0.69	1.45	1.66	1.13	0.87	0.79	-0.16	0.77	0.95	2.09	0.5	-0.05	0.82	0.5	0.43
A_23_P5422	TTC21B	0.34	1.1	0.74	0.69	0.59	0.88	0.89	0.68	0.64		1.11	0.23	1.15	0.07	0.04	0.86	0.65	0.75	0.98	1.66	0.66	0.39	0.81	0.03	0.54	2.1	-0.98	1.01	1.06	0.59	-0.12	1.23	0.49	0.78		0.16	-0.23	0.92	1.81	0.41	-0.14	0.32	1.04	0.64	1.14	0.91	0.26	-0.14
A_23_P214108	TPMT	-1.31	-2.27	-1.43	-0.58	-1.64	-0.85	-1.47	-1.14	-0.73	-2.25	-2.29	-2.02	-1.35	-1.07	-2.03	-1.17	-1.33	-1.67	-2.73	-2.08	-1.24	-0.94	-1.65	-0.93	-1.27	-1.19	-1.9	-1.5	-1.23	-1.25	-1.71	-1.8	-0.15	-0.44	-1.17	-1.14	-1.05	-1.53	-1.7	-1.02	-0.91	-0.97	-1.26	-0.93	-0.81	-0.51	-0.61	-1.69
A_23_P103951	CD55	-0.68	-1.05	-0.48	-0.53	-0.43	-1.05	-1.13	-1.25	-0.68	-1.38	-0.77	-1.61	-1.16	-1.26	-1.84	-1.27	-0.04	-0.86	-1.74	-1.75	-0.05	-0.69	-0.53	-1.53	-1.36	-1.12	-0.83	-0.93	-0.31	-0.69	-2.02	-1.58	0.12	-1.43	-1.1	-1.01	-1.4	-0.96	-1.45	-2.06	1.74	-1.57	-1.22	-0.87	-0.93	-0.4	-0.45	-0.65
A_32_P885123	FKBP4	-0.51	-0.85	-1.28	-1.65	-0.98	-0.76	-0.46	-1.39	-0.76	-1.2	-1.3	-0.79	-1.21	-0.26	-1.63	-0.56	-1.05	-1.14	-0.58	-0.63	-0.74	-0.26	-0.92	0.05	-0.51	-0.91	-0.55	-1.24	-1.04	-0.96	-2.09	-1.33	0.19	-0.33	-0.91	-0.82	-0.29	-1.03	-1.15	0.66	-0.94	-0.59	-1.87	-1.23	-0.55	-0.35	-0.71	-1.4
A_32_P79041	Transcribed	0.45	-0.04		2.17		0.41	-0.11	1.63	-0.11	1.58	0.46	0.11	-0.09	0.18	3.04	1.73	0.29	0.55		0.47	1.01	0.15	0.86	0.93	-0.48	0.64	1.68	0.03	0.47	0.49	1.86	2.03	0.01		1.13	-0.22	0.71	0.88	0.9	0.84	1.67	0.87	2.67	-0.02		0.65	0.88	0.77
A_23_P17242	ABHD1	0.72	0.65	0.45	0.16	0.62	0.76	0.72	0.71	0.51	2.22	1.61	0.52	1.14	0.9	1.58	1.89	1.17	0.38	1.29	0.91	0.74	0.47	1.04	0.39	1.39	0.58	1.65	1.08	1.09	1.33	1.77	1.84	0.55	0.63	1.26	0.3	1.15	0.41	1.28	0.56	1.49	0.82	2.04	0.88	0.31	0.23	0.76	0.24
A_23_P40821	HPS3	-0.67	-1.15	-1.33	-0.44	-0.84	-1.2	-1.5	-0.93	-0.77	-1.82	-1.14	-1.87	-0.86	-1.18	-1.76	-0.64	-1.54	-1.32	-1.18	-1.67	-0.82	-1.75	-0.77	-1.48	-1.19	-0.95	-1.23	-0.76	-0.85	-0.88	-0.75	-1	-1.08	-1.49	-0.95	-1.27	-1.23	-1.15	-1.03	-1.4	-1.04	-0.8	-0.92	-1.01	-0.71	-0.14	-1.02	-0.98
A_23_P216325	ASAH1	1.35	0.12	0.85	1.29	0.04	0.86	-0.56	0.65	0.61	0.79	-0.28	-0.42	0.34	0.07	1.75	1.69	0.14	-0.11	-1.39	-1.88	0.48	-0.11	0.53	-0.06	0.28	1.1	1.78	0.56	0.4	0.53	2.38	1.33	0.51	1.58	0.85	0.61	0.65	0.74	0.15	-0.34	1.91	2.04	2.48	0.27	0.81	0.86	0.9	0.27
A_23_P118203	LOC124220	1.27	2.78	2.14	1.98	2.19	3.01	3.21	2.64	2.4	2.66	1.21	2.56	3.57	2.27	-2.79	2.3	2.03	3.11	2.67	2.69	3.01	2.16	2.09	3.32	2.36	2.39	-2.06	2.36	2.07	2.26	-2.06	0.47	1.27	2.65	2.67	1.37	3.13	1.51	2.26	1.34	1.2	3.13	-2.56	3.65	2.31	2.17	1.88	1.22
A_23_P205828	A_23_P205828	-0.45	0.29	-0.48	0.13	-0.34	-0.84	0.17	0.1	-0.49	1.11	1.48	-0.61	0.25	-0.13	0.44	1.2	-0.59	-0.57	0.14	-0.64	-0.09	-1.07	0.52	-0.11	-0.13	0.7	1.22	0.75	0.41	-0.2	1.61	2.4	0.12	-0.35	0.48	0.54	-0.13	0.13	0.99	0.62	0.86	1.17	2.03	-0.74	-0.56	-0.51	-0.67	2
A_32_P95082	C9orf39	0.54	0.15	0.21	0.8	0.14	-1.04	0.2	1.59	0.05	0.33	0.34	0.43	1.37	-0.29	-0.39	-0.01	-0.69	0.33	0.69	0.58	0.28		0.66	0.06	0.22	-0.5	1.8	-0.13	0.07	0.37	-0.47	2.4	0.28	-0.98	0.46	-0.42	0.52	0.43	0.27	0.89	-0.38	0.4	0.17	0.22	0.02	0.34	0.42	0.23
A_23_P309281	INSL3	1.57	1.36	1.82	1.41	1.17	1.81	0.17	3.01	-0.07	3.97	2.79	0.09	0.83	1.56	4.84	2.89	2.22	1.49	1.94	1.7	2.5	0.27	2.5	0.41	1.33	1.23	3.86	1.96	1.47	0.26	3.92	3.1	0.58	1.07	3.85	2.42	2.45	1.97	2.32	2.38	3.15	1.8	3.72	0.84	0.48	-0.15	1.13	1.91
A_23_P159395	AXIN2	0.99	0.39	0.14	-0.26		0.66	-0.23	0.81	0.08	1.04	-0.45	0.22	-0.49	1.06		0.33		-0.16	-0.06	0.48	1.14	1.56		1.97	0.19	0.2	0.96	0.01	-0.34	-0.72	-0.25	-0.2	0.2	0.51	0.7	0.77	0.68	0.34	0.38	0.14	1.75	0.04	-0.34	0.29	-0.5	-0.07	0.03	-0.1
A_23_P404606	LOC153222	2.88	2.99	2.56	2.97	3.06	1.72	1.66	3.51	2.17	1.94	1.89	2.79	3.1	2.29	2.08	1.46	1.6	3.28	2.36	2.38	2.2	1.37	2.73	1.27	1.65	2.45	1.45	2.06	1.82	2.22	2.28	1.95	2.35	2.09	1.99	2.17	2.76	2.65	2.6	1.43	2.19	2.32	2.47	1.82	2.45	2.06	1.45	1.95
A_32_P63734	541534		0.37	0.58	0.94	-0.38	-0.91	0.36	0.85	0.13	1.66	-0.1	0.79	0.36	1.81	1.28	0.69	0.81	1.59	0.13	0.82	0.53	0.54		0.22	1.38	0.54	1.2	0.76	0.39	0.13	-0.43		0.27			0.41	0.13	0.25	-0.27	0.32	0.33	0.05	0.13	-0.06	0.57	0.43	1.19	1.43
A_23_P88489	CATSPER2::HISPPD2A	0.42	0.97	0.84	1.78	1.32	1.11	0.76	1.27	1.61	-0.39	1.01	0.48	1.65	0.53	-0.09	0.51	1.46	1.47	0.99	1.81	0.44	1.12	0.94	0.5	1.01	0.44	0.27	1.45	1.09	1.17	1.21	-0.61	0.56	0.47	0.52	0.9	0.56	0.93	0.66	0.49	-0.22	0.47	0.2	0.77	0.81	0.31	0.67	1.62
A_23_P119042	NKG7	0.7	1.39	0.68	-1.8		0.67	2.21	1.37	-1.52	2.18	0.73	2.09	0.56	0.5	0.5	0.58	0.41	1.47	1.16	0.48	-0.83		1.56	1.54	1.3	0.98	2.03	0.43	0.21	0.14	0.81	2.07	-1.35	-0.03	0.61	1.51	-0.23	1.24	1.67	1.23	0.48	-0.61	0.44	-0.27	-0.14	0.4	-0.49	0.85
A_23_P128613	KDELC1	-1.74	-2.01	-1.7	-0.94	-1.6	-1.62	-1.92	-1.54	-0.69	-1.79	-1.53	-1.94	-2.01	-0.99	-2.02	-1.1	-2.27	-2	-1.75	-0.3	-1.9	-1.55	-1.66	-1.42	-1.69	-1.46	-1.76	-1.83	-1.45	-1.2	-1.15	-1.45	-0.88	-1.52	-1.32	-1.88	-1.61	-1.65	-1.26	-2.53	-0.57	-1.07	-1.12	-0.87	-0.83	-0.37	-0.53	-1.6
A_23_P65000	C12orf24	-2.68	-2.57	-2.08	-1.24	-2.27	-1.73	-2.29	-2.59	-1.04	-2.89	-2.18	-2.39	-2.25	-1.83	-3.35	-2.76	-2.52	-2.67	-2.27	-0.88	-2.8	-1.94	-2.52	-1.53	-2.44	-2.56	-2.84	-2.53	-2.06	-2.31	-3.3	-2.51	-1.41	-2.62	-2.04	-2.74	-2.21	-1.78	-2.4	-2	-2.45	-2.09	-2.82	-1.66	-2.41	-1.26	-1.65	-2.7
A_23_P136753	IGHA1::IGHG1	0.36	0.52	0.51	-2.78	1.02	0.27	1.68	0.72	-2.28	2.73	-0.72	3.06	-0.32	0.86	-0.38	-0.68	0.6	1.34	0.28	-0.34	-0.65	0.68	0.81	0.72	1.52	-0.02	0.77	-0.03	-1.12	-0.43	-0.47	1.32	-0.93	0.24	0.8	0.96	0.33	1.15	1.14	0.68	0.65	-0.29	-0.39	0.45	-0.44	-0.04	-0.01	0.09
A_23_P93236	TRIM38	0.66				1.03	0.7	0.29	1.19	0.74	0.63	-0.09	-0.26	0.38	0.42	0.79		0.74	0.84			1.64	0.75		1.28	1.32	1.51	-0.02	1.43	1.74			0.59	0.24	0.61		0.58	1.05	1.26	1.48	-0.25			1.17	0.58	-0.12	0.49	1.37	-0.38
A_23_P377996	RNF180			1.69	0.5	0.33	1.01	0.71	1.03		-0.27		0.12	-0.24	0.36	0.66	0.41	0.33	0.66			0.94	0.22	0.01	0.03	-1.02	-0.06	0.98	0.55	0.6	-0.05	1.37		0.45	0.42		0.85	0.8	0.03	0.28	1.73	0.63	0.69	0.32	0.77	0.72	0.57	-0.26	0.07
A_23_P9621	ELF4	0.5	0.89		1.47		1.41	0.95	-0.21		0.25	1.32	1.03	0.8	1.4	0.38	1.27		1.29			1.97	0.92	1.26	2.17	1.41	0.22	0.33	1.7		0.64	2.38	0.32	0.75		1.08	2.48	2.2		1.21	0.7	0.94	1.08	0.04	1.91			1.99	0.83
A_23_P218331	CYB561	0.97	1.22	0.5	0.03	1	0.59	1.68	0.59	0.39	0.84	0.73	1.77	1.06	0.68	-1.01	0.97	0.29	1.29	0.95	0.26	0.45	1.02	0.56	1.67	1.22	0.76	0.01	0.82	1.03	0.87	-0.99	0.18	-0.74	0.84	0.28	1	1.07	0.9	0.78	-0.9	-0.26	0.93	-0.88	-0.26	0.97	0.23	-0.31	0.34
A_23_P103720	AGMAT	-3.77		-3.63	-3.46		-3.64	-2.75	-3.15	-3.28	-3.19	-2.97	-3.13	-3.36	-2.9	-3.54	-2.46	-3.29	-3		-2.39	-3.39	-3.11	-2.56	-2.28	-2.97	-3.56	-2.79	-3.12	-3.39	-3.25	-3.41		-2.16	-3.94		-2.76	-3.2	-3.39	-2.86	-3.08	-3.2	-3.34	-3.33	-3.14	-3.9	-1.85	-3.37	-3.14
A_23_P89056	NUP93	-1.06	-1.22	-1.23	-1.24	-1.17	-1.16	-0.82	-1.69	-1.4	-1.29	-1.86	-0.9	-1.03	-1.42	-1.2	-0.91	-1.15	-0.79	-1.92	-2.03	-1.24	-0.9	-1.14	-0.26	-0.56	-1.1	-1.11	-1.25	-0.93	-1.15	-1.32	-1.25	-0.85	-0.9	-0.8	-0.84	-1.04	-0.96	-0.89	-1.19	-1.4	-1.15	-1.35	-1.24	-1.19	-0.9	-0.94	-0.75
A_32_P410272	CDNA	0.55	0.03	0.91	1.47	0.57	1.12	0.47	1.94	1.4	-0.16	0.58	0.45	0.1	0.81	-0.01	0.98	0.31	0.37	0.3	1.19	0.53	0.72	0.33	0.47	0.67	0.07	0.09	0.04	1.15	1.04	0.43	0.4	0.83	0.2	0.7	-0.14	0.73	0.69	0.77	1.66	-0.41	-0.02	0.03	2.37	0.63	0.98	0.19	0.01
A_23_P207400	BRCA1	-2.38	-2.46	-2.77	-2.82	-2.78	-2.59	-2.54	-2.78	-2.52	-2.49	-2.29	-2.88	-2.78	-2.39	-2.76	-2.47	-1.83	-2.94	-2.46	-1.55	-2.51	-2	-2.47	-1.39	-2.19	-2.38	-2.61	-2.63	-2.65	-2.49	-2.74	-2.57	-2.3	-2.3	-2.28	-2.55	-2.73	-2.28	-2.2	-3.07	-2.85	-2.37	-2.3	-2.87	-2.41	-1.12	-2.16	-2.59
A_23_P257104	NCBP1	-1.47	-1.95	-1.81	-1.55	-1.47	-1.63	-1.42	-1.44	-1.34	-1.64	-1.19	-2.04	-1.81	-1.32	-1.67	-1.08	-1.69	-2.31	-1.59	-0.67	-1.22	-1.66	-1.27	-1.22	-1.54	-1.88	-1.48	-1.91	-1.59	-1.18	-1.41	-1.76	-1.08	-1.36	-1.59	-1.84	-1.31	-1.61	-1.39	-0.8	-1.26	-1.23	-1.16	-1.13	-0.65	-0.69	-1.24	-1.65
A_23_P7791	OGFRL1	1.32	0.98	1.44	1.39	0.93	2.36	0.73	0.83	1.86	0.77	1.21	0.4	1.11	1.41	0.9	1.16	1.66	0.66	0.66	2.09	1.87	1.44	0.65	2.26	0.69	1.27	0.43	0.62	1	0.97	1.86	0.91	1.79	1.62	0.79	0.21	1.01	0.74	1.04	-0.24	0.56	0.63	0.97	1.77	1.25	1.18	1.14	0.47
A_32_P84454	SLC25A21	1.01	0.68	1.38	1.55	1.58	0.88	-0.12	0.92	1.16	0.84	1.31	0.3	1.52	0.8	0.48	1.67	0.54	2.32		0.07	1.29	1.86	1.09	1.02	0.35	2.18		2.49	0.57		2.52		0.67	1.63	0.64	1.48	0.65	0.99	0.18	0.67	0.98	0.81	1.51	1.75	0.4	0.93	1.31	1.3
A_32_P71171	541782	1.09	1.32		1.35		1.01	0.84	0.76	1.29	0.72	1.3	1.07	1.76	0.23		0.69		1.75	1.36		0.82		0.46	0.4	2.32	0.4	0.5	1.13	0.81	0.91	0.85	0.07	0.13	-0.32		1.17	1.38	1.87	1.6	1.2	1.41	0.54	0.7	1.22	1.11	1.49	1.36	1.15
A_23_P125588	TNMD	1.53		1.12	2.28		0.93	-0.04	2.75	1.3	2.48	1.28	0.91	0.93	0.42	2.99	2.35		1.09			1.86	0.81	1.44	-0.3		2.57	2.18	1.74	1.43	1.34	3.21	2.81	0.85		4.17	3.34	1.44	1.27	2.48	0.87	2.09	1.71	2.89	0.4	-0.33	0.74	1.02	1.92
A_23_P45475	GLA	-1.2	-0.11	-1.34	-0.56	-0.53	-1.21	-0.85	0.63	0.9	-1.19	-0.52	0.17	-0.56	-0.77	-1.69	-0.46	-1.66	-1.38	-0.3	1.3	-1.81	-0.75	-0.8	-0.39	0.06	-0.45	-1.27	0.08	1.48	-0.19	-1.14	-1.21	-0.86	-0.17	-0.89	-1.1	-0.1	-1.06	-0.58	-0.32	-0.99	1.14	-1.05	-1.08	0.66	-0.47	0.35	-0.62
A_23_P129614	NUDT21	-1.55	-1.72	-1.52	-1.29	-1.35	-1.18	-1.1	-1.53	-1.36	-1.59	-1.44	-1.77	-1.28	-1.65	-1.84	-1.07	-2.03	-1.78	-1.92	-0.68	-1.87	-1.96	-1.26	-1.33	-1.4	-1.2	-1.25	-1.42	-1.33	-1.32	-1.13	-1.62	-1.13	-1.02	-1.26	-1.21	-0.79	-1.19	-1.45	0.4	-1.09	-0.94	-0.64	-1.48	-1.4	-0.91	-1.31	-1.51
A_23_P257164	AMT	0.88	0.97	0.97	0.77	1.15	0.43	1.04	0.64	1.44	0.69	1.48	1.23	0.95	1.01	0.41	1.21	1.86	1.9	1.9	1.28	1.38	1.87	1.28	1.79	1.08	0.9	0.7	2.11	1.39	1.51	0.72	0.92	0.58	0.27	1.17	1	0.6	0.88	0.96	0.89	0.66	1.25	1.36	1.55	0.79	0.36	0.87	1.25
A_23_P121051	PCCB	-1.3	-1.43	-1.11	-1.71	-1.38	-0.85	-0.99	-1.6	-1.5	-0.43	-2.34	-1.21	-1.5	-0.96	-0.02	-0.7	-0.9	-1.15	-2.22	-1.66	-0.97	-0.5	-1.19	-0.12	-0.29	-1.11	0.12	-1.46	-1.42	-1.69	-0.52	0.14	-1.12	0.24	-1.13	-1.18	-0.95	-0.54	-1.1	-0.39	-0.43	-1.13	-0.23	-1.52	-1.03	-0.92	-1.58	-1.58
A_23_P134139	FABP7	1.58	-0.3	2.13	0.2	1.1	0.91	0.13	-1.07	1.18	-1.73	-0.63	-1.23	0	1.7	-2.59	-0.41	1.69	0.08	-0.04	1.37	-1.31	0.94	1.04	0.34	0.73	0.27		-0.51	0.43	0.65			0.19	2.14		0.81	0.77	-0.35	-0.47	0	-0.71	-0.53	-0.92	1.28	1.53	1.13	1.19	0.36
A_23_P107644	SNRPD1	-1.34	-1.52	-1.63	-0.91	-1.53	-1.11	-1.29	-1.06	-1	-1.16	-1.56	-1.05	-1.44	-1.25	-1.76	-1.42	-1.65	-1.71	-1.72	-0.18	-1.36	-1.54	-1.46	-1.06	-1.26	-1.43	-1.53	-1.79	-0.93	-1.64	-1.88	-1.69	-1.24	-1.24	-1.14	-1.5	-1.65	-1.54	-1.29	-0.6	-1.61	-1.46	-1.95	-1.3	-1.03	-0.71	-1.14	-1.51
A_32_P42213	541949	-0.59	-0.97	-0.61	-0.59		-0.41	-1.34	-0.98	-1.11	-1.05	-1.37	-0.37	-1.51	-0.67	-0.98	-0.42	-0.66	-0.91	-0.49		-1.42	-1.03	-0.67	-0.58	-0.76	-0.77	-1.24			-0.94	-1.32		-1.31	-0.31		-1.61	-0.9	-0.5	-1.5	0.51	-0.74		-1.35		-1.38	-0.96	-1.08	-1.75
A_23_P74278	PDE4B	1.35	0.8	1.18	1.23	1.55	1.55	0.5	0.33	1.01	0.53	0.93	-0.03	1.08	0.9	-1.28	0.95	0.97	0.71	0.39	1.45	1.94	0.58	0.93	1.03	1.1	0.92	-1.49	0.44	1.15	1.67	-0.4	0.45	0.24	1.74	-0.28	0.1	-0.16	0.8	0.82	-1.04	-0.78	-0.48	-1.2	0.47	1.07	0.83	0.79	2.22
A_23_P255111	IGFBP7	0.55	-0.27	0.96	0.37	0.53	-0.06	-0.1	0.41	-0.08	0.69	0.14	-0.94	-0.6	0.21	1.53	0.82	-1	0.34	-0.55	0.48	0.28	-0.22	0.7	-0.35	-0.03	0.52	1.39	0.61	0.75	0.42	1.2	0.84	1.04	0.18	1.02	0.65	0.25	0.42	0.26	0.68	2.69	1.39	1.58	1.27	0.78	1.13	1.82	1.42
A_23_P371885	ARL17P1	0.42	0.24	-0.05	0.57	0.84	0.7	1.17	1.93	0.86	0.03	0.87	1.62	1.45	0.76	0.34	1.07	0.76	-0.14	0.73	0.62	0.91	-0.02	0.65	0.01	0.37	0.09	0.26	0.78	0.65	1.13	0.41	1.61	1.01	-0.42	1.09	-0.21	-0.02	0.39	0.71	0.48	-0.54	1.78	0.52		1.55	0.91	-0.01	0.67
A_32_P29703	LOC645923::LOC650655	0.4	1	1.03	1.11	1.2	1	0.69	0.97	1.27	0.9	1.48	0.72	2.04	0.45	0.27	-0.04	1.14	0.49	0.66	0.85	1.7	0.88	0.71	0.69	0.59	0.32	1.27	0.81	1.15	1.53	0.28	-0.28	0.17	0.53	1.09	0.59	0.92		1.53	1.16	0	0.11	0.44	1.76	0.68	0.16	0.24	0.23
A_23_P105392	CCT2	-1.5	-1.83	-1.68	-1.05	-1.74	-1.32	-1.15	-1.18	-1.1	-1.03	-1.88	-1.21	-1.79	-1.16	-1.41	-1.55	-0.81	-1.57	-1.95	-0.5	-1.17	-1.16	-1.34	-1.15	-1.65	-1.63	-1.6	-1.66	-1.26	-1.5	-1.84	-1.88	-0.97	-0.89	-1.37	-1.52	-0.82	-1.33	-1.23	-1.67	-1.26	-1.33	-1.72	-1.29	-0.61	-0.56	-1.18	-1.88
A_23_P146084	GSR	-1.54	-1.83	-1.44	-1.29	-1.79	-1.44	-0.77	-1.32	-0.94	-1.38	-1.33	-1.84	-1.33	-1.18	-1.3	-1	-1.52	-1.5	-0.73	-0.49	-1.72	-1.23	-1.57	-1.44	-1.46	-1.32	-1.01	-1.44	-1.67	-1.13	-1.29	-0.7	-0.4	-1.05	-0.74	-1.53	-0.74	-1.58	-0.94	-0.09	-0.96	-1.09	-0.9	-1	-0.72	-0.85	-0.99	-1.14
A_23_P165295	NFIX	0.79	1.26	0.85	0.69	2.14	1.06	1.4	0.62	0.58	1.91	-0.16	1.64	0.61	1.94	1.21	1.11		2.9	0.83		2.78	1.27		1.94	1.83	0.63	0.86	1.88	0.73	0.83	0.82	2.16	-0.03	0.74	0.61	1.57	1.32	1.64	2.18	0.29	1.24	0.52	0.5	1.41	0.25	0.4	1.63	0.72
A_23_P215634	IGFBP3	-1.7	-2.58	-2.29	-2.05	-2.63	-2.89	-2.63	-2.5	-3.33	-1.73	-2.68	-2.38	-2.52	-2.84	-0.74	-2.46	-2.74	-1.93	-2.82	-3.21	-1.27	-2.79	-2.08	-1.64	-2.7	-2.59	-1.84	-2.58	-2.51	-2.43	-1.62	-2.15	-2.13	-2.43	-1.93	-1.83	-2.05	-2.66	-2.58	-1.64	-1.82	-2.47	-1.1	-2.14	-2.16	-1.43	-0.47	-1.54
A_23_P83134	GAS1	2.68	1.45	2.7	2.01	1.59	1.73	0.97	1.53	1.23	0.81	1.43	1.02	1.16	1.8	1.41	1.76	0.18	1.12	0.78	0.69	0.92	0.6	0.99	0.13	1.55	1.61	1.52	1.25	1.42	1.43	1.69	0.52	1.02	1.58	1.01	1.2	1.66	1.1	1.23	0.84	1.85	1.65	2.11	2.15	1.6	1.67	2.05	0.98
A_23_P134527	YKT6	-1.6	-1.37	-1.3	-0.69	-0.87	-1.18	-0.84	-1.06	-0.88	-1.45	-1.25	-1.65	-1.78	-1	-0.43	-0.75	-1.37	-0.68	-1.85	-1.4	-1.09	-1.32	-0.79	-0.93	-0.84	-1.34	-0.94	-1.12	-0.98	-1.18	-0.31	-0.48	-1.22	-1.11	-0.64	-0.72	-0.83	-1.2	-0.7	-0.72	-0.9	-0.92	-0.13	-1.16	-1	-0.63	-1.26	-0.75
A_23_P18078	RARRES1	3.29	3.04	3.31	1.79	3.82		2.27	3.29	0.35	1.92	3.15	2.69	3.89	3.65	2.32		2.64	2.62		2.07	2.37	2.14	3.73	1.93		2.34	0.85	1.2	3.15	3.4	0.7	1.2	3.11		1.84	2.12	1.72	2.23	3.54	0.33	2.91	1.09	1.89	2.51	3.66	2.78	2.05	3.88
A_23_P37514	C15orf39	-0.64	-0.66	-0.67	-0.92	-1.03	-0.55	-1.03	-0.94	-0.76	-0.51	0.02	-1.33	-1.14	-0.22	-0.76	-0.56	-1.07	-1.21	0.09	-0.41	-1.11	-0.54	-1.19	-1.19	-1.02	-0.78	-0.39	-1.44	-0.65	-0.78	-0.01	-1.34	-1.46	-0.3	-0.49	-1.42	0.1	-1.45	-0.2	-1.28	-0.95	-0.97	-1.01	-0.79	-0.97	-0.53	-0.78	-1.02
A_23_P44919	FLJ20581		1.77	0.95	0.89	0.22		0.75	3.04	0.9	2.43	2.03	0.52	1.16	0.72	4.89	2.02	1.81	0.4		1.89	1.63	0.35	1.74	0.45	0.93	0.98	2.63	1.35	0.64	0.89	4.99	4.34	0.47	0.92	3.46	1.69	1.16	1.2	2.39	1.42	2.55	1.24	3.86	1.17		0.89	0.85	1.1
A_23_P250800	ST3GAL6	-1.62	-2.17	-1.53	-1.24	-1.85	-2.06	-2.08	-2.01	-1.46	-1.11	-1.67	-2.3	-1.39	-1.57	0.14	-1.1	-1.08	-1.39	-2.9	-2.37	-0.91	-1.62	-1.42	-1.55	-1.25	-1.92	-0.78	-1.55	-1.98	-1.62	-0.01	-0.93	-1.16	-2.01	-1.72	-1.26	-2.21	-1.38	-1.94	-1.92	-0.67	-1.32	-0.25	-1.39	-1.24	-0.8	-1.51	-1.36
A_23_P26557	C16orf59	-2.38	-2.76	-2.28	-2.7	-3.08	-2.47	-2.21	-3.41	-2.14	-3.23	-2.17	-2.26	-2.44	-2.49	-3.23	-2.45	-2.71	-2.92	-2.44	-1.92	-2.73	-1.89	-2.82	-1.64	-2.45	-2.46	-3.4	-2.31	-2.34	-2.33	-2.76	-3.43	-2.9	-2.17	-2.53	-2.74	-2.81	-2.81	-3.06	-3.03	-3.21	-2.4	-2.89	-3.26	-2.35	-1.99	-2.53	-1.72
A_23_P136787	GINS4		-1.43	-1.86	-1.26		-1.71	-1.36	-1.29	-0.9		-0.88	-2	-1.01	-0.14	-1.68	-1.78		-0.77		-0.76	-1.37	-1.2	-0.82	-0.85	-1.47	-1.24	-1.38	-1.26	-1.36	-1.16	-1.51		-0.57	-1.59		-0.42	-1.73	-1.55	-1.74	-0.11		-0.94	-0.52		-1.3	-0.77	-0.36	-0.33
A_23_P140316	GPR137C	0.52	0.94		0.65	1.41	0.95	1.05	0.59	0.55	-0.43	1.26	0.55	0.75	0.87	2.23	2.06	1.02	-0.03	0.99	1.56		0.49	1.09	0.51		0.28	0.07	1.19	1.17	0.93	0.96	0.55	0.11	0.55	1.68		0.03	0.37	2.81	0.66	0.17	0.37	0.82	0.62	0.85		0.06	0.99
A_23_P139418	CSNK2A1::GALNTL4	1.13	0.69	0.9	0.3	1.03	0.96	0.96	1.45	0.51	0.94	1.03	0.93	0.62	1.05	1.46	1.19	1.25	0.68	0.96	1.51	1.17	1.12	1.12	0.75	1.68	0.64	1.38	0.65	0.85	0.45	0.97	0.36	0.36	1.32	0.95	1.02	0.63	1.2	0.69	0.06	1.38	0.38	0.46	1.23	0.51	0.68	1.45	0.94
A_23_P57306	CHAF1B	-1.74	-1.91	-1.52	-1.1	-2.23	-1.14	-1.83	-1.96	-1.39	-2.25	-1.66	-1.93	-1.47	-1.67	-2.87	-2.16	-0.82	-1.57	-1.9	-0.48	-0.56	-1.32	-2.3	-1.38	-1.46	-1.49	-2.91	-1.78	-1.8	-1.9	-2.6	-2.65	-2	-1.38	-1.91	-2.01	-1.77	-2.13	-1.44	-2.2	-2.74	-1.97	-2.47	-1.92	-2.33	-1.69	-1.7	-1.85
A_32_P33213	542175	0.82	2.82	2.09	2.56	2.43	1.1	1.83	2.52	2.44	2.92	2.02	2.87	2.13	2.38	2.71	1.24	1.14	1.57	3.35	3.86	2.04	1.58	2.77	1.78	1.8	1.16	0.4	2.48	1.62	2.43	1.13	1.94	0.82	0.01	1.19	1.66	2.97	3.36	3.06	1.42	0.34	3.19	1.7	1.64	2.23	1.25	1.18	1.87
A_23_P148162	ADI1	0.46	0.54	0.79	1.76	0.96	1.06	0.44	0.87	1.43	0.51	1.1	-0.36	1	0.64	0.83	1.62	0.97	1.12	0.4	0.74	0.99	0.77	0.8	1.32	0.33	1.24	1.04	0.73	0.83	1.28	1.25	1.22	1.42	1	0.43	0.82	1.27	0.95	0.74	-0.1	1.26	1.19	1.56	1.55	0.45	0.5	0.81	0.64
A_23_P99853	KIAA1370	1.24	1.57	1.31	1.38	1.55	0.82	1.53	2.41	1.59	1.44	1.25	0.48	1.79	1.22	2.31	1.84	2.04	1.44	1.22	1.42	1.22	1.48	1.71	1.17	0.97	1.89	1.8	2.39	1.96	1.81	1.78	1.81	2.18	1.81	1.63	1.13	1.94	1.44	1.68	0.64	1.23	2.79	2.54	1.58	2.84	1.6	1.96	1.3
A_23_P77360	WDR39	-1.34	-0.85	-1	-2.3	-1.35	-0.86	-0.75	-1.33	-2	-0.8	-0.98	-0.78	-1.1	-0.89	-0.67	-1.18	-1.04	-1.27	-0.86	-0.64	-1.79	-1.09	-1.34	-1.05	-1.23	-0.72	-0.68	-0.94	-1.22	-1	-0.87	-1.08	-1.24	-0.9	-0.88	-1.43	-0.81	-1.24	-0.76	-1.24	-0.74	-1.25	-0.74	-1.38	-1.09	-1.01	-1.15	-0.4
A_23_P252371	RBBP8	0.34	0.35	0.27	0.59	0.09	0.14	0.56	0.59	1.09	-1.03	0.64	0.05	0.6	1.45	-2.5	0.37	0.4	-0.04	0.5	0.93	-0.03	0.52	0.23	0.71	0.44	0.17	-1.52	1.2	0.57	1.24	-1.72	-0.33	1.21	1.05	0.16	-0.12	0.37	0.1	0.79	1.32	-0.62	0.51	-1.2	0.39	1.26	0.94	0.52	-0.2
A_23_P411723	PLAG1	-2.04	-1.94	-2.08	-1.3	-0.8	-2.87	-0.98	-1.32	-1.19	-2.29	-0.84	-2.27	-1.53	-1.42	-0.88	-1.75	-1.35	-1.59	-2.37	-1.67	-1.48		-0.6		-1.8		-1.05	-1.42	-1.03	-1.42	-1.23		-0.66	-2.8		-1.29	-2.15	-1.97	-1.56	-0.65	-1.75	-0.7	-0.47		-2.62	-1.72	-1.66	-1.44
A_23_P127948	ADM	-1.23	-2.35	-1.13	-0.7	-1.19	-1.37	-1.25	1.2	-1.38	1.81	-0.36	-2.14	-1.86	-1.1	2.72	-0.1	-1.18	-0.72	-1.31	-0.63	-0.26	-1.76	-0.55	-1.95	-1.43	-1.08	0.77	-1.14	0.13	-2.3	2.11	0.66	-0.45	-1.91	0.64	-0.62	-0.63	-0.56	-0.09	0.32	1.11	-0.13	1.48	-1.18	-2.13	-0.55	-0.81	-0.24
A_23_P31376	LRRN3	0.63	0.62	0.6	-0.22	0.87	0.66	0.43	2.14	0.66	2.85	1.03	1.39	0.23	-0.04	3.85	0.85	1.98	0.45	1.23	1.7	0.76		0.38	1.27	2.04	0.34	1.83	0.91	0.54	0.7	1.95	0.92	0.11	0.43	0.92	0.68	0.59	0.47	1.34	0.47	1.73	0.48	0.62	0.28	0.77	0.23	0.54	1.22
A_23_P137143	DKC1	-0.52	-1.07	-0.87	-0.1	-0.87	-0.41	-0.86	-1.15	-0.32	-1.03	-0.98	-0.91	-0.65	-0.79	-1.81	-1.13	-0.27	-0.7	-1.06	-0.49	-0.35	-0.26	-1.06	-0.25	-0.74	-0.81	-1.88	-0.96	-0.78	-0.57	-1.69	-1.68	-0.47	-0.53	-1.05	-0.93	-0.87	-0.93	-1.28	-1.6	-1.79	-1.01	-1.84	-1.04	-0.72	-0.43	-0.86	-0.87
A_23_P170719	ANGPTL4	-0.52	-0.43	1.21	0.5	0.54	0.03	-0.26	1.59	-0.61	1.04	1.19	0.07	-0.3	-1.17	2.43	1.71	-0.2	1.83	0.33	-0.71	1.35	0.34	1.68	-0.82	0.76	0.56	2.6	0.66	2.21	-0.06	2.77	1.68	-0.44	-0.23	2.5	0.84	-0.18	0.37	0.18	0.82	2.1	1.3	3.66	-0.91	-1.68	-0.2	-0.03	1.35
A_32_P52227	542286	2.8	2.44	2.17	2.58	1.91	3	1.45	2.36	2.3	1.32	2.11	2.37	1.46	2.69	-0.41	1.11	2.71	1.89	2.53	3.23	3.02	3.08	2.09	2.12	1.8	2.18	-0.78	1.51	1.62	1.9	-0.68	-0.5	2.22	2.76	1.98	1.73	2.56	1.87	1.31	0.82	0.74	0.92	-0.35	3.2	2.27	2.48	2.47	1.08
A_23_P217236	HMGB3	-1.76	-2.34	-1.89	-2	-2.08	-1.8	-1.1	-1.73	-1.79	-1.89	-1.88	-1.3	-1.94	-1.69	-2.23	-2.05	-1.99	-1.89	-2.03	-1.29	-1.76	-1.84	-1.74	-1.12	-1.53	-2.11	-1.95	-1.74	-1.87	-1.62	-2.07	-2.21	-1.36	-1.58	-2.19	-1.87	-1.62	-1.51	-1.77	-0.66	-1.95	-1.67	-2.05	-1.75	-1.73	-1.1	-1.28	-1.85
A_23_P86100	KARCA1	0.95	1.52	0.98	1.27	1.56	1.65	1.34	1.4	1.74	0.56	1.57	1.54	1.51	1.06	0.9	1.21	1.58	0.88	1.29	1.83	1.97	1.53	1.4	1.35	0.79	1.41	0.18	1.57	1.64	1.74	0.65	1.03	1.02	1.16	1.97	0.8	2.03	0.54	1.78	0.09	0.55	1.83	1.04	1.34	1.53	1.01	1.34	0.79
A_32_P38145	PACSIN2	1.59	1.42	1.22	0.83	0.9	1.53	0.46	-0.2	1.02	0.67	0.48	0.36	0.57	1.02	0.2	0.48	1.73	1.59	1.17	-0.39	1.38	2.61	1.08	1.94	1.5	1.5	1.07	0.84	0.65	0.82	-0.43	0.54	1.27	1.18	0.67	1.31	0.53	1.49	0.93	-1	0.41	0.86	0.22	0.56	1.28	0.29	0.96	0.78
A_23_P168882	TP53INP1	0.87	0.8	0.58	1.22	1.13	0.4	1.02	1.96	1.08	0.85	0.1	0.84	0.99	1.01	1.95	1.01	1.9	1.01	0.63	0.4	0.95	1.4	1.12	0.09	0.71	1	0.61	1.02	1.16	1.74	1.47	0.8	0.97	1.42	1.35	0.72	0.95	0.64	0.85	1.75	1.05	1.42	1.19	2.04	2.5	1.04	2.08	0.45
A_23_P132763	VGLL3	1.73	0.56	1.74	1.41	1.8	0.56	0.36	2.29	1.27	1.65	2.05	-0.67	-0.09	1.26	3.28	1.39	1.36	0.78	0.86	2.23	1.4	0.15	1.27	-0.26	0.89	1.79	2.95	0.85	1.75	0.51	3.28	2.07	1.04	1.56	2.09	1.33	0.9	0.97	1.71	0.67	2.86	1.7	2.91	1.83	-0.15	1.06	1.82	1.71
A_23_P57199	GGTLA4	0.12	0.3	0.87	-0.12	-0.5	0.41	1.64	-0.49	1.44	-1.15	-0.07	0.35	-0.3	0.36	-2.19	-0.01	0.93	0.78	0.67	0.94	0.13	1.41	-0.74	0.73	0.17	0.26	-0.85	-0.28	-0.45	-0.09	-1.84	-0.85	0.66	2.04	-0.18	-0.55	0.71	-0.24	-0.59	1.19	-0.67	-0.21	-1.5	1.34	1.4	-0.16	0.23	-0.56
A_23_P109133	AVP	-0.54	0.45	0.54	-2.56	0.58	0.26	0.51	-0.95	-2.31	2.11	-0.63	2.36	-0.98	0.36	-0.08	-0.28	-0.86	0.76	0.34		-2.15	-1.16	0.66	0.92	0.74	-0.23	0.51	-0.74	-1.24	-0.84	0.19	0.27	-1.81	-0.24	-0.21	0.74	-0.28	-0.3	0.21	0.3	0.7	-1.36	-0.44	-0.95	-0.87	-0.56	-0.91	-0.29
A_23_P49878	FAM64A	-3.25	-3.42	-3.08	-3.03	-3.87	-3.23	-2.72	-3.45	-2.64	-3.79	-2.92	-2.94	-2.91	-2.89	-4.21	-3.08	-3.18	-3.24	-3.36	-0.54	-3.52	-2.58	-3.1	-1.96	-2.93	-3.23	-3.79	-3.03	-3.1	-2.79	-3.6	-3.5	-2.34	-2.75	-2.81	-3.2	-3.3	-3.31	-3.22	-1.46	-3.36	-2.96	-3.5	-3.48	-3.27	-2.14	-3.17	-2.56
A_23_P140725	IFT140	0.66	0.68	0.18	-0.1	0.31	0.03	0.35	0.35	0.27	0	0.17	0.79	0.2	0.96	0.06	0.39	0.73	1.62	1.05	-0.71	0.96	1.01	0.89	1	1.36	0.68	0.19	1.03	0.92	0.52	0.3	0.29	-0.5	0.42	0.2	1.06	-0.17	-0.07	0.59	0.01	-0.05	-0.18	-0.02	0.07	0.26	0.65	0.37	0.22
A_23_P3204	MAPK6	-1.14	-1.19	-1.41	-1.06	-1.49	-1.58	-1.1	-1.51	-1.24	-1.76	-1.87	-2.09	-1.19	-1.22	-1.68	-1.01	-1.01	-1.79	-1.75	-2.08	-1.31	-1.41	-1.4	-1.36	-1.35	-0.76	-1.36	-1.16	-1.03	-1.29	-1.07	-1.06	-0.95	-0.97	-1.58	-1.42	-1.18	-1.35	-1.25	-2.02	-1.26	-0.72	-1.25	-1.17	-0.16	-0.29	-0.84	-1.53
A_23_P149798	TCF7L2	1	1.52	1.93	1.32	1.14	1.58	0.93	1.09	1.44	1.99	1.92	0.89	1.7	1.38	1.32	1.7	1.42	1.37	1.81	1.06	2.06	1.86	1.2	1.11	1.47	1.14	1.58	1.53	1.26	1.07	1.84	2.25	1.48	0.66	0.85	0.76	1.05	1.64	1.88	0.66	1.25	1.86	2.19	1.88	1.89	0.91	1.77	2.28
A_32_P205217	ZBTB1	0.37	0.56	0.23	-0.31	-0.42	0.5	3.59	0.57	1.82	1.64	0.9	0.61	3.64	-0.71	0.32	2.91	2.33	0.59	2.14	1.15	-0.1	0.91	0.13	-0.08	0.77	4.1	0.62	2.46	0.6	3.83	-0.17	1.33	-0.11	3.06		1.15	2.28	0.03	0.34	-0.22	-0.49	3.92	-0.45	0.25	2.49	1.51	0.55	0.2
A_23_P259892	A_23_P259892	-1.24	-1.66	-1.84	-2.34	-1.9	-1.48	-1.92	-3.13	-2.28	-1.62	-2.87	-0.45	-2.17	-1.81	-1.97	-1.85	-1.98	-1.1	-1.98	-2.71	-1.44	-0.08	-2.12	-0.5	-0.95	-1.87	-1.83	-2.47	-2	-2.13	-1.82	-1.78	-2.15	-0.95	-2.26	-1.11	-1.87	-1.2	-1.82	-2.29	-1.45	-2.66	-2.18	-2.25	-2.85	-2.34	-2.04	-2.41
A_32_P34552	POLB	-0.24	-0.82	-1.08	0.64	-0.59	-0.79	-1.45	-0.97	0.25	-2.17	-1.36	-1.52	-0.17	-0.34	-1.96	0.12	-1.69	-0.63	-1.74	-2.09	-0.47	-1.2	-0.72	-0.55	-0.64	-0.67	-0.86	-0.75	0.09	0	-0.35	-0.48	0.27	-0.44	-0.61	-1.09	-0.4	-0.62	-0.93	0	-0.96	0.55	-0.44	-0.03	-0.48	-0.09	-0.08	-0.82
A_23_P359052	FAM44A	0.58	0.59	0.82	0.97	0.99	0.35	0.53	1.3	-0.18	2.68	-0.18	1.11	0.82	0.26	-0.05	-0.08	0.62	0.41	0.96	0.83	1.23	-0.23	1.22	0.72	-0.05	-0.18	0.29	0.33	0.42	0.73	-0.1	1.87	0.94	-0.87	0.61	1.18	1.07	1.11	0.56	0.26	-0.5	0.63	-0.61	0.25	0.83	0.36	-0.11	0.44
A_32_P116219	542492	0.16	0.24	0.26	-2.67	0.71	0.17	0.88	0.31	-2.03	2.41	-0.52	2.8	-0.11	0.15	0.23	-0.82	-0.22	0.8	0.32	-0.78	-1.61	-0.99	1.09	0.94	0.54	0.03	0.5	0.08	-1.14	-0.4	-0.75	0.7	-0.8	0.33	0.18	0.75	0.07	0.05	0.6	0.47	0.62	-0.43	-0.46	-0.62	-0.57	-0.21	-0.31	0.3
A_23_P88201	C14orf10	-0.84	-1.15	-0.82	-0.76	-0.97	-0.89	-1.24	-0.56	-0.88	-0.32	-1.18	-1.72	-1.39	-1.12	0.21	-0.6	-0.41	-1.11	-1.55	-0.76	-0.8	-1.08	-0.72	-1.31	-0.87	-0.7	0.12	-1.02	-0.97	-1.24	0.23	-0.35	-0.58	-1.03	-0.6	-1.08	-0.92	-1	-0.91	-1.32	-0.08	-0.38	0.54	-0.44	-0.62	-0.57	-0.58	-1.02
A_23_P208126	SERPINB5	1.01	0.52	0.64	0.84	0.33		0.92	-0.82	0.01		0.01	-0.41	1.52	0.52	-1.32		-0.54	0.2	0.5	-0.58	-0.87	0.63	0.44	0.79	-1.16	0.72		0.81	0.36	0.1		-1.36	0.41	2.26		1.46	0.36	0.91	0.93	0.76	-0.57	0.29		0.67	0.4	0.23	-0.28	0.12
A_32_P181166	ATP5F1::C1orf162	2.58	2.49	2.69	1.27		1.76	1.11	1.79	1.44	1.64	1.97	1.63	2.42	1.64	0.58	0.49	1.6	1.06	2.08	1.51	1.4	1.01	1.66	0.13	1.69	1.95	3.08	1.47	1.08	1.57	1.25	2.47	0.62	1.56	1.24	1.06	1.13	0.84		0.12	1.47	1.07	0.94	1.45	2.39	1.73	1.88	1.19
A_32_P166921	542531	1.28	1.64	1.29	1.61	0.5	1.29	0.9	0.57	0.91	0.38	0.49	-0.08	1.08	0.96	1.26	1.79	-0.29	0.92	1.13	-1.23	0.33	-0.33	1.09	0.59	1.51	0.97	1.6	0.8	1.27	0.91	3.21	1.66	0.65	1.75	1.22	0.89	1.47	0.8	0.88	1.13	1.89	1.58	2.07	0.85	0.68	1.19	0.86	0.85
A_23_P85024	ARHGEF6	0.64	0.83	0.17	0.27					-0.14	1.2	1.61		-0.32	0.11		0.09		-0.63		-0.06	-0.27		0.03		-1.79	0.51	0.26	0.59	0.51	-0.4	1.67	1.93	-0.04		1.28	-0.37	0.58	-0.39	1.89	0.19	-0.05	-0.03	0.63	-0.47	0.19		-0.03	0.05
A_23_P23829	CD34	2.42	0.91	0.59	0.32		0.69		1.69	0.37	1.6	1.25	1.85	1.48	1.59	2.13	0.54	0.56			0.61	1.68	1.13	0.6	0.4	1.4	1.82	1.54	0.87	0.24	1.12	2.87	2.61	0.24		0.98	1.62	0.52	1.25	1.74		1	0.28	1.08	0.4	0.74	2.17	1.87	2.12
A_32_P133916	542570	-0.5	-1.43	-0.48	-0.26	-0.87	-0.68	-1	0.56	1.05	0.55	-0.46	-2.09	-1.59	-0.27	1.52	0.24	-1.05	-0.47	-1.02	0.87	-0.57	-0.23	-1.03	-0.43	-0.28	0.35	1.26	-0.24	-0.24	-0.6	0.94	0.17	0.35	0.05	-0.23	0.05	0.09	0.56	-0.4	-0.25	1.57	0.34	1.73	0.63	-0.41	0.36	0.48	0.24
A_23_P135226	A_23_P135226	0.15	-0.07	0.53	1.27	0.58	0.48	0.46	0.88	0.77	-0.11	0.42	0.45	0.4	0.68	0.27	0.89	0	0.33	0.43	0.66	0.29	0	-0.23	2.2	0.96	1.05	0.8	0.79	0.48	1.71	0.04	2.14	0.09	0.53		-0.31	0.27	0.3	0.36	0.23	0.21	0.24	1	0.45	0.35	0.67	-0.23	0.54
A_23_P501634	BTN2A1	0.52	0.13	1.06	2.42	0.72	0.93	-0.13	0.41	1.77	0.31	0.51	0.02	0.3	0.78	0.66	0.56	0.93	0.91	-0.29	1.35	0.84	0.71	0.08	0.52	0.01	0.47	0.36	0.74	1.63	0.67	1.25	0.96	1.55	0.5	0.9	0.44	0.43	0.61	1.29	0.21	0.81	1.43	1.32	1.15	0.67	0.57	0.81	0.17
A_23_P133263	HMGCS1		-2.55	-2.07	-1.32	-2.16	-2.13	-2.36	-2.51	-2.06	-2.24	-1.7	-2.79	-1.88	-1.83	-1.5		-2.47	-2.01		-1.75	-1.9	-2.17	-2.9	-1.45	-1.34		-1.6	-1.72	-1.37		-0.85		-2.59	-0.73	-2.15	-1.95	-1.88	-2.56	-2.66	-2.81	-1.92		-1.29	-2.48	-0.87	-1.11	-1.87	-1.11
A_23_P20035	GPR146	0.62	0.62	1.06	0.35	0.4	0.65	0.5	1.09	-0.05	3.07	0.7	0.12	0.15	0.41	3	1.47	0.75	0.59	0.28	-0.06	1.47	0.19	1.11	-0.04	0.77	0.84	2.43	0.84	0.42	0.02	2.64	1.48	-0.19	0.13	1.93	0.77	0.98	1.75	1.16	1.14	1.06	0.01	2.43	0.39	-0.39	0.05	-0.45	0.81
A_23_P411922	PRPF40B	1.08	0.9	0.84	0.86	1.13	0.96	0.88	0.96	1.93	1.04	1.27	1.26	1.18	0.96	1.1	0.79	1.94	0.69	1.52	1.58	1.37	1.59	1.15	0.79	1.03	0.71	0.84	1.22	1.17	1.38	0.28	1.15	0.63	0.73	1.17	0.84	0.74	0.79	1.08	1.54	0.31	0.51	0.5	1.05	0.75	1.13	0.9	0.67
A_23_P97632	EPRS	-1.01	-1.26	-1.25	-1.06	-1.09	-1.18	-0.99	-1.5	-0.7	-0.73	-1.51	-1.32	-1.06	-0.89	-0.77	-0.96	-0.23	-1	-1.58	-1.57	0.18	-0.22	-0.69	-0.35	-0.7	-0.87	-0.71	-1.58	-1.28	-1.17	-0.93	-0.76	-0.59	-0.66	-1.03	-0.85	-0.85	-0.79	-0.94	-1.78	-1.2	-1.17	-1.08	-0.8	-0.83	-0.61	-1.11	-0.97
A_23_P82929	NOV	-0.27	0.66	1.06	-1.16	0.61	-1.22	-0.14	-0.36	-1.24	0.48	1.07	-0.59	1.5	0.31	-0.39	0.47	0.65	0.3	0.71	1.22	0.85	-0.54	1.02	-1.06	1.07	-0.07	0.76	0.21	0.64	-0.11	-0.43	0.09	-0.12	-0.91	0.79	0.2	-0.31	-0.71	2.34	-0.39	3.16	-0.24	-0.28	1.86	0.38	0.35	0.79	1.35
A_23_P23625	CENTB5	0.2	0.12	-0.26	-0.5	0.17	-0.16	-0.88	-1.5	-0.83	0.12	-0.88	0.34	-1.36	-0.05	1.02	-0.64		0.13	-0.31			0.21		0.03	0.39	-0.87	0.83	-0.31	0.18	-0.71	-0.25	-0.41	-1.44	-0.32		1.43	-1.21	-0.33	-0.37	-0.26	-0.1	-1.07	-0.07	-0.8			0.32
A_23_P69383	PARP9	1.82	1.03	1.11	0.86		1.16	0.6	1.05	0.18	1.2	0.58	0.6	1.1	1.03	1.97	1.52	2.77	0.68	0.7	0.65	1.01		1.05	0.8	1.24	1.58	1.77	0.81	1.15	1.07	0.98	1.56	0.98	1.52	1.04	1.63	1.44	1.61	1.87	0.14	1.05	1.25	2	0.59	1.57	1.08	1.22	0.78
A_23_P79769	BIRC7	-0.18	-1.34	-0.33	-0.91			-0.76			-0.37	-0.42	0.23	-1.22	0.24	-0.05	-0.39	-0.07	-0.1	-0.49	-0.01	-0.86		0.45	-0.67	-0.34	-0.98	-0.28	-0.2	0.21	-0.73	-0.47	-1.11	-0.14		-0.24	-0.27	-0.65		-0.85	0.87	0.23	-0.67	-0.19		-1.35	-1.43	-0.4	-0.35
A_23_P7144	CXCL1	-1.35	-2.02	-0.76	-1.38	-1.36	-0.12	-0.84	-2.13	-1.47	-1.98	-1.72	-1.99	-1.35	-0.58	-3.84	-2.09	-1.47	-1.24	-1.25	0.34	0.11	-0.86	0.08	-1.26	-0.07	-2.22	-3.56	-2.51	-1.07	-0.5			-1.36	-0.44	-2.04	-3.31	-1.6	-2.31	-1.21	-3.36	-2.05	-1.17	-3.71	-2	-0.76	1.02	-0.7	0.58
A_23_P201461	PER3	1.21	0.17	0.46	1.16		0.4	-0.15	0.83	2.23	0.94	0.37	-0.28	0.38	0.72	1.93	0.04	1.12	0.44	0.36	0.18	1.5	0.16				-0.03	0.82	0.55	0.72	-0.23	1.69	-0.68	0.84	0.56		2.18	0.42	1.41	0.7	1.03	0.68	0.51	1.51	1.14	-0.18	0.58	1.4	0.92
A_32_P78488	ASS	-0.72	-0.5	-0.73	-1.31	-0.78	-0.8	-0.8	-0.64	-1.85	1.3	-0.48	-0.63	-0.39	-0.48	1.68	0.17	-0.17	-0.76	-1.11	-1.29	0.43	-0.44	-0.47	0.74	-0.02	-0.72	1.41	-1.3	-0.88	-0.7	0.94	0.64	-0.72	-1.25	-0.18	0.45	-0.91	-0.03	0.32	-0.72	0.23	-0.8	1.21	-1.16	-1.71	-1.3	-1.23	-0.29
A_23_P154962	KIAA1666	-0.94	-1.26	-0.86	-0.59	-0.77	-1.26	-0.43	-1.02	-0.13	-0.73	0.1	-1.21	-1.03	-0.75	-1.31	-0.53	-1.29	-1.17	-1.89	-0.56	-0.94	-1.44	-0.99	-0.95	-0.58	-0.69	-0.27	0.02	-0.37	-0.24	-0.31	-1.92	-0.39	-1.39	-0.83	-1.16	-0.07	-1.41	-1.08	-0.37	-1.26	-0.46	0.04	-0.84	-1.21	-0.81	-0.95	-1.39
A_32_P78904	A_32_P78904	0.78	0.8	0.81	1.23	1.32	1.09	0.89	1.28	0.86	0	0.99	0.26	0.82	0.75	0.99	0.71	1.43	1.45	0.8	1.02	1.68	0.97	2.17	0.14	1.04	0.77	-0.54	1.39	0.8	1.49	0.84	1.36	0.5	0.85	0.74	0.35	0.58	0.51	1.09	0.17	-0.02	0.76	0.94	1.55	1.02	1.11	0.75	0.9
A_23_P93027	FGF18		-0.64	0.2	-0.46			-0.89	1.16	-0.97	0.82	-1.51			0.51	-1.08	0.09	-0.85	1.03		3.43	-0.26	-0.43	-0.12	0.02	-0.99	-0.61	1.57	-0.62	-0.26	-1		-1.02	0.16	-0.35	0.53		-0.32	-0.51	-0.03	0.37	2.37		0.15	0.01	0.53	0	0.62	-0.56
A_32_P149735	542838	1.53	1.39	2.07	0.69	0.62	2.3	0.99	0.77	1.18	1.27	0.64	1.84	0.8	1.61	1.81	0.66	2.08	1.05	1.31	1.59	1.25	2.14	1.04	1.7	1.45	1.17	1.05	0.92	0.65	0.48	1.02	0.65	1.68	2.48	0.83	0.24	2.19	1	1.14	0.69	0.88	0.61	1.03	1.56	0.65	0.97	1.12	0.94
A_23_P107283	HOXB2	0.89	-0.44	0.45	-0.36	0.38	-0.56	0.65	1.51	0.24	0.95	0.41	0.85	0.02	0.02	0.92	1.66	0.43	0.53	0.83	-0.23	0.4	-4.6	1.2	0.77	0.52	-1.01	1.07	0.79	0.03	0.64	1.34	1.02	-0.39	1.19	0.49	0.14	1.55	0.83	0.05	-0.62	0.95	1.47	0.98	0.36	0.7	0.17	0.74	-0.77
A_32_P177040	WBSCR19				2.48	1.16		0.95	1.94	1.64	0.14	2.05	0.62		0.57	3.03	1.62	3.28	1.68		0.73	1.6	2.6	1.24	0.66	2.13	1.21	0.39	2.27	1.65	1.14	2.53	1.41	1.57		1.17	1.12	1.75		0.61	1.18	0.88	1.29	1.67			1.59	1.19	0.6
A_23_P25873	WDHD1	-2.63	-3.24	-2.57	-2.27	-2.8	-2.44	-2.42	-2.68	-2.15	-2.77	-2.53	-3.01	-2.65	-2.26	-2.92	-2.56	-2.02	-2.76	-2.97	-1.49	-2.28	-2.34	-2.69	-1.75	-2.3	-2.59	-3.09	-2.55	-2.6	-2.26	-2.85	-2.52	-2.63	-2.48		-2.71	-2.5	-2.54	-2.51	-3.38	-2.81	-2.54	-2.75	-2.25	-2.09	-1.59	-2.27	-2.34
A_23_P152559	BZRAP1	1.55	1.64	1.39	1.11	2.15	1.32	1.57	1.6	1.42	0.66	1.5	2.19	1.51	1.55	0.8	0.51	2.65	1.81	2.15	1.86	2.06	2.38	2.4	1.42	1.79	1.79	-0.23	2.01	1.28	1.74	-0.05	1.02	0.64	1.66	2.29	1.75	1.65	1.68	2.12	1.38	0.37	0.47	-0.07	1.92	0.71	1.19	1.5	0.73
A_23_P13907	IGF1	2.84	3.42	3.57	3.82	2.98	4.3	1.8	4	3.96	4.29	4.22	2.57	2.97	3.83	4.18	3.57		2.8		5.38		1.75	3.51	2.84	2.18	2.96	3.5	3.01	2.69	3.36	4.48	3.36	0.95	3.2	3.85	2.9	3.44	3.48	3.41	2.2	3.73	4.28	3.41	4.04	3.54	2.9	4.04	2.79
A_23_P257649	RBP1	1.4	1.5	1.2	1.38	2.51	0.92	1.89	2.1	1.91	0.52	1.17	0.84	1.33	1.51	1.34	1.49	1.25	0.86	1.25	2.45	1.35	-0.05	2.88	1.1	0.1	0.55	0.9	0.97	1.46	2.34	1.67	0.82	0.37	1.33	3.13	1.45	1.17	1.28	0.99	0.59	1.07	0.46	0.82	1.57	3.27	2.02	1.36	1.52
A_23_P9280	KIF27	0.85	1.01	0.8	1.23	1	0.69	0.68	1.12	0.77	0.38	0.16	0.92	1.92	0.07	0.61	0.45	0.41	0.98	0.53	0.87	1.04	0.52	1.7	0.82	0.34	0.4	0.2	0.76	0.43	0.81	0.19	0.84	0.69	0.04	0.37	0.58	1.11	1.11	0.93	0.78	-0.02	0.99	0.39	0.87	1.23	0.77	0.25	0.66
A_23_P159335	CD8B	-0.15	-1.53	-1.52	-1.43	-1.97	-1.53	-1.28	-2.15	-1.66	-2.52	-1.81	-1.03	-1.73	-1.81	-2.93	-1.9	-1.74	-1.74	-2.32	-1.78	-1.94	-2.66	-1.95	-2.18	-1.8	-2	-2.63	-2.26	-2.04	-2.48	-2.53	-2.42	-1.11	-2.24	-1.55	-2.06	-1.97	-1.94	-1.34	-1.27	-1.94	-2.26	-2.99	-2.22	-2.19	-1.17	-0.2	-2.22
A_23_P34676	CD247	1.17	0.6	0.65	1.41	0.68	-0.69	-1.04	-1.04	0.26	-1.8	0.01	-1.3	-0.52	-0.23	-1.17	-1	-1.26	0	-1.74	-1.36	-0.51	-1.3	-0.71	-1.73	-0.28	-0.62	-0.85	0.26	0.13	-0.44	0.24	0.91	-1.42	-1.15	1.36	1.15	-0.68	-0.16	0.28	-0.13	-0.45	-0.86	-0.36	-0.14	-1.3	-0.14	-0.28	-0.83
A_23_P141785	542920	-0.25	0.44	0.15	0.48	0.37	-0.34	0.23	0.84	0.53	0.21	-0.11	1.31	0.58	0.2	-0.14	-0.31	-0.43	0.51	0.27	0.83	0.16	-0.18	0.32	0.35	0.36	-0.15	-0.42	0.72	0.41	0.2	-0.69	0.66	0.05	-0.75	0.14	0.36	0.14	0.98	0.7	0.52	-0.72	0.54	-0.48	0.2	1.17	0.47	0.3	1.87
A_23_P167017	COX17::POPDC2	1.13	1.4	1.73	1.4	0.43	1.38	1.24	1.25	0.71	1.44	1.4	1.46	0.97	1.64	0.51	0.37	1.94	1.39	1.64	2.41	1.66	1.81	1.24	0.65	1.49	1.22	1.02	1.18	0.81	0.76	0.51	-0.14	0.98	2.57	1.32	0.28	1.25	1.3	0.96	0.67	1.21	0.45	0.54	1.19	0.94	1.48	1.21	0.69
A_23_P26570	COG8::TMED6		2.55	-0.14	0.3	0.01	-0.48	0.62	2.05	-0.25	-0.58	1.05	-0.49	0.54	0.04	-0.77	-0.2	-0.37	0.53	-0.41	0.34	-0.68	-0.76	-0.75	-0.94	-0.26	-0.28	-0.53	-0.13	-0.07	0.23	0.35	-0.26	-0.07	-1.03		0.96	-0.42	0.27	0.94	0.83	0.81	-0.54	-0.41	1.32	-0.41	-0.07	2.68	0.24
A_23_P100868	MYOHD1	-1.61	-1.62	-1.33	-1.54	-1.82	-1.11	-1.27	-1.81	-1.34	-2.13	-1.15	-1.52	-1.37	-1.39	-2.14	-1.37	-1.69	-1.4	-1.56	-0.64	-1.46	-1.33	-1.64	-1.11	-1.13	-1.35	-1.77	-1.79	-1.12	-1.61	-2.17	-2.12	-1.41	-1.09	-1.68	-1.68	-1.25	-1.8	-1.47	-0.8	-1.86	-1.72	-1.7	-2.25	-1.35	-0.76	-1.18	-1.25
A_23_P309261	AKAP9	0.69	1.22	0.72	1.27	0.8	0.74	0.45	0.91	1.28	0.09	0.62	0.35	1.07	0.7	0.12	1.03	1.53	0.85	0.81	0.74	1.01	1.05	0.86	0.61	0.69	0.89	0.33	1.46	0.92	1.48	0.63	0.73	1.08	0.83	0.38	0.71	0.71	0.79	0.82	0.3	-0.15	1.48	0.86	0.96	1.61	0.73	0.79	0.43
A_23_P717	C1orf75		-1.42	-1.74	-0.86	-1.35	-1.13	-1.92	-1.77	-0.62	-1.99	-1.4	-2.45	-1.19	-1.27	-2.64	-0.27	-1.61	-1.53		-1	-1.8	-1.28	-1.55	-1.04	-0.93	-1.01	-1.85	-0.79	-0.88	-0.61	-1.03	-1.22	0	-1.29		-1.79	-1.38	-1.7	-1.43	-1.6	-0.86	-0.36		-0.75	-0.52	-0.88	-1.01	-0.69
A_23_P148768	F5		-3.15	-2.01	-2.02	-2.32	-2.21	-1.28	-2.13	-1.48	-2.07	-1.52	-2.41	-1.5	-1.94	-2.42	-1.57	-2.23	-1.96	-2.49	-1.54	-2.56	-2.75	-1.54	-1.99	-1.92	-2.5	-1.95	-1.63	-1.67	-1.21		-1.66	-1.94				-1.83	-2.39	-1.98	-0.99	-1.36	-1.51	-1.71	-1.8	-1.64	-1.64	-1.79	-1.43
A_23_P67661	COX7A1	4.61	4.5	4.75	3.42	4.02	4.76	3.45	5.2	3.26	5.55	4.7	5.23	3.58	4	5.5	4.59	4.55	3.71	5.03	5.1	3.35	4	4.17	2.86	2.73	3.96	4.54	3.69	3.52	3.25	5.27	5.37	1.93	4.24	5.52	3.82	3.94	3.86	4.11	3.9	4.8	4.62	4.52	4.26	4.4	2.63	4.13	3.74
A_23_P209098	LASS1	-0.52	-0.3	-0.43	-1.72	-0.57	-0.25	0.09	-0.54	-1.45	-0.68	-0.8	0.65	-0.76	-0.71	-0.77	-0.75	-0.82	-0.26	0.28	-0.45	-0.87	-0.96	0.1	-0.17	-0.14	-0.16	-0.65	-0.59	-1.31	-0.76	-0.53	-0.43	-0.97	-0.18	-0.07	-0.09	-0.82	-0.11	-0.05	0.42	-0.42	-1.45	-0.84	-1.26	-1.19	-1.07	-1.02	-0.37
A_23_P17575	AHCY	-0.9	-1.05	-0.98	-0.87	-1.31	-0.27	-0.69	-0.33	-0.4	-0.69	-1.01	-0.23	-1.24	-0.3	-2.06	-1.12	-0.55	-1.34	-0.66	0.92	-1.12	0.27	-1.3	-0.39	-0.8	-1.16	-2.13	-1.55	-1.07	-1.19	-2.11	-2	-0.79	-0.04	-1.14	-1.56	-0.44	-1.03	-0.84	-1.3	-1.75	-0.98	-2.18	-0.6	-0.47	-0.46	-0.77	-1.8
A_32_P319858	NKPD1	-0.09		-0.92	-0.97			-0.79	-1.78	-1.21	-0.41	-0.93	-0.01	-0.19	-0.38	-1.39	-0.38	-0.7	-0.79	-0.07	-0.27	-0.47	-0.8		-0.83	-1.57	-0.43	-0.47	-0.14	-0.32	-0.35	-0.74	-0.1	0.05	-0.19		-0.06	-1.09	0.3	-0.09	0.84	-0.38	-1.07	-0.7	-0.45				-0.53
A_23_P411335	SGOL2	-2.07	-2.7	-2.74	-2.06	-2.08	-2.74	-1.96	-2.08	-1.85	-2.29	-2.77	-2.12	-2.32	-2.26	-2.45	-1.36	-1.96	-2.16	-3.27	-2.28	-1.84	-2.1	-1.76	-1.22	-2.01	-2.39	-2.21	-1.84	-2.18	-1.71	-1.86	-1.77	-1.35	-2.62		-2.23	-2.17	-2.56	-2.34	-2.12	-2.4	-1.29	-2.13	-2.85	-1.81	-1.15	-1.9	-2.41
A_23_P72117	SMPDL3A	0.42	0.92	0.6	1.84	0.97	0.63	0.96	1.27	1.37	0.65	0.43	-0.28	0.86	0.64	0.22	1.01	1.07	0.98	0.59	0.33	0.22	0.49	0.77	0.29	0.57	1.3	0.63	0.71	0.87	1.49	0.75	0.97	1.47	1.57	0.81	1.99	1.16	0.77	0.86	-0.16	1.4	1.72	0.67	1.42	1.62	0.65	1.15	0.52
A_23_P33216	ATP5B	-0.47	-0.82	-1.24	-1.17	-1.17	-0.82	-0.97	-1.28	-1.23	-0.01	-1.69	-0.97	-1.2	-1.22	0.42	-0.23	-0.81	-0.66	-1.64	-2.08	-0.31	-0.31	-0.82	-0.41	-0.9	-0.88	0.2	-1.25	-1.52	-1.5	-0.07	-0.18	-0.9	-0.43	-1.05	-0.63	-1.21	-0.41	-0.85	-1.17	-0.62	-0.88	-0.01	-1.43	-1.38	-0.59	-1.26	-1.31
A_23_P31810	CEBPD	1.88	2.05	2.33	1.29	2.14	1.8	1.97	2.47	1.62	1.46	3	1.79	1.89	1.52	1.31	2.3	0.84	1.63	2.09	1.77	0.69	0.72	2.35	0.7	1.67	2.15	1.82	1.61	3.49	2.48	1.92	2.25	0.61	1.48	2.57	1.68	1.17	1.52	2.42	0.88	2.32	1.91	3.54	0.62	2.19	1.88	1.71	2.63
A_23_P44586	COX5A	-1.38	-1.62	-1.58	-1.05	-1.78	-1.02	-1.4	-1.66	-0.88	-1.46	-1.34	-1.75	-1.35	-1.08	-1.19	-0.48	-2.34	-1.45	-1.65	-0.97	-1.71	-1.62	-1.51	-0.82	-1.18	-1.4	-0.62	-1.6	-1.23	-1.39	0.11	-1.37	-1.69	-1.44	-1.6	-1.34	-1.5	-1.66	-1.35	-1.64	-0.98	-1.03	-0.06	-1.46	-1.12	-0.89	-1.35	-1.52
A_23_P25019	PRIM1	-2.02	-2.18	-1.94	-1.67	-2.15	-1.79	-1.82	-2.33	-1.71	-2.73	-1.99	-2.49	-2.1	-1.94	-2.76	-2.31	-2.24	-2.16	-2.53	-1.63	-1.93	-2.13	-1.93	-1.46	-1.61	-1.86	-2.3	-2.24	-2.28	-2.07	-2.35	-1.95	-1.61	-2.09	-1.96	-1.89	-1.99	-1.89	-2.12	-2.26	-2.25	-1.88	-2.14	-1.83	-2.32	-1.22	-2.03	-2.12
A_23_P149470	NDUFS2	-0.26	-0.42	-0.57	-0.67	-0.34	-0.17	-0.27	-0.95	-0.53	0.23	-1.61	-0.41	-0.7	-0.47	0.37	0.12	-0.32	-0.08	-1.53	-2.24	0.23	0.39	-0.51	0.24	-0.06	-0.33	0.23	-0.98	-0.53	-0.84	0.44	-0.1	-0.25	-0.05	-0.49	-0.15	-0.21	0.14	-0.65	-1	-0.01	-0.34	0.4	-0.42	-1.2	-0.53	-0.42	-0.68
A_23_P214059	NR3C1	0.87	0.46	0.86	1.36	0.47	0.08	-0.04	0.81	0.56	0.91	0.55	-0.17	0.58	0.44	1.47	1.12	0.39	0.61	0.23	-0.56	0.7	-0.22	0.76	-0.36	0.18	0.83	1.22	0.95	0.61	0.61	2.05	1.38	0.34	0.14	0.14	0.99	0.46	0.56	0.54	0.29	1.62	0.83	2.57	0.56	0.06	0.69	0.37	0.57
A_23_P213562	F2R	-0.96	-1.29	-1.05	-0.12	-0.91	-1.03	-0.5	-0.33	0.03	-1.03	-1.95	-3.24	-1.72	-0.59	-1.41	-0.69	-2.22	-0.84	-1.55	-1.95	-0.96	-0.34	-1.27	-0.67	-1.12	-0.83	-1.61	-1.35	-1.05	-0.45	-0.55	-0.76	-0.57	-0.27		-0.5	-1.4	-0.19	-1.3	-2.67	-0.41	0.9	-0.83	-0.43	-0.07	0.44	0.53	-1.51
A_32_P108592	543119	0.68	0.56	0.91	1.65		0.78	0.25		1.57	1.27	2.15	0.69	0.91	1.37	1.81	1.94	1.5	1.26	0.85		0.7		0.89	0.46	1.09	1.46	1.46	2.02	1.7	0.95	2.23		0.61	0.98		1.77	1.4		1.17	0.65	1.63	2.03	2.03	2.19	0.7	0.59	0.75	2.02
A_23_P15542	HSD17B1	0.97	0.56	0.66	1.06	0.53	1.31	0.42	0.12	0.79	1.71	1.68	0.11	0.3	1.3	2.46	1.57	1.3	0.83	1.12	0.83	0.86	0.83	1.28	0.68	-0.18	0.12	2.46	0.52	0.7	0.72	2.42	1.45	0.25	0.94	1.38	2.29	1.52	0.99	0.72	1.08	2.12	0.81	1.85	1.59	0.93	0.59	0.79	0.54
A_23_P357936	ASTN2	0.22	1.42	0.84	0.04	0.64	0.98	0.99	0.9	1.29	0.47	0.74	0.65	1.2	1.14	0.04	0.26	1.25	0.49	1.81	2.4	0.37	1.37	0.45	0.78	0.85	1.19	-0.01	0.77	0.24	1.33	0.47	0	0.36	1.81	0.39	0.1	1.28	0.42	0.87	0.31	0.49	0.81	0.46	1.23	1.27	0.51	1.41	0.21
A_23_P61127	MGC4825::RPL9	-1.37	-1.47	-1.48	-1.31	-1.32	-1.16	-0.84	-0.79	-1.32	-0.82	-1.42	-1.25	-1.23	-1.13	-1.8	-0.8	-1.85	-1.69	-1.53	-0.26	-1.71	-2.3	-1.31	-1	-1.23	-1.14	-1.38	-1.35	-1	-1.26	-0.96	-1.37	-1.5	-0.93	-1.13	-1.54	-0.32	-1.41	-1.08	-1.41	-1.28	-0.95	-1.07	-1.65	-0.69	-0.52	-1.34	-1.46
A_23_P134454	CAV1	0.33	-0.48	-0.41	0.04	-0.52	-1.08	-0.94	1.22	-1.46	1.72	0.87	-1.16	-0.78	-0.43	3.17	1.47	0.07	-0.15	-0.89	-1.27	0.94	-1.88	0.61	-1.04	-0.87	0.31	2.37	0.22	0.03	-1.14	2.74	1.94	0.07	-1.11	1.19	0.94	0.23	0.14	0.88	1.38	1.43	0.71	2.13	-0.38	-1.14	0.27	0.04	0.85
A_23_P121533	SPON2	1.69	1.88	1.73	2.38	1.46	2.36	2.08	2.72	2.86	3.78	1.58	0.73	0.47	2.92	3.15	2.84	0.6	1.83	2.29	2.58	2.1	2.95	1.24	1.94	2.13	2.43	2.89	1.54	2.25	2.15	2.82	1.86	3.76	2.56	1.94	1.82	2.94	2.87	2.85	1.83	4.34	3.19	2.51	2.76	1.68	1.69	2.98	2.06
A_23_P145529	PKIB	0.11	-0.16	-0.17	1.34	-0.83	0.59	0.7	1.57	0.95	-2.05	-0.63	-0.4	0.26	0.72		0.59	0.48	-0.35	-0.7	-0.23	-0.55	-0.09	-0.17	0.14	-0.09	-0.01	-2.86	0.83	0.51	0.42		-2.1	0.53	2.05	0.26	0.36	2.39	-0.16	-0.26	-0.6	-0.44	2.41	-1.9	1.48	1.59	0.34	2.22	-1.66
A_23_P144476	SPRY1	1.86	1.57		1.83	1.72	1.41	1.26	1.9	1.41	2.65	1.3	0.77	1.38	1.26	2.35	1.08	0.97	1.44	1.8	1.32	1.78	1.5	1.73	0.99	1.88	1.55	2.14	1.43	1.33	1.67	2.19	2.91	0.56	1.45	1.13	1.34	1.35	2.13	1.23	0.3	1.59	1.63	1.5	1.11	1.08	1.05	1.67	1.2
A_23_P91552	FTCD	-2.45	-2.71	-2.36	-2.29		-2.75	-1.58	-1.52	-2.02	-1.47	-2.15	-1.7	-2.31	-1.38	-1.69	-1.93	-1.23	-1.54		-1.25	-1.71	-1.58	-1.69	-1.82	-1.68	-2.45	-1.44	-2.04	-2.17	-2.06	-2.33		-0.27	-2.36	-1.05	-1.98	-1.84		-2.12	1.05	-2.1	-1.8	-1.9	-2.56	-2.5	-2.27	-2	-2.05
A_23_P501080	ZNF92	0.08	0.6	0.12	1.23	1.19	0.2	0.66	1.76	1.16	-0.7	0.06	0.23	1.37	0.81	-0.95	1.82	0.26	0.34	0.28	0.88	-0.27	0.1	0.63	0.63	0.37	1.14	-0.49	1.41	2.4	1.23	-0.08	-0.33	0.74	0.71	1.24	0.34	1.16	0.47	0.9	-0.71	-0.15	2.4	-0.05	0.62	1.96	0.75	0.94	-0.42
A_23_P64129	HTATIP2	-1.31	-1.47	-1.41	-0.9	-1.15	-0.82	-1.43	-1.32	-1.01	-1.4	-1.4	-1.52	-1.23	-1.61	-1.14	-1.04	-1.17	-1.32	-1.94	-1.43	-1.04	-1.19	-1.26	-1.5	-1.04	-1.2	-0.65	-1.35	-1.06	-1.26	-1.68	-1.58	-1.24	-0.96	-1.34	-1.47	-1.31	-1.43	-1.24	-2.31	-1.04	-0.62	-0.98	-0.92	-1.62	-0.9	-1.33	-1.18
A_23_P372834	AQP1	3.07	3.49	3.3	2.97	3.06	3.17	3.53	3.33	3.09	3.99	3.67	4.26	3.56	3.34	4.1	3.67	3.74	3.06	3.85	3.58	2.84	3.14	3.51	2.92	2.81	3.42	3.37	3.71	3.49	3.85	3.85	4.18	4.41	3.28	5.23	2.95	3.12	3.02	3.6	4.16	3.47	3.94	3.35	4.03	3.56	2.17	3.35	3.69
A_23_P70968	HOXA5	2.49	2.53	2.55	2.22	2.94	2.18	3.26	3.36	2.6	3.42	2.75	3.38	3.08	2.91	1.89	3.21	1.44	2.09	2.54	4.28	1.4	3.02	2.33	2.3	2.56	1.95	3.23	2.09	1.79	3.17	2.37	2.83	1.94	1.5	2.02	2.71	3.58	2.19	2.55	2.24	1.66	2.6	1.91	1.76	2.49	1.42	1.12	2.02
A_32_P152999	543224	-0.03	1.16	0.14	-2.67	1.29	-0.25	1.77	1.67	-2.17	4.73	0.48	5.35	0.85	0.93	0.54	0.94	-0.47	2.2	1.5	0.81	-0.94	-0.53	2.72	1.59	0.92	0.46	2.02	0.58	-0.44	0.4	1.11	2.34	-1.47	-0.15	1.12	2.36	0.2	1.22	1.86	2.58	1.13	0.17	0.77	-0.58	0.1	-0.34	-0.38	0.95
A_23_P100730	SCAP1	1.91	1.09	1.86	1.43	1.52	2.41	1.41	1.31	2.38	-0.28	2.06	1.68	1.09	1.56	-0.87	1.22	1.34	1.57	1.63	2.26	1.94	1.69	1.55	1.4	1.53	0.68	0.35	0.61	1.22	1.12	-0.2	0.07	0.78	1.96	1.26	0.57	2.29	1.01	1.34	0.89	0.08	1.81	-0.32	1.31	1.08	1.47	1	1.01
A_23_P5300	CPS1	-3.23	-3.93	-3.8	-3.33	-2.94	-3.56	-2.9	-3.29	-2.94	-3.09	-3.27	-2.68	-3.23	-2.92	-2.76	-2.94	-3.07	-2.59	-3.81	-2.71	-2.65	-3.41	-2.52	-2.53	-2.59	-3.32	-2.33	-3.11	-3.33	-3.16	-2.8	-2.53	-1.52	-3.47	-2.37	-2.52	-2.88	-2.95	-2.67	-1.94	-2.57	-3.1	-2.72	-3.34	-3.71	-0.87	-2.88	-2.86
A_23_P156811	A_23_P156811	-0.33	1.18	0.49	1.07	1.74	0.43	1.66	3.39	1.86	2.99	1.97	4.08	1.72	1.66	0.33	1.3	0	1.56	1.74	3.38	-0.06	-0.06	1.8	0.95	0.96	0.01	0.72	1.87	1.68	1.82	0.17	1.88	-0.85	-0.9	1.84	1.01	0.86	1.77	2.33	3.04	0.59	1.98	1.13	1.28	1.97	0.89	0.91	1.53
A_23_P130333	TTR	-4.7	-3.96	-4.19	-4.21	-3.92	-4.16	-3.35	-4.08	-4.07	-3.88	-4.01	-2.85	-4.09	-3.86	-3.9	-4.47	-3.53	-4.02	-3.77	-3.24	-3.78	-4.35	-3.25	-3.78	-4.16	-4.16	-3.46	-3.89	-4.3	-4.45			-2.67	-4.58	-3.07	-3.66	-4.28	-4.18	-3.08	-2.93	-3.79	-4.15	-4.15	-4.47	-4.44	-1.78	-4.31	-3.56
A_32_P171747	KIAA1729	0.22	0.47	0.32	1.8	0.45	0.39	0.14	-1.09	0.7	0.39	0.54	0.02	0.28	0.4	1.65	0.75	0.37	0.73	0.42	1.06	1.49	0.14		0.94		0.2	0.96	0.79	0.37	0.9	2.46	1.2	0.15	0.4		0.75	0.28		0.08	0.81	0.65	1.36	1.02		0.46	0.72	1.38	0.88
A_23_P73609	NDP	0.05		-0.55	0.45	-0.29	-0.91	-0.58	-0.52	-0.36		0.8	-0.53	0.29	0.14	-1.51	2.24	-0.49	-0.67	-0.03		0.53		0.52	-0.97	-0.59	-0.64		-0.94	0.4	1.14		-1.26	0.02	-0.9		-0.45	0.08	-0.81	-1.17	0.58	-0.86	-0.26		-0.39	0.28	-0.3	-0.62	0.22
A_23_P124095	CALML5	0.54	4.08	0.18	2.15	0.18	0.76	3.05	-0.85	0.6		0.61	1.67	1.85	0.94			2.37	2.69	2.03	0.03	1.62	-5.75		0.47	1.88	0.62	-0.81	1.02		0.85		-0.86	0.47	3.54		3.92	2.72	2.47	1.74	0.71	0.56	-0.88		1	0.35	0.23	1.75
A_23_P126499	C1orf89	-0.24	0.17	0.07	0.08	-0.33	0.09	-0.05	0.77	1.65	-0.56	0.2	0.13	0.09	-0.62	0.08	-0.58	0.18	-0.27	-0.1		0.06	-0.06	-0.81	1.13	0.16	2.83	-0.12	-0.12	-0.48	0.41	-0.34	-0.77	-0.49	0.1	1.45	-0.35	-0.13	-0.34	-0.46	-0.26	0.51	-0.33	-0.31	-0.34	-0.17		-0.12	0.29
A_23_P102988	TXNRD2	-0.23	-0.51	-1.05			-0.54	-0.3	-1.59	-1.25	-0.24	-1.77	-0.26	-0.9	0.09	-0.29	-0.79		-0.34	-0.83		-1.16	0.17	-0.63	-0.38	-0.66	-0.71	0.29	-0.75	-1.24	-1.04	-1.01	-0.61	0.03	-0.47	0.21	-0.23	-0.86	-0.47	-0.18	-0.03	-0.41	-1.39	-1.14	-1.08	-1	-0.47	-0.81	-1.09
A_23_P62840	YRDC	-1.03	-1.41	-1.2	-1.03	-1.55	-1.07	-0.94	-0.97	-0.96	-1.67	-1.05	-1.3	-1.3	-1.23	-1.29	-1.16	-1.36	-1.4	-1.3	-0.51	-1.35	-1.06	-1.52	-0.91	-1.41	-1.22	-1.58	-1.26	-0.77	-1.05	-1.42	-1.81	-0.86	-1.24	-0.93	-1.47	-1.2	-1.39	-1.27	-1.49	-1.49	-0.89	-1.67	-1.13	-1.12	-0.73	-1.06	-1.49
A_23_P205031	COL4A2	0.92	1.14	1.55	0.88	1.03	1.25	0.23	2.28	1.08	3.25	2.06	0.44	0.11	2.29	3.94	2.56	0.36	1.5	1.16	1.67	1.63	1.55	1.75	1.37	1.38	0.55	3.46	0.67	0.96	0.57	3.42	2.59	1.56	1.52	1.63	1.3	1.53	1.69	1.42	1.59	3.38	1.09	3.43	1.68	0.75	1.36	1.88	1.53
A_23_P82990	OGN	3.8	4.09	3.69	3.45	3.28	2.88	3.85	4.05	3	5.07	2.44	-0.13	1.79	3.03	2.24	2.5	1.34	1.15	3.1	3.16	1.35	3.13	3.59	0.84	2.56	4.5	4.21	3.29	3.52	2.05	4.04	3.14	3.11	4.41	2.81	1.88	3.84	4.59	3.13	2.33	5.13	4.91	3.48	4.74	2.71	2.4	4.43	2.72
A_23_P70069	A_23_P70069	-0.05	0.66	0.74	1.13	1.22	0.08	0.55	1.01	1.23	0.46	0.51	0.89	1.28	0.67	-0.14	0.18	-0.11	0.96	0.55	1.63	0.49	0.21	0.71	0.55	0.77	0.07	0.15	1.19	0.9	0.93	-0.16	1.53	1.17	-0.71	0.33	0.95	0.8	1.69	1.2	1.36	-0.49	1.07	-0.1	0.48	1.56	0.5	0.36	1.44
A_23_P5831	HPCAL1	-0.95	-1.29	-1.26	-2.27	-1.16	-1.35	-1.04	-1.13	-1.93	-0.23	-1.62	-0.44	-1.35	-1.33	-0.44	-1.39	-0.84	-0.69	-1.43	-1.25	-1.31	-0.49	-0.51	-0.92	-0.58	-1.23	-0.56	-1.42	-1.41	-1.36	-1.25	-0.66	-1.42	-1.07	-1.61	-0.91	-1.3	-1.23	-1.04	-2.01	-0.81	-1.43	-0.99	-1.78	-1.81	-1.13	-1.51	-1.14
A_23_P217554	MAGEA8	-3.27	-2.78	-2.09	-1.39	-3.17	-2.55	-2	-1.41	-1.7	-2.67	-2.13	-1.25	-2.15	-2.78	-2.08	-1.8	-2.21	-2.68	-2.74	-1.71	-2.84	-2.76	-2.9	-3.23	-3.18	-2.75	-3.17	-1.97	-1.57	-1.33	-1.79		-1.67	-2.6		-2.98	-2.85	-3.32	-2.67	-2.85	-3.17	-1.13	-2.73	-4.36	-2.03	-2.02	-2.55	-2.14
A_23_P65278	NBEA	0.75	1.33	1.05	2.71	1.35	1.18	0.3	2.04	1.07	1.39	0.89	0.13	1.26	0.83	0.79	1.39	0.85	1.26	0.94	1.71	0.84		0.47	0.2	1.13	1.24	1	1.33	1.08	1	1.54	0.95	0.79	1.75	0.44	0.54	1.38	1.52	0.85	0.29	0.96	1.84	1.86	0.74	1.16	1.06	1.43	0.93
A_32_P28284	TPM4	-0.99	-1.73	-1.55	-1.6	-1.71	-1.9	-1.2	-1.4	-1.62	-1.77	-1.71	-1.01	-1.58	-1.5	-2.1	-1.52	-1.6	-1.61	-2.1	-0.69	-2.08	-1.95	-1.48	-1.56	-1.64	-1.41	-2.06	-1.55	-1.21	-1.37	-2.35	-1.57	-1.4	-1.13	-1.8	-1.82	-1.47	-1.15	-1.45	-2.09	-0.79	-1.2	-2.31	-1.87	-1.17	-0.58	-1.21	-1.24
A_23_P75283	RBP4	0.1	-0.18	-0.01	-0.65	-0.64	-0.16	-1.88	0.93	-2.71	2.86	1.46	-1.33	-1.25	-0.23	3.31	2.27	-0.03	-0.63	-0.6	-1.14	0.26	-2.21	0.51	-1.26	-0.04	0.09	2.93	0.3	0.22	-3.1	3.14	2.76	-1.74	-1.23	1.18	1.15	-0.07	0.86	1.16	1.61	1.91	1.28	2.63	-1.52	-1.24	-0.61	-1.25	1.27
A_23_P114783	PARP1	-1.56	-1.98	-1.92	-1.91	-1.83	-1.72	-1.67	-1.69	-1.61	-1.56	-1.62	-1.48	-1.99	-1.55	-1.33	-1.36	-1.3	-1.94	-1.81	-1.22	-0.82	-1.5	-1.52	-1.43	-1.9	-1.79	-1.58	-1.75	-1.54	-1.5	-1.47	-1.75	-1.51	-1.36	-1.31	-1.9	-1.49	-1.86	-1.55	-1.79	-1.75	-1.6	-1.45	-1.64	-1.17	-1.07	-1.44	-2.05
A_23_P434268	DOPEY1	1.75	1.72	2.06	2.6	1.95	1.85	1.5	1.89	2.67	1.2	1.99	1.32	2.86	2.15	2.02	1.57	2.65	2.08	1.85	2.69	1.78	1.55	2.32	1.86	1.86	1.62	1.59	2.46	2.23	2.9	2.31	1.61	1.78	1.91	2.11	1.8	2.07	2.02	1.71	1.24	1.83	2.2	2.24	2.48	1.75	1.07	1.85	2.18
A_32_P105465	A_32_P105465	0.37	0.58	0.53	0.17		0.05	0.04	1.01	0.66	1.76	0.34	0.29	0.77	0.15	1.23	0.41	0.34	1.12	1.21	-0.21	0.06		0.19	0.1	1.14	0.96	1.76	0.9	0.22	0.57	1.27	0.89	0.75	0.15		0.59	0.17	0.48	0.98	0.86	0.85	0.28	1.38	0.07	-0.22	0.49	0.27	0.93
A_23_P19829	PILRB	0.19	0.5	0.61	1.43	0.65	0.69	0.86	0.89	1.36	0.28	1.22	1.19	0.98	0.61	0.82	1.48	1.59	0.6	0.82	1.14	1.14	1.16	0.85	0.19	0.14	0.39	-0.15	1.61	1.85	1.25	0.92	0.37	1.28	0.77	0.86	0.26	1.08	0.32	1.4	1.48	0.51	1.67	0.48	1.11	1.53	0.58	1.2	0.54
A_23_P413641	PREX1	-0.3	0.75	-0.27	-0.08	0.29	-1.01	0.69	1.6	1.02	-0.56	-0.15	1.7	1.28	0.38	-1.55	1.19	-1.4	-0.79	0.4	1.72	-0.81	-0.68	-0.37	-0.27	0.23	0.98	-1.56	1.65	0.95	0.7	-1.08	-0.4	0.28	-0.25	0.38	-0.81	2.16	-0.19	0.81	0.39	-0.45	2.31	-0.98	-0.37	2.1	0.67	0.32	-1.21
A_23_P40880	CMTM8	1.46	1.7	1.87	1.57	1.33	2.38	1.25	1.36	2.13	0.69	2.9	1.68	1.61	1.95	0.93	1.16	1.31	1.44	2.22	2.22	0.64	1.37	1.48	1.42	1.33	1.24	0.58	1.14	1.29	2.28	1.19	0.69	0.63	0.59	0.85	0.71	1.18	1.36	1.36	0.56	0.81	0.83	1.33	1.74	0.89	1.05	0.47	1.25
A_23_P51187	PRKCZ	0.17	0.39	0.11	-0.43	-0.17	0.38	0.31	-0.42	0.14	-0.98	0.32	0.67	-2.19	0.26	-3.38	-0.3	0.72	0.23	0.61	0.06	0.06	0.66	0.12	0.17	0.23	0.21	-2.89	0.02	0.12	0.56	-2.56	-1.31	0.12	0.75	-0.22	0.17	0.06	-0.38	-0.2	-0.45	-1.31	-0.3	-2.92	0.23	0.64	-0.06	0.29	-0.57
A_23_P436179	SLC25A5	-1.27	-1.38	-1.33	-0.52	-1.39	-0.9	-1.24	-1.42	-0.55	-1.14	-1.34	-1.2	-1.12	-1.06	-1.46	-0.53	-1.8	-1.25	-1.36	-0.8	-1.35	-1.38	-1.27	-0.8	-1.09	-1.29	-1.02	-1.37	-1.08	-1.51	-0.56	-1.67	-1.49	-0.79	-1.48	-1.16	-1.43	-0.95	-1.1	-1.41	-1.23	-1.04	-0.44	-1.54	-1.15	-0.69	-1.37	-1.53
A_23_P39386	HCST	1.99	1.01	1.64	0.63	1.32	1.16	1.23	1.27	0.6	1.39	1.13	1.08	0.63	1.35	0.59	0.21	0.98	1.3	1.1	1.2	0.68	0.94	0.86	0.57	1.25	0.94	0.62	0.73	0.84	0.59	0.59	0.68	0.19	1.08	0.74	0.99	0.76	0.84	0.83	-0.25	1.58	1.13	0.45	1.31	0.64	1.28	1.17	0.86
A_23_P250313	KIAA1524		-1.71	-1.37	-0.96	-0.97	-1.52	-0.27	0.92	-1.22	-0.37	-0.97	-0.41	-0.53	-1.44	-0.46		0.33	-1.07	-1.16	0.44	-1.25	-0.29	-0.76	-0.35	-1.47	-0.86	-0.97	-1.01	-1.27	-0.65	-1.14	1.04	-0.4	-1.59		-0.83	-1.05	-1.71	-0.51	-0.51	-0.62	-0.6	-0.91		-1.29	-1.47	-1.68	-0.62
A_32_P222450	TMEM158	-0.43	0.59	-0.01	-3.4	1.01	-0.32	0.87	-0.05	-2.71	3.12	-0.86	3.83	-0.41	0.18	0.26	-0.64	-0.43	1.06	0.27	-1.47	-1.58	-0.5	1.32	1.07	0.99	-0.11	1.38	-0.31	-1.41	-0.57	-0.17	1.22	-2.27	-0.14	0.26	1.21	0.04	0.4	0.95	0.76	0.79	-0.96	-0.57	-0.61	-0.34	-0.43	-0.85	0.14
A_32_P103678	543608	0.56	0.76	0.4	1	1.24	1.2	2.28	2.08	0.92	0.61	0.85	0.09	2.04	1.01	1.33	1.07	2.46	1.02	1.11	1.8	1.46	1.01	1.55	0.55	0.48	1.66	0.27	0.95	1.59	2.08	0.71	1.57	1.46	1.63	2.69	0.93	1.48	0.74	1.86	2.07	0.75	0.56	1.01	2.1	1.53	1.02	1.74	0.61
A_23_P209578	GAD1	-1.87	-1.41	-1.21	-0.91	-1.55	-1.3	-0.75	-1.65	-1.11	-0.89	-0.09	-0.93	-1.02	-1.04	-1.44	-0.44	-1.38	-1.6	-1.73	-1.08	-1.5	-2.27	-0.68	-1.65	-1.15	-0.88	-0.09	-0.4	-0.96	-0.79	0.02	0.34	-0.64	-1.7	-0.65	-1.13	-1.54	-1.64	-0.91	-0.37	-0.73	-0.27	0.54	-1.75	-1.44	-1.11	-1.58	0.23
A_32_P466514	C14orf4	-0.37	1.55	0.71	-1.84	0.42	0.54	1.72	0.07	-1.67	0.95	0.68	2.36	0.47	0.04	0.26	0.07	0.11	0.97	1.53	0.07	-0.45	-0.36	1.22	0.92	1.22	0.86	1.21	0.11	-0.28	0.05	0.27	0.85	-0.33	0.3	-0.02	1.36	-0.11	0.72	1.35	0.67	0.06	-0.67	-0.04	-0.46	-0.08	-0.64	-0.67	0.89
A_32_P103966	A_32_P103966	-1.5	-1.56	-0.85	-0.52	-1.44	-0.93	-0.55	-1.44	0.18	-1.12	-0.25	-0.69	-0.7	-0.87	-1.08	-0.73	-1.35	-1.09	-0.97	-1.05	-0.94	-1.4	-0.85	-1.98	-1.52	-0.81	-1.4	-0.43	-0.31	-0.51	0.05		-0.32	-1.24		-1.39	-1.37	-1.24	-1.15	-1.03	-1.16	-0.62	-0.39	-1.41	-0.97	-0.51	-1.28	-0.48
A_23_P92860	UNG2	-1.81	-1.38	-0.7	-1.7	-0.13	-2.13	-0.38	0.36	-0.91	-2.06	-0.34	0.18	0.48	-1.29	-2.02	0.59	-0.05	-1.02	-0.56	0.69	-1.22	-1.03	0.07	0.25	-0.19	-0.3	-2.31	0.74	0.74	1.14	-1.71	-1.69	-1.23	-0.29	-1.11	-1.06	0.24	-1.34	-1.38	-1.59	-1.53	0.78	-2.53	-1.51	0.13	-0.08	-0.11	-0.04
A_32_P123514	MRNA;	0.81	1.13	1.16	0.87	0.97	1.36	0.42	0.87	0.39	1.21	0.41	0.71	0.65	1.16	1.92	0.86		0.84	1.18	0.92	1.64	1.56	0.69	0.74	1.74	1.44	0.34	0.67	0.63	0.36	0.24	0.84	1.14	1.41		0.82	0.89	1.84	1.2	-0.6	1.59	0.79	0.49	1.11	0.84	0.93	1	0.82
A_32_P54137	UQCRH	-1.61	-1.85	-1.74	-1.42	-1.86	-1.31	-1.62	-1.27	-1.12	-1.04	-1.19	-1.71	-1.7	-1.37	0.33	-0.76	-1.37	-1.82	-1.92	-1.02	-1.35	-1.4	-1.53	-1.37	-2	-1.86	-0.53	-1.76	-1.51	-1.72	-0.01	-1.32	-1.22	-1.78	-1.19	-1.42	-1.3	-1.78	-1.26	-1.23	-0.69	-1.11	-0.37	-1.42	-1.26	-0.97	-1.24	-1.93
A_23_P373687	FLJ32312		-1.17		-0.99	-0.75	-0.71	-1.5	-1.32	-1.8	-0.78	-0.27	-0.99	-0.9	-0.77	-1.3	-0.35	-1.56			-1.37	-0.63	-0.65	-1.22	0.1		-0.53	-0.35	-0.6	-1.5	-1.01	-1.04	0.74	0.04	-0.26			-0.64	-0.78	-0.39	0.16	-0.71	0.21	0.25		0.17	0.33		-0.15
A_23_P215787	HBP1	1.69	1.27	1.42	1.74	0.72	1.5	1.18	0.88	1.44	0.25	0.4	-0.04	1.15	0.64	0.96	1.66	1.21	1.53	0.02	-0.77	1.75	1.17	1.44	1.17	1.2	1.48	1.37	1.2	0.81	0.82	1.73	1.06	1.56	1.82	1.16	1.21	1.46	0.95	1.01	0.51	1.28	1.47	2.02	1.82	1.15	1.09	1.5	0.72
A_23_P502376	PHF2	1.75	1.15	1.02	0.99	1.13	1.19	0.43	0.6	0.94	1.51	1.1	0.51	0.87	1.3	1.93	1.58	2.08	0.8	1.41	-0.23	2.26	1.99	1.19	0.84	0.93	1.1	0.71	1.03	1.04	1.92	1.41	1.07	0.76	0.94	0.81	1.24	0.49	1.01	0.99	0.01	1.32	1.21	1.47	1.46	1.23	0.89	1.43	0.91
A_23_P27334	ZFP161	0.9	0.3	0.48	0.27	0.57	-0.08	0.14	0.3	0.61	-0.06	0.68	0.06	0.38	0.96	1.45	0.92	1.12	0.5	0.64	0.64	1.12	0.37	0.19	0.58	0.83	0.03	0.23	0.78	0.27	2.18	0.89	0.55	1.03	0.48	0.12	0.35	0.41	1.75	0.45	0.03	0.27	0.45	0.76	0.62	0.28	0.78	0.43	0.12
A_23_P93690	MCM7	-1.52	-1.54	-1.8	-1.73	-1.78	-1.74	-1.73	-2.14	-1.64	-1.93	-1.34	-1.33	-1.64	-1.69	-2.04	-1.84	-1.13	-1.46	-1.28	-1.59	-1.49	-1.02	-1.63	-1.39	-1.35	-1.7	-1.93	-1.52	-1.72	-1.62	-1.87	-2	-2.09	-1.36	-1.76	-1.77	-1.71	-1.63	-1.79	-1.6	-2.3	-1.72	-1.87	-2.08	-1.82	-1.37	-1.76	-1.71
A_32_P100428	UBE2L3	-1.75	-1.51	-1.77	-0.99	-1.33	-1.51	-1.41	-0.97	-1.05	-0.83	-1.01	-1.49	-1.03	-1.5	-1.18	-0.47	-1.97	-1.37	-1.52	-0.73	-1.64	-1.92	-1.3	-1.24	-1.46	-1.16	-0.62	-1.13	-0.88	-1.1	-0.2	-0.77	-1.42	-1.24	-1.25	-0.8	-1.64	-1.29	-0.88	-0.82	-0.71	-0.85	-0.09	-2.03	-1.06	-0.46	-1.54	-1.06
A_23_P112341	RMI1	-0.93	-1.54	-1.33	-1.03	-1.35	-1	-1.21	-1	-1.31	-1.31	-1.71	-0.95	-1.16	-1.53	-1.03	-1.14	-0.3	-1.61	-1.82	-1.48	-0.59	-1.25	-1.34	-1.2	-1.59	-1.32	-1.86	-1.3	-1.49	-1.49	-1.85	-0.69	-0.7	-1.36	-1.09	-1.7	-0.64	-1.45	-0.96	-0.99	-1.84	-1.05	-1.58	-1.03	-0.93	-0.8	-1.06	-1.39
A_23_P101141	RNF125	0.56	0.44	0.47		0.17	0.14	0.15	0.28	1.43	1.55	1.24	-0.42	1.18	0.18	-0.08		0.1	0.35	0.73	-0.34	1.39	1.34	0.12	-0.83		1	2.27	1.62	0.3	1.67	2.08		-0.93	1.06		1.63	0.77	0.66	-0.2	-0.1	0.61	1.15	1.75	0.74	0.67	0.16	0.52	2.18
A_23_P7030	MRPL3	-0.99	-1.6	-0.86	-0.94	-1.5	-0.39	-1.15	-1.87	-1.15	-2.01	-1.61	-1.17	-1.49	-1.02	-1.38	-0.86	-1.8	-1.51	-1.49	-2.25	-1.68	-1.04	-1.81	-1.15	-0.91	-1.61	-1.46	-1.65	-1.42	-1.48	-1.08	-1.55	-0.52	-0.47	-1.53	-1.51	-0.95	-0.96	-1.54	-1.68	-1.17	-0.81	-1.47	-1.16	-1.21	-0.97	-0.85	-1.73
A_23_P165937	C20orf172	-1.54	-2.17	-2.08	-1.31	-2.26	-2.09	-1.65	-1.95	-1.69	-1.33	-2.24	-1.8	-2.09	-2.11	-1.24	-1.66	-1.18	-1.63	-2.48	-1.34	-1.09	-0.99	-1.35	-1.32	-1.93	-2.13	-1.84	-1.92	-2.09	-1.99	-1.86	-2.07	-0.61	-1.65	-1.76	-1.83	-1.48	-1.52	-1.9	-2.11	-2.12	-1.75	-1.67	-1.99	-1.75	-0.85	-1.59	-2.03
A_23_P10902	FRZB	3.33	4.49	3.72	4.04	3.37	3.01	2.89	3.49	1.92	2.6	2.82	3.69	2.85	3.74	2.01	1.45	3.12	2.93	3.83	4.21	4.55	3.31	2.79	2.76	3.65	3.8	1.78	2.84	3.2	2.97	1.85	2.63	2.01	4.63	2.25	3.16	2.91	3.48	2.55	0.78	3.35	2.45	1.83	3.42	3.84	2.85	4.95	3.55
A_32_P27558	A_32_P27558	0.5	0.8	0.7	1.05	0.86	0.78	0.38	0.47	1.19	0.53	0.64	0.26	0.91	0.62	0.38	0.99	-0.43	0.99	0.99	-0.11	1.23		0.54	1.01	1.06	0.57	1.75	1.3	1.08	0.44	1.31	1.65	0.41	0.73	0.8	0.84	0.57	0.94	0.77	0.47	0.7	0.97	1	0.83	0.7	0.61	0.4	1.87
A_23_P214821	EDN1	1.14	1.33	1.73	1.72		1.97	2.05	2.35	2.17	1.22	3.16	1.3	2.57	1.62	-0.53	1.15	0.31	0.07	1.93	3.36	0.51	0.48	0.76	1.47	2.16	1.48	1.03	1.26	2.79	2.18	1.31	0.69	-0.34	0.11	1.85	0.27	1.57	1.09	1.67	1.04	1.18	1.37	0.31	1.17	1.78	1.59	1.13	0.61
A_32_P85539	543902	2.54	1.98	2.54	3.16	2.19	2.21	1.55	2.49	2.77	1.87	1.6	1.04	2.28	1.54	2.52	1.93	2.15	2.13	1.62	2.21	2.71	1.64	2.04	1.52	2.84	2.67	2.11	2.96	3.34	1.62	3.93	3.27	3.19	1.51	2.22	2.17	3.47	2.8	1.9	0.65	2.79	2.97	3.06	2.97	2.07	2.02	2.96	2.88
A_23_P215549	PON3	0.73	0.69	1.06	1.42	1.44	0.84	2.17	2.55	1.48	0.98	0.73	1.07	2.12	0.8	1.45	1.48	3.07	1.53	1.46	2.37	0.79	0.7	0.25	0.37	1.96	0.8	0.64	2.06	0.59	2.11	0.11	0.38	0.75	3.2	0.51	1.46	2.8	1.22	0.71	0.27	0.66	1.57	1.04	1.47	3.18	2.03	1.62	0.84
A_32_P7502	CD96	-0.97	-1.48	-0.74	-1.14	-1.68	-1.36	-0.72	-1.76	-1.24	-1.59	-0.78	-1.33	-1.07	-1.35	-1.65	-1.61	-1.38	-1.38		-1.04	-1.29	-1.58	-1.51	-0.83	-0.73	-0.88	-1.11	-1.2	-1.41	-1.2	-0.68		-0.5	-1.2	-0.21	-1.39	-1.42	-1.08	-0.73	-0.82	-1.45	-0.97	-1.19		-1.3	-1.11	-1.23	-1.01
A_23_P130677	LOC55908	0.96	-1.7	-1.09	-1.74	-0.73	-1.11	-1.25	-0.24	-1.89	2.99	0.44	-1.46	-1.72	2.1	3.59	1.26	-0.35	-1.45	-0.21	-1.08	0.11	-1.65	-0.28	-0.35	-1.22	-1.19	3.47	-0.15	-0.23	-1.83	1.82	0.66	-0.49	-1.94	0.83	-0.26	1.42	-0.49	1.01	0.68	-0.04	-1.06	-0.49	-0.94	-0.59	-0.91	-0.7	-0.89
A_32_P128960	543969	0.53	0.19	0.18	-0.06			0.39	0.17	-0.23	1.15	1.09	0.24	0.04	1.16	1.57	0.89		1.65	0.38	0.47	0.21		0.67		1.39	0.2	1.64	0.16	-0.1	-0.18	1.01	2.62	0.25	0.01	0.87	0.04	0.52	0.9	0.64	0.3	1.93	0.96	1.59	0.48	0.08	-0.07	0.49	0.59
A_32_P65571	CDNA	-1.14	-1.34	-1.24	-0.62	-1.42	-0.59	-1.26	-1.2	-0.23	-0.33	-0.12	-0.98	-0.01	-0.75	-1.43	-1.16		-1	-0.65	0.37	-1.28	-1.01	-1.07	-1.3	-0.83		-0.75	-0.91	-1.09	-0.44	-0.92	-0.44	-0.37	-1.84	-0.84	-0.96	-0.62	-0.88	-0.88	-0.36	-0.63	-1.24	-0.34	-1.39	-1.59	-0.99	-1.32	-0.7
A_23_P345139	C19orf28	-1.4	-1.52	-1.47	-1.65	-1.31	-1.44	-1.06	-1.67	-1.41	-0.94	-1.07	-0.94	-1.25	-1.35	-1.1	-1.15	-1.33	-1.46	-0.98	-1.65	-1.76	-0.57	-1.63	-0.83	-0.94	-0.42	-1.28	-1.34	-1.06	-1.31	-1.18	-1.41	-1.01	-1.11	-1.47	-1.54	-1.69	-1.36	-1.51	-1.09	-1.56	-1.42	-1.29	-2.02	-1.65	-1.31	-1.4	-0.9
A_23_P111737	RAMP3	1.51	0.25	0.64	-0.13	0.61	0.16	-0.17	0.14	-0.35	0.91	0.61	0.81	0.25	1.62	1.66	0.31	-0.18	1.22	1.23	-0.77	1.75	0.85	0.72	0.07	0.66	1.13	2.34	1.21	0.37	-0.38	0.66	1.41	0.01	-0.26	1.73	1.49	0.66	1.69	0.46	-0.32	1.79	0.67	1.01	0.36	0.74		0.7	1.13
A_23_P63896	FAS	1.21	0.92	0.67	1.11	0.68	0.44	0.28	0.48	1.1	0.25	0.46	-0.41	1.1	0.59	-0.77	0.56	0.65	0.53	0.57	0.4	1.47	0.01	0.56	-0.13	1.02	0.63	1.15	0.82	0.71	1.12	0.51	0.56	0.56	1.05	0.17	1.69	0.32	0.82	1.26	0.58	1.18	0.5	0.93	0.52	1.04	1.39	1.37	0.93
A_23_P124108	ITGAM	0.72	0.83	1.4	1.22	1.18	1.41	0.72	1.26	1.03	1.69	1.32	0.78	0.95	1.52	1.72	0.84	2.95	1.2	0.98	1.21	2.52	1.57	1.41	1.81	2.14	1.2	1.83	0.96	1.02	-2.19	1.44	1.48	0.92	1.07	1.17	2.25	1.2	1.27	1.07	0.33	2.39	0.9	1.34	1.5	1.09	1.13	1.88	1.29
A_23_P89422	ABCA10	0.47	0.64	1.37	1.98	0.91	1.06	1.08	1.56	2.21	0.49	0.49	-0.65		0.56	0.86	0.03	1.04	2.09	0.84	1.15	2.1	0.99	0.13	0.14	0.61	1.37	0.56	1.55	1.14	1.22	1.55		0.86	0.38	0.72	1.03	1.21	2.08	1.64	0.95	0.66	0.94	0.82	0.95	0.75	1.36	1.25	1.16
A_23_P359174	C3orf26		-0.35	0.12	1.33	0.4	-0.41	0.32	1.62	1.77	-0.01	1.08	0.48	-0.42	-0.3	0.62	0.05	-0.24	0.36	0.11	0.77	0.66	-0.09	0.97	0.62	0.77	0	-0.6	0.38	0.5	-0.06	1.1	-0.03	0.31	-1.69	0.36	0.01	-0.27	0.27	0.39	0.77	-0.52	0.38	0.48	0.37	0.57	0.08	0.29	0.01
A_23_P49279	LOC388272	-0.92	-1.29	-0.82	-0.44	-1.22	-0.75	-0.78	-1.21	-0.35	-2.09	-1.38	-1.2	-0.42	-0.97	-0.99	-0.81	-1.25	-1.29	-1.7	-1.67	-1.07	-1.45	-1.35	-1	-1.26	-0.94	-0.9	-0.78	-0.72	-0.91	-0.38	-1.27	-0.45	-0.69	-1.14	-1.41	-0.76	-1.18	-1.43	-1.53	-0.99	-0.76	-0.79	-0.68	-0.87	-0.42	-0.64	-1.07
A_23_P202189	KCNIP2	2.12	0.92	1.05	1.23	0.51	0.71	0.03	0.84	0.11	4	1.67	0.27	0.44	1.65	4.13	2.55	1.52	0.6	1.23	1.11	2	0.46	1.72	0.29	0.78	0.42	3.2	1.69	0.78	0.92	3.29	2.41	-1.07	0.18	2.81	2.25	2.15	1.89	2.15	0.94	3.2	2.24	3.15	1.57	-0.33	-0.33	0.28	0.62
A_23_P205607	C14orf101	0.29	0.9	0.28	1.33	1.06	0.75	0.81	2.3	1.56	0.93	1.62	1.35	1.73	1.4	0.52	0.73	-0.19	1.47	1.06	1.95	0.58	-0.31	1.08	0.45	0.65	0.51	0.15	1.29	0.66	1.4	0.36	1.65	0.25	-0.35	1.13	0.51	0.05	1.01	1.07	0.39	0.67	0.8	0.55	1.51	0.97	0.71	1.24	0.78
A_23_P84860	FAM107A	2.38	2.22	2.48	1.79	1.19		1.24	2.43	0.81	1.44	2.24	1.38	1.75	2.26	3.54	2.39	1.9	2.53		0.65	1.75	1.69	2.22			1.93	3	1.69	2.98	1.32	3.26		0.59	1.69	2.64	1.83	1.5	1.09	1.41	0.62	1.87	2.51	3.17	1.02	1.72	1.11	2.2	2.81
A_23_P142872	TCF7L1	2.9	1.66	2.26	2.02		1.83	1.52		1		1.52	1.23	1.27	1.59		0.7		1.73	1.69				1.47	1.37	2.82	1.5	1.62	0.85	1.17	1.15	1.68		1.22	1.65	1.17	2.58	3.29	2.23	2.48		0.58	0	1.8	1.12	1.2	1.14	0.94	0.65
A_23_P95599	LOC283874	0.27	0.9	0.72	1.07	0.93	0.62	0.46	0.89	1.06	0.62	0.62	0.33	0.54	1.59	0.44	0.51	1.01	0.6	0.81	1.65	1.13	1.43	0.63	0.19	1.02	0.39	0.73	1.24	1.22	0.78	0.04	0.54	0.76	0.08	0.29	0.27	0.33	0.93	0.71	0.88	0.33	0.61	0.42	1.01	0.69	0.77	1.07	0.71
A_23_P212339	FYCO1	1.17	1.16	1.09	1.77	1.26	0.74	0.25	1.1	1.17	1.45	1.81	0.56	1.38	1.01	1.03	1.73	-0.38	1.06	1.4	0.83	1.25	0.6	1.4	0.33	0.83	1.56	1.69	1.38	1.5	1.83	2.12	1.67	0.72	1.26	1	1.53	1.31	1.15	1.18	-0.08	2.1	1.59	2.26	0.63	1.08	0.91	1.1	0.97
A_23_P65174	PHF11	1.93	1.51	1.42	2.05	1.33	1.61	1.61	1.99	1.81	0.83	1.98	0.56	1.66	1.16	1.32	1.55	1.85	0.99	1.39	0.93	1.5	1.45	1.32	0.86	0.88	1.46	1.43	1.35	1.97	1.07	2.08	0.62	1.9	1.55	1.31	0.75	1.33	1.72	1.35	0.44	1.25	2.22	1.39	1.29	2.35	1.04	1.51	1.1
A_32_P154091	LOC389641	0.12	-0.72	-0.69	-1.41	-0.12	-0.62	-0.13	-0.22	-1.29	-0.39	-1.18	0.16	-1.02	-0.36	-0.93	-0.57	0.35	0.34	-0.22	0.33	-0.01	1.05	0.86	-0.08	1.47	-0.75	-0.23	-1.02	-1.14	-0.51	-0.31	-1.4	0.34	-0.33	0.47	-0.14	0	0.41	-0.7	1.21	-0.62	-1.08	-1	0.2	-1.33	-0.5	-0.51	-1.05
A_23_P83857	MAOA	1.64	1.5	1.13	0.82	0.8	1.27	0.77	2.64	0.41	3.31	2.43	0.28	1.18	1.14	3.78	2.57	1.44	0.82	1.21	1.71	1.44	-0.1	2.23	0.29	1.47	1.21	3.31	1.45	1.3	0.35	3.5	2.83	0.38	1.29	2.64	2.21	1.75	1.2	1.5	0.7	2.84	2.5	3.65	0.21	1	1.64	0.51	1.21
A_23_P209731	ARMC9	-1.79	-1.89	-1.71	-1.72	-1.47	-1.64	-1.01	-1.16	-1.06	-2.1	-1.19	-1.56	-1.41	-1.23	-2.53	-0.83	-1.52	-1.62	-1.6	0.05	-1.98	-1.44	-1.46	-1.17	-1.52	-1.3	-2.01	-1.48	-1.17	-0.74	-2.2	-1.64	-0.36	-0.77	-1.52	-2.03	-1.45	-1.19	-1.41	0.03	-1.04	-1.24	-1.57	-1.07	-0.31	-0.99	-0.57	-1.52
A_23_P259438	DCK	-0.55	-1.12	-0.74	-0.17	-0.66	-0.83	-1.16	-0.71	-0.68	-0.99	-1.45	-1.97	-0.85	-0.95	-1	-0.44	-0.77	-1.03	-2.48	-1.38	-0.66	-0.95	-0.9	-0.28	-0.88	-0.42	-0.73	-0.96	-0.91	-1.23	-0.31	-0.23	-0.63	-1.08	-0.79	-0.6	-1.08	-1.12	-0.76	-2.88	-0.55	-0.71	-0.51	-0.62	-0.87	-0.36	-0.69	-1.16
A_23_P33326	ADRA1B	0.49	0.1	1.12	0.62	0.55	0.76	0.27	2.1	0.61	2.28	0.82	-0.42	-0.05	0.63	2.04	0.58		1.05	1.18		0.68	0.41	-0.37	0.09	0.44	0.09	1.72	0.57	0.65		2.06	2.5	0.54	0.74	0.93	0.76	1.72	1.14	0.35	-0.39	1.28	0.95	2.43	1.81	-0.55	-0.06	1.36	0.45
A_23_P129157	NEIL1	1.76	2	1.64	1.21	2.07	1.89	1.25	1.45	1.79	1.5	2.17	2.2	1.73	1.7	1.23	1.98	2.11	1.86	2.28	1.79	2.12	2.71	1.92	1.67	1.63	1.77	1.1	2.19	1.98	2.25	1.03	1.61	1.93	1.8	1.75	1.04	1.76	2.1	1.52	0.73	0.95	1.83	1.25	2.24	2.04	1.46	1.79	1.74
A_23_P46045	RGS5	2.46	2.94	3.21	4.48	3.31	2.07	2.74	4.5	2.76	3.88	2.74	2.75	2.91	2.96	5.32	3.85	2.88	2.99	3.23	3.4	3.84	2.4	3.28	2.38	2.57	3.34	4.22	3.7	3.45	2.81	4.21	4.63	1.92	2.82	4.19	2.64	3.8	2.71	4.76	3.61	4.92	3.47	4.26	3.94	3.37	2.39	4.16	3.78
A_32_P227648	544376			0.76	2.72			1.17	2.5	1.41	0.67	1.03	0.24	1.05	1.06	1.02	0.33		1.1	0.69	0.72	1.25	2.33		0.68	2.25	0.06	0.94	1.71	0.77		1.01	0.34	0.45		1.08		2.13	1.69	2.31	1.73	0.81	0.69	0.02	1.32	0.75	1.42	0.34	0.99
A_23_P429491	FLJ25416	-2.59	-2.62	-2.85	-2.1	-2.1	-1.69	-1.94	-2.83	-2.27	-2.8	-2.38	-2.58	-2.27	-1.68	-3.19	-2.22	-1.66	-1.91	-2.54	-1.99	-0.49	-1.75	-1.84	-1.42	-1.48	-2.51	-2.76	-2.63	-2.39	-2.21	-3.1	-2.43	-1.46	-1.57		-1.77	-2.51	-2.22	-2.17	-1.64	-2.86	-2.2	-2.94	-2.87	-2.46	-1.39	-1.82	-1.85
A_32_P880454	PROKR1	0.29	0.77	0.32	0.3	1.05	0.49	1.36	0.83	0.56	0.52	0.69	0.45	1.03	0.4	1.02	1.1	0.67	0.41	0.77	0.93	0.28	0.47	0.39	-0.03	2.32	0.41	0.49	1.41	0.49	1.45	0.37	1.19	0.34	0.97	-0.42	0.39	3.08	0.81	0.54	-0.34	0.6	2.03	1.16	1.12	0.84	1.38	0.49	0.91
A_23_P422026	ME1	-0.18	-1.44	-0.01	-0.47	-1.23	-0.91	-0.2	0.28	-1.8	1.72	0.34	-2.23	-1.3	0.93	2.97	1.31	0.02	-1.01	-1.62	-1.8	0.4	-2.77	-0.39	-1.02	-0.77	-0.32	2.49	-0.58	-0.95	-1.69	2.17	1.74	-0.78	1.19	0.38	0.38	0.22	0.64	0.86	-0.04	2.3	0.18	1.38	-1.36	0.75	-0.83	-0.81	0.01
A_23_P310560	NUDT16	0.78	0.94	0.89	0.71	0.95	0.98	0.96	1.66	0.64	1.64	1.44	1.29	1.01	2.26	2.29	1.4	1.12	1.05	1.32	1.1	1.39	0.36	1.05	0.82	0.64	0.94	1.42	0.96	0.82	0.89	1.84	1.55	0.39	1.02	1.4	0.89	1.14	0.83	0.86	-0.24	1.7	1.25	1.76		0.2	0.88	0.64	0.41
A_23_P323180	HOXD3	0.14	0.7	-0.19	0.92	0.66	0.48	-0.22	0.58	0.81	0.06	0.87	0.18	0.88	0.85	2.14	0.38	0.57	0.44	0.81	1.37	0.97	1.09		0.82	1.13	0.65	1.06	1.38	1.91	0.79	1.52	1.42	1.8	0.65		0.28	1.25	1.5	1.4	0.67	1	0.55	2.54	1.23	0.72	1.36	1.87	1.14
A_23_P140069	FBXL3	1.98	1.73	1.6	1.64	2.15	1.04	1.44	1.37	1.23	1.15	0.73	0.58	1.68	1	1.73	1.96	2.45	1.72	0.98	-0.02	2.04	1.49	2.09	1.16	1.45	1.92	1.89	1.68	1.78	1.57	2.23	1.76	1.47	1.44	1.55	1.74	1.35	1.78	1.26	0.07	1.3	1.63	1.71	1.27	1.88	1.65	1.5	1.62
A_23_P14515	ACOT4	0.21	0.61	-0.31	-0.4	0.47	0.31	0.66	1.23	0.14	3.25	0.07	1.48	0.7	1.19	2.37	1.73	0.3	1.13	0.56	1.03	0.78	0.45	0.54	0.51	0.93	1.23		0.65	0.41	0.02	1.91	1.59	0.37	0.98	1.46	0.91	0.73	0.68	0.83	0.75	0.79	1.9	1.88	-0.24	1.1	0.22	0.75	1.41
A_23_P207850	TNS4	3.15	3.66	3.41	2.9	2.27	3.25	3.25	3.02	3.02	1.08	3.68	3.37	3.34	3.13	-1.37	2.33	3.71	2.58	4.36	3.69	1.45	3.04	2.25	2.55	3.35	3.3	-1.35	2.62	2.33	2.69	-0.91	1.16	1.63	3.79	2.88	3.25	3.11	2.81	2.99	2.11	1.58	2.33	-0.59	3.31	3.39	2.38	3.22	1.92
A_32_P132317	544478	0.8	1.37	0.65		0.62	0.55	-0.13	1.31	0.7	0.18	1.22	-0.6	0.71	0.2	1.67	1.08	1	0.77	0.42	0.58	1.27	0.16	1.27	-0.35	0.51	0.6	1.38	1.07	0.52	0.08	2.28	2.13	0.21	0.04	0.62	1.28	0.05	0.34	0.84	0.17	1.21	0.34	1.59	0.91	0.27	0.99	0.77	0.54
A_23_P434809	S100A8	1.33	0.8	4.07	1.13	4.67	0.23	3.35	-0.48	3.08	0.37	1.55	-1.81	0.71	0.42	-1.58	-1.34	-0.39	-0.03	-0.1	-0.47	0	-0.27	3.83	-0.57	1.03	0.5	1.01	1	2.45	2.36	0.7	-0.81	0.39	-0.88	3.87	1.38	0.78	-0.06	0.19	1.14	3.71	0.68	2.58	2.98	4.5	2.41	2.33	5.45
A_32_P91250	UBE2L3	-1.95	-1.75	-1.58	-0.87	-1.43	-1.32	-1.65	-1.2	-1.16	-1.44	-1.4	-1.64	-1.17	-1.46	-2	-0.62	-2.84	-1.52	-2.04	-1.34	-1.91	-2.59	-1.3	-1.12	-1.14	-1.3	-0.55	-1.39	-1.33	-1.26	-0.39	-0.67	-1.92	-1.29	-1.23	-0.8	-1.47	-1.18	-1.18	-1.39	-0.67	-0.85	-0.45	-2	-1.34	-0.51	-1.58	-1.17
A_23_P3934	RNF43	0.29	0.85	-0.56	0.28	-0.09	0.33	0.43	-1.11	0.65	-1.47	-0.65	-0.35	-0.04	0.26	-3.6	-0.1	-0.17	-0.01	0.47	-0.44	-0.01	0.6	0.27	0.33	0.42	-0.14	-2.29	-0.31	0.2	0.17		-1.06	0.49	0.39	0.13	0.38	0.07	0.08	-0.3	0.94	-1.6	-0.5	-2.37	0.36	-0.1	-0.08	0.14	-1.18
A_23_P312851	SILV	-3.05	-3.04	-3.06	-3.2	-2.78	-3.07	-2.52	-2.49	-3.15	-2.44	-2.73	-1.78	-3.06	-2.95	-2.51	-3.07	-2.79	-2.56	-2.95	-2.65	-2.63	-2.44	-2.23	-2.54	-2.56	-2.51	-2.65	-2.88	-2.12	-3.5	-3.52	-3.17	-2.94	-3.27	-2.29	-2.29	-2.77	-2.76	-2	-2.06	-2.89	-3.44	-3.15	-3.84	-3.17	-2.05	-2.93	-2
A_32_P203878	544577	-0.23	-0.48	-0.66	-0.38	-0.72	-0.76	-0.75	-1.29	-0.55	-1.83	-0.72	-0.74	-0.53	-0.16	-1.55	0.01	-0.77	-0.46	0.09	-0.58	-0.98	-1.37	-0.23	-1.39	-1.49	-1.02	-0.67	0.31	-0.51	-0.54	-0.92		-0.32	-0.44		0.99	-0.18	-0.93	-0.94	-0.73	-0.56	-0.42	-0.77	-0.38	-0.71	-1.09	-0.37	-0.82
A_32_P99280	544597	-0.32	0.72	0.72	0.95	0.68	0.57	0.91	1.35	0.83		1.11	0.84	0.92	0.44		0.85		1.11	1.35		-0.34		0.21	0.61	0.64	-0.22	-0.39	0.33	0.58	0.31	0.58	1.47	0.15	-0.04	1.44	0.57	1.09	1.03	1.29	0.16		1.29	0.61		0.85	0.06	0.72	1.42
A_23_P132515	SIDT1	1.02	1.48	0.24	0.83		0.31	0.52	0.76	0.72	1.36	1.25	0.14	1.52	1.27	0.4	1.43	0.97	0.99	1.74	0.56	0.43	0.83	1.35	1.02	0.76	1.45	-0.01	1.21	0.98	2.35	0.34		-0.12	1.28	1.1	-0.01	1.62	1.27	1.5	0.3	1.05	1.52	1.05	1.58	1.68	0.7	1.64	1.08
A_23_P19673	SGK	-1.41	-1.8	-1.32	-1.61	-0.94	-1.94	-1.48	-2.08	-1.51	-1.74	-1.13	-2.2	-1.58	-1.8	-2.01	-1.81	-1.15	-1.55	-1.65	-2.04	-1.58	-2.2	-1.1	-1.69	-1.53	-1.33	-1.46	-1.43	-0.99	-1.37	-1.77	-1.31	-1.95	-1.17	-1.72	-1.59	-1.96	-1.55	-1.09	-2.24	-1.21	-2.07	-1.45	-1.92	-1.31	-0.85	-1.69	-0.89
A_32_P89352	C20orf133	0.76	0.26	1.14	1.18	-0.31	1.28	-0.23	0.5	1.11		0.35	0.32	0.45	-0.13	1.14	-0.1	0.94	0.17		0.92	0.84	1.31	0.14	0.57	0.18	0.58	0.66	0.16	-0.23	0.45	0.83	0.53	0.66	1.23	-0.01	0.39	0.57	0.53	0.38	0.45	-0.14	0.4	-0.04		0.53	1.42	1.81	0.25
A_23_P81660	LMBRD1	1.49	1.3	1.2	1.94	1.44	1.59	1.06	1.55	1.46	1.25	1.07	0.94	1.33	1.04	1.65	1.32	1.57	1.31	0.57	0.44	1.59	1.1	1.58	1.01	1.04	1.47	1.54	1.18	1.24	1.14	0.86	1.57	1.77	1.34	1.59	1.29	1.24	1.39	1.1	0.48	1.45	1.52	1.9	1.44	1.23	1.03	1.31	0.96
A_23_P137689	OLFML2B	-0.18	-0.03	0.41	-0.36	1.37	-0.23	0.47	-0.22	-0.33	-0.08	0.18	0.24	0.15	0.3	-0.05	-0.37	-0.09	-0.19	0.46	-0.04	0.25	0.04	0.31	-0.2	-0.26	-0.02	0.23	0.95	-0.09	0.25	0.08	-0.06	-0.1	0.14	0.71	0.04	-0.14	0.29	0.23	-0.46	0.47	0.18	0.17	0.13	0.4	0.4	0.78	0.13
A_32_P160186	544706	-0.39	0.68	0.75	1.5	0.13	1.21	0.88	0.15	1.43	-1.14	-0.28	0.46	0.86	1.15	-0.77	0.76	-1.81	0.86	-1.07	0.12	-0.33	-2.06	0.96	0.45	0.41	0.52	0.35	0.02	0.43	-0.03	1.16	-0.14	0.04	1.04	-0.18	-0.06	1.18	0.96	0.32	-0.18	0.46	0.92	0.69	0.88	-0.49	0.11	0.17	-0.2
A_23_P434473	STT3B	-0.68	-1.86	-1.49	-0.41	-1.46	-0.87	-1.64	-1.44	-0.51	-1.72	-1.8	-1.97	-1.02	-1.05	-1.2	0.27	-1.67	-1.45	-2.02	-1.81	-0.91	-1.35	-1.7	-1.03	-1.06	-1.55	-0.97	-1.04	-1.17	-0.68	-0.25	-1.56	-1.43	-0.29	-1.25	-1.51	-0.74	-0.91	-1.33	-2.08	-0.94	-0.76	-0.65	-1.25	-0.92	-0.14	-1.29	-1.47
A_23_P74449	GLOXD1	-1.33	-1.91	-1.21	-1.16	-1.85	-0.53	-0.93	-1.67	-0.82	-1.83	-1.29	-0.94	-1.17	-1.56	-2.15	-1.66	-0.94	-1.19	-1.59	-0.43	-1.79	-0.7	-1.85	-0.65	-0.92	-1.16	-1.88	-1.27	-1.31	-1.23	-1.28	-1.55	-1.49	-0.69	-1.68	-1.75	-1.43	-1.58	-1.52	-1.68	-2.13	-1.55	-1.68	-1.3	-1.52	-1.01	-1.89	-1.03
A_32_P142602	TIPARP	0.04	-0.29	0.48	2.05	0.16	0.66	-0.07	-0.3		-1.26	0.8	-1.51	1.68	0.85	-1.9	0.27	-0.47	-0.2		1.48	0.6	0.29	0.01	-0.2	-0.17	-1.08	-0.8		0.21	0.83	0.4	1.53	0.65	0.2	-0.61	-0.04	0.56	-0.46	0.03	1.08	0.13	0.65	0.87	0.79	-0.36	0.22	0.87	0.32
A_23_P128230	NR4A1	-1.56	-1.69	-1.35	-1.92	-1.54	-1.69	-1.53	-1.7	-1.38	-1.11	-1.23	-1.13	-1.04	-1.2	-2.16	-1.4	-1.77	-1.65	-1.49	-0.75	-0.93	-0.61	-2.12	-1.12	-1.3	-1.77	-1.24	-1.3	1.63	-1.7	-2.28	-1.81	-1.72	-1.08	-1.9	-1.84	-1.76	-1.49	-0.92	-2.23	1.25	-0.96	-0.86	-2.62	-0.77	0.17	-0.83	-1.97
A_23_P149998	MAWBP	1.13	1.44	0.8	1.78	1.04	0.93	1.15	1.91	1.84	1.13	1.09	-0.05	1.24	1.02	2.31	1.66	0.85	0.96	1.42	1.25	0.8	1.17	1.33	1.04	1.36	0.97	1.63	1.53	1.52		2.12		1.04	1.3	1.11	0.73	1.37	1.27	0.98	0.56	1.68	0.93	1.56	1.71	1.54	0.93	1.39	1.14
A_32_P18147	544764	0.21	0.55	0.37	0.82	0.34	0.23	0.75	1.01	1.07	1.16	-0.85	0.02	0.44	0.9	0.77	0.19		0.86	-0.24	2.17		-0.03	0.48	1.54	0.44	0.09	0.21	1.14	0.88	0.73		0.45	-0.23	0.32		1.57	1.8	0.21	0.7	-0.7	0.79	1	0.42	0.77	0.88	0.5	0.07	-0.07
A_23_P52697	CD248	1.56	1.51	1.44	1.84	1.2	2.33	1.19	2.3	2.23	3.19	1.99	0.26	0.76	2.5	2.5	1.95	1.35	1.39	2.84	3.2	1.8	2.73	1	1.73	1.6	2.31	3.15	1.4	2.16	1.66	2.72	2.09	0.81	2.58	2.29	1.53	2.21	2.42	1.5	1.31	3.37	1.92	2.93	2.01	1	1.79	2.57	2.5
A_32_P186474	RACGAP1	-2.7	-3.21	-2.53	-2.28	-3.14	-2.28	-2.79	-2.95	-1.91	-3.52	-3.05	-2.7	-3.33	-2.4	-4.02	-2.66	-3.51	-2.96	-3.39	-0.98	-3	-2.73	-2.71	-1.14	-2.51	-3.06	-3.43	-3.07	-2.76	-3.03	-3.11	-3.1	-1.99	-2.58	-2.39	-2.59	-2.1	-2.71	-2.43	-3.83	-2.61	-3.03	-2.78	-2.16	-2.64	-1.77	-2.19	-3.16
A_32_P148122	**Immunoglobulin	2.48	0.88	2.94	1.57	1.67	2.02	1.99	1.4	1.18	2.55	0.65	2.2	0.69	2.15	0.2	0.01	0.8	3.19	1.08	0.52	0.07	2.11	1.06	0.89	2.58	1.19	0.43	0.75	1.71	0.56	0.09	0.39	1.16	1.79	0.73	1.48	1.27	2.26	0.84	0.2	1.22	1.88	0.07	2.65	1.17	1.83	1.85	0.8
A_23_P300033	PDGFRA	1.34	1.09	1.5	1.83	1.55	0.89	0.63	0.86	1.1	1.06	0.9	-0.28	0.26	0.67	0.69	0.72	0.01	1.7	0.56	0.14	0.85	0.3	1.99	-0.34	1.15	0.66	1.03	1.05	0.65	1.58	0.95	0.65	0.83	1.04	0.21	1.05	0.95	1	0.45	-0.3	1.46	1.12	1.28	1.29	0.56	1.36	1.23	0.66
A_32_P91546	FLJ41649	0.25	0.51	0.31	0.49	0.81	0.55	0.12	0.28	0.71	1.18	0.77	0.19	0.73	1.31	0.63	0.1	0.33	0.28		0.56	0.28	-0.12	0.51	0.13	2.19	0.9	-0.01	0.84	0.35	1.27	0.75	-0.56	1.06	0.48		0.88	0.35		0.03	0.31	0.34	0.46	0.45	0.84	0.3	1.21	0.08	0.8
A_23_P51966	STIL	-2.22	-2.23	-2.13	-1.7	-2.15	-2.27	-2.21	-1.87	-1.82	-2.21	-1.94	-2.11	-1.88	-1.56	-2.41	-1.88	-1.95	-1.58	-2.29	-1.61	-1.62	-1.73	-1.95	-1.37	-1.72	-2.29	-1.81	-1.64	-2.18	-1.73	-2.13	-1.44	-1.27	-2.02		-2.19	-2.5	-2.22	-2.2	-1.57	-1.61	-2.13	-2.33	-2.1	-2.13	-1.04	-1.79	-1.53
A_23_P213718	UQCRQ	-1.31	-1.28	-1.45	-1.01	-1.35	-1.16	-0.69	0.06	-0.84	-0.05	-0.45	-0.86	-0.89	-0.76	-0.67	-0.15	-1.7	-1.36	-1.24	0.45	-1.69	-1.59	-0.98	-1.04	-1.32	-1.22	-0.29	-1.14	-0.45	-0.69	0.45	-0.82	-1.91	-1.13	-0.55	-1	-0.56	-1.7	-0.84	-0.47	-0.16	-0.31	0.33	-0.95	0.08	-0.37	-0.77	-1.08
A_23_P23221	GADD45A	-1.38	-2.4	-1.4	-1.54	-1.94	-1.74	-1.69	-1.62	-1.82	-1.54	-2.43	-1.87	-2.22	-1.71	-0.23	-1.18	-2.04	-1.58	-1.93	-2.51	-1.53	-1.75	-1.43	-1.94	-1.71	-1.8	-0.1	-1.52	-1.46	-1.78	-1.04	-0.86	-1.77	-1.11	-1.32	-1.2	-1.39	-1.64	-1.72	-2.07	-0.15	-1.53	-0.29	-1.89	-1.6	-1.01	-1.08	-1.43
A_23_P313623	COBL	1.1	0.96	0.8	0.51	0.36	1.62	0.64	0	1.06	0.18	0.25	0.62	1.02	0.27	-1.2	0.23	0.6	1.15	0.24	0.4	0.74	1.4	0.09	1.69	0.89	0.92	-0.73	0.41	0.5	0.23	-0.39	-0.28	0.61	1.14	0.45	0.51	1.21	0.72	-0.01	-0.06	-0.38	0.03	-1.4	1.03	0.03	0.06	0.33	-0.04
A_23_P41424	SLC39A8	-0.77	-0.96	-0.73	0.05	-0.98	-0.12	-0.39	-0.8	0	-1.05	-1.38	-0.99	-0.07	-0.46	-1.99	-0.65	0.77	-0.19	-1.29	-0.4	-0.8	0.36	-1.08	0.42	-0.29	0.01	-1.9	-0.23	-0.46	-0.65	-2.07	-1.57	0.1	0.02	-0.97	-1.42	0.17	-0.61	-1.21	-0.81	-1.62	-0.09	-1.94	-0.3	-0.37	0.08	-1.12	-0.29
A_32_P45297	544856	0.73	0.35	0.57	1.31	0.56	0.02	0.44	1.64	0.41	0.41	0.53	0.1	0.87	-0.14	3.45	-0.57	1.19	0.56	0.77		0.24	0.13	0.82	-0.3	-0.74	0.77	0.72	-0.15	0.43	1.01	0.73	2.29	0.42	0.67	1.09	0.2	0.14	0.27	1.06	1.09	-0.1	-0.33	0.93	0.57	0.04	1.05	0.38	0.98
A_23_P208302	APOC2	-1.33	-1.71	-1.74	-1.18		-2.03	-1.62	-1.42	-1.33	-1.32	0	-1.69	-1.15	-1.8	-1.02	0.6	-1.65	-1.11	-1.48	-1.32	-1.17	-1.73	-0.49	-1.44	-0.2	-0.78	0.44	-0.83	-0.73	-0.7	2.08	-0.66	-1.1	-1.91	0.07	-0.95	-0.84	-1.38	-0.17	-0.98	-1.2	-0.18	0.54		-1.7	-1.15	-1.46	-0.15
A_23_P105212	THRSP	5.42	5.08	6.28	4.37	4.28	5.78	4.53	6.31	3.66	7.56	6.04	2.81	3.23	6.21	7.42	6.5	6.49	4.28	5.66	5.88	4.27	3.39	5.2	4.73	4.62	4.93	6.23	4.88	3.73	3.66	7.1	6.48	2.79	5.79	7.61	5.5	5.9	5.08	5.76	5.54	5.89	5.66	6.08	5.31	6.03	3	4.5	5.54
A_23_P35309	TAF5L	1.62	1.23	1.61	2.06	1.51	1.57	1.15	0.1	1.43	-0.57	0.76	0.17	1.3	1.55	1.03	0.69	-0.71	2.37	0.09	1.05	1.93	-0.29		1.5	2.18	0.61	2.39	0.56	1.34	0.78	1.92	2.5	1.25	0.62	1.67	1.66	2.52	2.21	0.66	1	2.33	0.49	0.66	3.24	0.58	1.76	2.25	2.45
A_32_P6274	BRD7	-0.28	-0.81	-0.69	-0.41	-0.69	-0.19	-1.19	-1	-0.49	-0.48	-1.69	-1.17	-0.82	-0.84	0.1	-0.36	-0.17	-0.78	-1.85	-1.9	-0.36	0.05	-0.87	-0.53	0.13	-0.31	0.24	-0.84	-0.73	-0.84	-0.42	-0.65	0.1	-0.11	-0.61	-0.53	-0.57	-0.15	-0.6	-1.85	-0.55	-0.57	-0.11	-0.72	-0.57	-0.19	-0.42	-0.81
A_23_P139547	K-ALPHA-1::TUBA3	-0.91	-1.19	-1.4	-2	-1.03	-1.27	-0.88	-1.65	-1.78	-0.12	-1.84	-0.11	-1.35	-1.17	-0.41	-1.25	-0.47	-0.53	-1.96	-1.6	-0.89	-0.35	-0.73	-0.23	-0.72	-1.09	-0.46	-1.3	-0.91	-1.7	-1.54	-1.17	-1.44	-1	-0.59	-0.51	-1.09	-0.69	-0.65	-1.13	-0.76	-1.51	-1.64	-1.79	-1.28	-1.31	-1.09	-1.14
A_23_P70480	HIST1H4L	-1.16	-1.92	-1.55	-2.43	-1.47	-1.99	-0.53	-1.24	-2.75	-2.38	-2.01	0.14	-1.87	-1.73	-2.48	-2.16	-3.11	-0.97	-2.16	1.19	-3.72	-3.27	-0.75	-0.21	-1.71	-2.86	-3.09	-2.37	-2.29	-2.06	-2.97	-1.87	-0.46	-2.51	-1.54	-0.09	-0.09	-1.4	-1.95	-1.28	-2.18	-1.72	-2.78	-1.76	-1.65	-1.12	-1.9	-2.17
A_23_P27133	KRT15::KRT17	5.01	5.2	4.89	3.06	4.87	4.93	4.8	4.76	4.54	4.82	5.47	6.34	4.69	4.88	-1.2	4.12	7.12	4.73	4.64	5.45	4.63	5.22	5	4.67	4.36	4.26	-0.83	4.79	4.96	5.09	-0.81	3.27	5.6	4.51	5.36	4.62	3.7	4.54	4.83	3.9	3.44	2.14	-0.87	5.92	5.1	2.81	4.51	4.74
A_23_P40866	ZBTB20	2.18	2.58	2.26	2.55	2.79	1.95	1.58	2.61	2.37	2.56	2.9	1.46	2.58	2.18	2.45	2.81	1.79	2.12	2.66	2.71	2.11	1.44	2.72	1.77	2.55	2.64	2.65	2.74	2.78	3	2.88	3.86	2.02	1.95	1.79	2.14	2.05	2.65	2.41	2.01	2.23	2.48	3.14	2.25	2.53	1.95	2.33	2.83
A_23_P208788	C19orf33	-1.07	-0.6	-0.92	0.15	-0.82	-1.3	-0.98	-1.41	0.06	-2.59	-0.62	-0.37	0.04	-1.55	-3.18	-1.46	-1.78	-1.66	0.4	-0.85	-1.52	-2.03	-1.02	-1.05	-1.79	-1.35	-1.72	-0.39	0.81	-0.16	-1.83	-1.59	-1.19	-0.59	-1.18	1.1	-1.49	-2.1	-1.14	-0.31	-1.26	-0.79	-1.97	-1.16	-1.23	-0.77	-0.94	-1.63
A_23_P39682	ZAP70	-0.75	-2.18	-1.46	-2.07	-2.01	-2.25	-2.04	-2.54	-1.86	-2.81	-1.8	-2.32	-1.8	-1.97	-2.89	-2.48	-1.98	-1.85	-2.05	-2.34	-1.92	-2.46	-2.08	-2.56	-2.01	-2.19	-2.35	-1.72	-2.3	-2.35	-1.97	-2.31	-2.2	-2.38	-1.71	-2.09	-2.28	-2.77	-2.17	-1.56	-2.47	-2.52	-2.44	-2.35	-2.61	-1.58	-2.31	-1.89
A_32_P76091	HSPD1	-0.94	-1.69	-1.24	-0.53	-1.82	-0.68	-1.32	-2.38	-0.81	-2.4	-2.41	-1.56	-1.47	-0.95	-2.25	-1.78	-2.53	-1.4	-2.06	-2.39	-1.41	-1.88	-1.61	-0.88	-0.75	-1.97	-1.47	-1.8	-1.54	-1.88	-1.8	-1.12	-0.09	-0.87	-1.39	-1.19	-0.49	-0.73	-1.78	-1.97	-1.35	-1.29	-2.2	-1.43	-1.24	-0.6	-1.01	-1.95
A_23_P309292	C12orf51	0.17	0.94	0.52	0.77	1.67	0.33	0.74	0.98	0.41	0.55	1.4	0.65	1.07	0.17	0.56	0.31	0.1	0.53	1.23	1.3	0.37	0.35	0.93	1.25	0.9	0.47	0.53	0.83	0.42	1.49	0.34	1.82	0.36	-0.27		0.76	0.99	0.82	0.9	-0.24	0.72	0.73	1.1	0.5	0.68	0.23	0.07	1.02
A_23_P19691	HEBP2	1.69	1.13	0.98	1.35	1.04	1.15	1	1.84	0.67	1.75	1.67	0.85	1.47	0.89	2.87	2.03	0.6	1.06	1.03	0.99	1.25	0.09	1.85	0.89	0.66	1.01	2.31	1.06	1.7	1.35	2.61	1.98	0.99	0.98	1.8	1.51	1.63	1.09	1.43	1.4	1.58	1.6	2.57	0.65	1.13	0.76	0.45	0.91
A_23_P214281	PAQR8	-1.09	-0.78	-0.78	-0.65	-0.99	-1.35	-0.59	-0.5	-0.41	-0.83	-1.14	-1.04	-0.77	-0.23	-0.75	-0.48	-0.45	-1.43	-1.48	0.06	-1.09	-1.21	-0.7	-1.59	-0.16	-0.87	-0.75	-0.88	-0.78	-0.81	-0.76	-0.53	-0.02	-0.36		-0.87	-0.45	-0.91	-0.8	-2.53	-0.11	-0.65	-0.74	-0.6	-0.8	-0.28	-0.53	-1.07
A_23_P200222	LRP8	-3.2	-3.28	-3.14	-2.82	-3.07	-2.74	-3.49	-3.23	-2.84	-2.61	-3.18	-2.99	-3.39	-2.47	-3.66	-3.04	-2.72	-3.28	-3.17	-1.47	-3.06	-2.75	-3.19	-2.35	-3.14	-3.93	-3.14	-3.21	-2.83	-2.77	-3.2	-3.52	-3.21	-3.66	-2.69	-3.95	-3.32	-3.33	-2.47	-3.52	-2.86	-3.29	-3.43	-3.35	-3	-1.74	-2.85	-2.86
A_32_P127019	ZBTB20	0.72	1.58	1.38	1.23	1.31	1.37	1.49	1.77	1.59	0.89	1.85	1.04	0.95	1.32	1.99	0.36	0.32	1.22	1.77	2.61	0.92	0.61	1.02	1.44	1.26	0.97	0.71	1.45	1.26	1.38	0.78	0.71	0.6	0.18	0.63	0.67	1.03	1.56	1.32	1.35	0.68	1.72	2.08	2.31	1.94	2.15	1.66	1.32
A_32_P190737	KIAA1450	0.43	-0.27	0.14	1.63	-0.17	0.09	-0.67	1.05	-0.06	1.13	-0.26	-0.84	0.81	0.3	1.98	0.86	-0.53	-0.33	-0.29	-0.56	0.81	0.1	0.04	-0.65	0.09	0.87	1.47	0.4	0.26	1.58	1.62	1.27	0.14	0.68	0.22	0.55	0.04	0.61	0.66	-0.37	0.74	1.49	1.74	0.16	1.02	0.59	0.77	0.21
A_23_P432591	KENAE	-0.35	0.64	0.26	0.58	1.3	0.21	1.11	1.42	0.92	0.18	0.96	1.34	1.54	2.52	-0.96	-0.25		0.37	0.67	2.11	-0.11	-0.34	0.41	0.32	-0.56	0.27	0.26	0.33	1	0.17	-0.04	1.48	-0.12	-0.6	0.82	0.6	0.51	0.45	0.63	0.86	-0.3	1.51	-0.07	0.22	1.33	0.34	0.16	-0.24
A_23_P122976	GNAI1	1.31	1.43	1.38	1.84	1.48	0.47	1.16	1.97	0.69	2.43	1.72	-0.2	0.06	0.73	3.23	2.56	1.77	1.29	0.34	-0.17	2.15	0.72	2.79	0.82	1.58	1.61	3.17	1.22	1.51	1.02	3.07	3.58	0.61	1.17	1.52	1.95	1.6	1.66	1.6	1.15	2.14	2.7	2.89	1.2	0.53	0.81	1.73	0.23
A_23_P252082	HCA112::KCNH2	1.73	1.83	1.44	1.06	0.89	1.76	1.06	0.69	1.15	1.22	0.72	1.55	0.41	1.26	1.03	0.38	0.13	1.31	1.83	2	1.65	1.8	1.03	0.77	0.76	1.29	0.71	0.41	0.67	0.61	1.02	0.86	0.96	2.13	0.6	0.34	1.77	1.54	0.13	1.08	1.53	1.13	0.91	1.59	0.6	1.14	0.97	0.97
A_23_P103787	HIPK1	-1.45	0.04	-0.64	-0.62	-0.15	-0.65	0.38	0.92	-0.13	0.51	0.77	1.26	0.52	-0.17	-0.37	0.02	-1.42	-0.08	0.77	-0.19	-1.27	-1.66	0.17	-0.75	-0.53	-0.78	-0.36	0.31	0.34	0.28	0.16	0.71	-1.26	-1.96	0.21	-0.02	-0.9	-0.1	0.39	-0.37	0.1	0.23	-0.18	-0.64	-0.2	-0.31	-0.63	0
A_23_P49816	CENTA2	2	1.94	2.38	1.22	1.84	2.16	1.76	3.15	1.24	3.21	2.67	2.48	1.84	2.53	2.21	1.03	0.87	2.18	2.35	3.04	1.22	1.04	1.33	0.89	1.66	1.46	3.77	1.75	1.61	1.42	2.47	1.67	0.37	1.74	1.37	1.21	1.27	1.67	1.88	1.38	2.09	2.1	1.55	1.49	2.09	1.87	1.49	2.02
A_32_P65473	LOC202451	1.16	2.06	0.91	2.07		1	1.94		2.62	-0.04	1.28	1.37	2.49	1.92	-0.89	3.1	2.28	1.54	1.95	1.7	0.99		2.3	0.61	1.54	2.15	-0.48	2.09	2.56	2.62	0.48	1.27	1.66	2.52	1.93	1.1	2.58	1.3	1.91	1.17	0.17	2.25	-0.64	1.73	2.96	1.83	1.91	1.34
A_23_P419764	DKFZp761B107	0.29	0.26	0.29	0.84	-0.02	0.25	0.22	-0.43	0.74	-0.76	0.33	0.35	0.3	-0.01	-0.54	0.07	-0.94	0.5	0.82	-0.14	-0.17	-0.9	-0.23	0.34	0.15	0.05	0.28	0.3	0.95	0.19	-0.15	0.53	0.58	-0.13	0.66	1.01	0.14	0.92	0.47	0.78	-0.32	0.23	-0.01	0.37	0.78	0.44	0.25	2.16
A_23_P112673	ZWILCH	-2.36	-2.4	-2.4	-1.71	-1.77	-2.4	-1.81	-1.86	-1.93	-1.85	-1.55	-2.05	-1.49	-1.62	-2.45	-2.25	-2.13	-1.38	-1.47	-1.32	-1.68	-1.84	-1.44	-1.71	-1.36	-1.92	-1.74	-1.95	-1.84	-1.67	-2.55		-1.41	-2.73		-1.67	-2.02	-1.39	-2.13	-1.39	-2.19	-1.79	-2.5	-1.45	-1.54	-1.15	-1.54	-1.86
A_32_P94444	PRSS1::PRSS2::PRSS3	-2.9	-2.65	-2.53	-2.43	-3.1	-2.56	-2.29	-3.69	-2.18	-3.12	-1.77	-2.69	-2.09	-2.25	-3.43	-2.02	-3.02	-2.65	-2.33	-2.91	-2.98	-3.5	-2.57	-2.64	-2.2	-2	-2.12	-2.08	-2.1	-1.94	-2.26	-2.44	-3.28	-2.26	-2.65	-2.07	-2.3	-2.93	-2.52	-2.38	-2.06	-1.82	-2.25	-2.68	-2.36	-1.89	-2.54	-2.09
A_23_P253281	TBC1D8	0.68	0.98	0.73	1.97	1.09	1.73	0.95	2.15	1.59	0.03	0.92	0.33	0.93	0.84	-0.57	1.4	1.3	1.15	0.86	2.27	0.43	0.48	1.35	-0.1	0.91	1.13	0.38	1.29	1.86	1.68	0.03	0.2	1.81	1.49	1.53	0.86	1.84	0.87	1.33	0.22	0.68	1.48	0.1	1.29	1.76	1.23	1.43	0.86
A_23_P210176	ITGA6	1.81	1.23	1.74	2.19	1.79	2.19	1.45	1.9	2.5	1.73	1.23	1.63	1.28	2.17	1.78	1.24	2.77	1.68	1.12	1.28	2.95	3.17	1.53	2.35	1.8	1.55	1.73	1.08	0.87	1.25	0.69	2.08	2.48	1.78	1.35	1.71	1.94	2.35	1.4	0.91	1.19	0.73	0.85	1.97	1.09	1.28	1.7	1.12
A_23_P93180	HIST1H2BG	-2.18	-1.99	-2.03	-2.32	-2.02	-1.96	-1.25	-3.04	-1.79	-2.11	-2.42	-1.95	-2.18	-1.99	-2.54	-2.14	-1.6	-1.69	-2.35	-2.63	-1.71	-1.79	-1.3	-1.37	-1.72	-1.04	-2.06	-1.72	-2.47	-1.89	-2.08	-2.24	-0.98	-0.91	-1.08	-1.8	-1.81	-2.2	-2.01	-1.01	-1.37	-1.43	-2.01	-1.55	-1.71	-1.74	-1.38	-2.08
A_23_P125643	ASB9	-1.75	-1.84	-2.42	-1.17	-1.8	-2.56	-2.12	-1.18	-1.61	-1.79	-1.76	-2.28	-1.33	-1.83	-1.66	-1.03	-2.16	-1.56	-2.53	-1.45	-1.58	-2.4	-1.62	-2.02	-1.61	-1.77	-0.63	-2.34	-1.39	-2.02	-0.94	-1.08	-2.28	-1.52	-1.66	-1.51	-2.08	-2.12	-1.47	-1.99	-1.44	-1.54	-0.03	-1.88	-2.62	-0.88	-1.48	-1.01
A_23_P35343	ZNF248	0.1	0.04	-0.21	0.85	0.66	0.04	-0.37	0.08	0.84	0.4	1.03	-0.17	0.43	2.06	0.34	0.85	0.35	0.88	-0.1	-0.49	2.36	1.68	0.18	0.43	1.64	0.09	0.11	1.2	0.51	1.9	1.27	0.61	0.76	-0.27		0.55	0.09	1.72	0.59	-0.04	-0.49		1.07	0.73	-0.19	0	1.09	0.49
A_23_P3775	OGFOD1	-1.34	-0.85	-1.61	-1.38	-0.87	-1.68	-1.35	-1.02	-1.31	-0.82	-1.23	-1.05	-1.43	-1.07	-1.23	-1.08	-1.81	-1.29	-0.97	-0.75	-1.46	-1.57	-1.18	-0.96	-1.22	-1.09	-1.1	-1.39	-1	-1.46	-1.27	-0.89	-2	-1.59	-1.1	-1.06	-1.31	-1.11	-1.09	-2.25	-1.08	-1.03	-1.45	-1.9	-0.76	-0.83	-1.45	-1.16
A_23_P51009	NDUFB3	-1.31	-0.91	-1.09	-0.31	-0.75	-0.73	-0.58	-0.35	-0.12	-0.94	-0.09	-1.33	-0.56	-0.53	-1.29	0.08	-2.07	-1.03	-0.78	0.22	-1.58	-2	-1.06	-0.71	-0.71	-0.79	-0.18	-0.91	-0.33	-0.51	0.63	-0.59	-0.75	-1.22	-0.69	-0.58	-0.81	-0.99	-0.66	-0.52	-0.51	0.06	0.02	-0.55	-0.17	-0.23	-0.42	-0.69
A_23_P48886	ADAM10	-0.69	-1.12	-0.87	-0.5	-0.64	-0.4	-1.03	-0.5	-0.22	-1.96	-0.8	-0.93	-0.63	-0.36	-1.17	0.69	-0.51	-1.46	-1.65	-0.23	-1	-1.18	-0.22	-1.05	-1.25	-0.77	-1.13	-0.35	0.12	-0.29	0.4	-0.44	-1	0.18	-0.27	-1.35	-0.74	-1.16	-0.49	-2.51	-0.33	0.41	-0.82	-0.27	-0.34	0.33	-0.28	-1.26
A_32_P233211	545329	-0.13	0.3	0.01	-2.61	0.88	-0.32	0.88	1.01	-2.29	3.04	-0.47	3.86	-0.28	0.52	0.97	-0.37	0.28	0.96	0.28	-0.44	-1.4	0.11	1.21	0.66	0.71	-0.09	1.29	-0.03	-1.14	-0.17	-0.23	1.07	-1.19	0.13	0.33	0.95	0.26	0.62	0.87	1	0.83	-0.34	-0.28	-0.1	-0.34	-0.3	-0.2	0.17
A_23_P62932	ATP1B1	0.46	0.93	1.1	1.49	0.71	0.98	1.11	0.93	0.73	0.9	1.25	1.98	2.08	0.38	-2.48	0.89	3.11	1.51	0.19	1.08	1.56	0.93	0.86	1.39	1.49	0.94	-1.87	1.02	2.15	0.88	-1.74	0.43	0.56	1.22	2.25	0.38	1.24	0.89	1.36	1.09	0.86	-0.11	-2.9	1.45	1.65	1.81	1.24	1.11
A_23_P345118	PIM1	-1.44	-2.14	-1.34	-1.18	-1.6	-2.56	-1.47	-1.17	-1.81	-2.26	-1.16	-1.72	-1.82	-1.95	-1.09	-1.05	-2.08	-1.5	-2.05	-2.44	-1.65	-2.67	-1.3	-2.52	-2.07	-1.49	-1.44	-1.68	-0.38	-2.22	-0.1	-1.58	-1.53	-2.31	-0.92	-0.82	-1.7	-2.21	-1.16	-1.04	-0.13	-1.65	-0.34	-2.38	-2.57	-0.89	-2.04	-0.84
A_32_P129689	545342	-1.28	-1.95	0.63	1.25	-0.35	-0.22	-0.71	-0.37	1.18	0.97	0.43	-0.39	0.74	0.19	1.06	0.02	-0.59	0.14	0.65	0.14	1.55	1.83	-0.28	2.35	0.6	1.42	-0.27	0.36	0.1	1.24	-0.16	0.28	1.57	1.55	0.75	-0.72	1.1	1.54	-0.46	-0.22	0.16	0.36	0.23	0.92	0.26	0.25	-1.37	0.09
A_23_P209619	ARL6IP2	0.93	1.13	1.21	1.28	1.18	0.71	0.38	0.28	1.38	0.69	0.63	0.87	0.74	0.92	0.45	0.56	2.66	1.61	0.58	1.6	1.82	1.38	0.83	0.8	0.84	0.69	-0.02	0.68	0.23	0.63	-0.08	0.25	1.59	0.8	0.51	0.79	0.61	1.28	1.07	0.16	-0.39	0.18	0.08	1.21	0.12	0.41	0.62	0.61
A_23_P398947	SYT6		-1.68	-1.61	-0.48	-1.52	-2.11	-1.16	-0.27	-0.73	-0.77	-0.49	-0.38	-0.96	-0.89	-0.38	-0.76	-0.67	-1.33	-2.03		-0.58	-1.04	-0.89	-1.61	-1.82	-1.61	-2.23	-0.63	-0.83	-1.02	-1.35	-1.34	-1.09	-2.38		-1.29	-1.16	-1.35	-0.96	-0.76	-1.54	-1.03	-1.8	-0.76	-1.66	-1.08	-0.9	-0.92
A_32_P104746	ZFYVE28	0.91	0.67	0.99	0.73	1.18	0.78	0.4	1.19	1.16	0.76	0.83	1.25	0.64	0.54	1.69	0.91	1.46	0.77	0.49	1.41	1.25	1.61	0.36	0.51	0.98	0.84	0.38	1.59	0.72	1.39	1.22	2.31	0.35	0.47	0.41	-0.06	0.51	0.53	0.54	-0.66	0.7	1.24	0.9	1.59	0.71	0.6	1.49	0.59
A_32_P42895	545382	0.75	1.7	1.31	1.12		1.05	0.74	1.05	0.65	1.6	1.21	2.45	0.91	1.83	0.9	1.45		0.99	3.15	1.39	-0.27		2.18	1.28	1.33	1.32	0.92	0.46	1.15	0.9	0.93	0.55	0.47	1.47	1.46	1.53	1.23	1.14	1.1	0.9		0.85	1.4	1.75	1.12	0.25	0.44	0.82
A_23_P158096	COL27A1	0.85	0.57	1.24	1.1	0.28	1.01	0.35	0.19	1.67	0.34	1.59	0.81	0.59	1.48	-1.29	0.16	1.43	0.27	0.69	1.62	1.81	1.04	-0.44	0.56	1.08	0.34	-1.18	0.94	0.35	0.36	-1.85	-0.09	0.92	0.49	-0.04	-0.01	0.52	0.92	1.19	0.67	-0.4	-0.13	-1.36	1.45	0.46	0.45	1.46	0.79
A_23_P100576	PSMB3	-1.01	-1.23	-1.16	-1.17	-1.43	-0.94	-1.12	-0.3	-1.46	-0.53	-0.82	-0.27	-1.18	-0.91	-0.81	-0.47	-1.03	-0.99	-1.07	-1.75	-1.17	-0.81	-0.78	-0.9	-1.44	-1.12	-1.38	-1.28	-1.01	-0.47	-0.37	-1.4	-1.32	-0.65	-0.6	-0.93	-1.17	-1.62	-1.07	-1.55	-0.59	-0.52	-0.62	-1.19	-0.97	-0.81	-0.89	-1.42
A_23_P96542	LOC203547	-1.94	-2.59	-2.3	-2.27	-2.23	-2.29	-2.01	-1.28	-2.04	-1.24	-1.33	-2.79	-1.83	-1.92	-1.72	-1.51	-2.79	-2.4		-0.8	-2.74	-2.77	-1.83	-1.78	-1.98	-2.35	-1.04	-2.02	-1.94	-2.24	-0.83	-1.45	-0.84	-2.27	-1.3	-1.52	-1.6	-2.15	-1.63	0.13	-0.97	-1.39	-0.51	-1.21	-1.99	-1.4	-1.5	-1.89
A_23_P1682	TMEM45B	-2.59	-2.46	-3.18	-1.2	-1.64	-2.31	-0.19	-2.05	-1.67	-3.02	-2.36	-2.5	-0.7	-1.59	-3.31	-1.7	-0.48	-1.55	-1.88	-1.48	-2.4	-2.5	-1.23	-2.9	-2.37	-2.23	-3.5	-2.33	-1.43	-0.88	-3.21	-2.82	-2.53	0.46	-1.75	-1.25	-2.54	-3.34	-1.28	-2.94	-3.04	-1.67	-3.36	-2.43	1.11	-0.29	-1.52	-2.26
A_23_P17095	TFPI	-1.14	-0.8	-0.94	-0.62	-0.91	-1.52	-0.26	-0.14	-0.83	0.15	-1.14	-1.12	-0.67	-0.7	-1.21	-1.13	-2.5	-0.51	-0.45	-0.19	-1.33	-2.15	-0.4	-1.93	-1.16	-0.81	-0.89	-0.78	-0.53	-0.94	-1.04	-0.54	-0.59	-1.81	0.03	-0.74	-0.31	-0.2	-0.25	-0.06	0.08	-0.1	-0.45	-0.45	-1.36	-0.06	-0.75	-0.49
A_23_P61398	PIM3	0.91	0.39	0.23	0.49	0.55	0.48	0.45	1.06	0.3	0.96	0.85	0.87	0.73	0.05	2.13	1.35	0.71	0.6	0.28	0.23	1.25	0.35	0.91	0.03	0.18	0.58	2.55	0.86	1.25	0.39	2.14	0.99	0.4	0.7	1.33	0.61	0.66	0.77	0.85	0.59	1.32	0.85	1.2	0.03	0.15	0.25	0.41	1.12
A_23_P20328	MYO15B	0.94	1.41	0.79	0.79		1.54	1.12	0.68	0.66	0.47	0.53	0.76	0.9	0.4	-0.44	0.23	1.18	0.44	0.51	-0.15			-0.25	0.61	1.16	1.85	-0.72	1.09	0.55	0.07	-0.8	0.28	2.04	0.92	0.7	0.36	1.09	1.08	1.17	1.17	0.39	0.24	0.88	0.32		0.6	0.06	0.64
A_23_P252721	DLC1	0.42	0.62	0.55	1.17	0.6	0.12	0.21	2.11	0.57	3.02	0.66	0.69	-0.23	0.68	4.24	1.39	-0.06	0.26	0.1	1.61	1.08	-0.01	1.11	0.27	0.43	0.68	2.68	0.75	1.6	0.34	2.73	2.43	0.19	0.39	1.82	1.03	1.01	0.92	1.69	1.37	2.77	1.39	2.34	0.48	0.38	0.89	1.43	1.14
A_23_P426305	AOC3	4.23	3.78	4.06	3.9	3.12	3.47	1	4.7	2.83	6.08	5.11	1.07	3.06	4.13	6.59	6.11	3.25	3.4	3.94	3.39	4.27	2.17	4.53	2.19	2.33	3.92	5.63	3.98	3.98	1.15	6.75	5.62	1.86	3.32	5.25	4.63	4.1	4.24	4.41	4.06	5.62	4.68	6.18	3.27	2.49	1.57	2.87	4.38
A_23_P78248	KRT23	2.44	1.27	2.06	-0.17	1.55	0.13	3.15	1.56	-0.07	-1.65	1.04	1.12	2.13	1.4	-2.79	1.94	2.69	0.88	0.8	1.92	2	0.05	1.05	1.55	1.33	1.22	-2.69	1.21	2.62	2.08	-2.23	-1.78	1.5	0.22	2	1.25	1.73	0.05	2.21	-0.88	0.92	0.94	-2.34	1.02	0.83	1.69	0.93	1.34
A_32_P43217	PSMA6	-1.25	-1.37	-1.57	-0.86	-1.33	-1.1	-1	-0.39	-1.02	-0.31	-1.12	-0.98	-0.98	-0.9	0.22	-0.63	-0.15	-1.01	-1.5	-0.18	-0.6	-0.82	-0.97	-1.08	-1.26	-1.02	-0.5	-1.18	-0.73	-1.13	-0.22	-0.93	-1.25	-1.02	-0.69	-0.9	-1.07	-1.71	-0.49	-0.86	-0.73	-0.72	-0.51	-0.99	-0.41	-0.49	-0.52	-1.14
A_23_P105138	CAT	1.43	0.63	1.17	1.19	1.02	1.15	0.32	1.95	0.86	2.39	1.68	0.51	0.72	0.78	3.03	2.34	0.94	1.11	0.52	1.04	1.69	0.69	1.71	0.22	0.96	0.82	2.59	1.17	0.57	1.01	2.98	2.09	1.01	0.46	1.99	1.77	1.66	1.44	0.97	1.4	2.69	1.8	3	1.41	1.01	0.95	1.17	0.84
A_32_P195255	545566	-1.11	-1.85	-1.52	-0.94	-0.89	-1.93	-1.1	-0.85	-1.41	-1.53	-0.6	-2.89	-1.07	-1.69	-1.43	-0.52		-0.89	-1.25	-1.69	-1.2		-1.63	-1.53	-1.07	-0.8	-1.18	-1.26	-0.81	-1.16	0.4	-0.97	-0.34	-2.19		-0.07	-1.6		-0.79	0.87	-0.93	-1.15	-0.27	-0.57	-2.31	-1.4	-1.23	-0.61
A_32_P200697	FAM101A	3.58	3.94	2.5	2.46	3.98	2.6	2.02	2.56	2.22	1.46	5.77	3.65	3.62	3.17	0.06	2.38	3.77	2.14	5.07	3.25	1.81	2.51	3.5	2.03	2.95	2.56	-0.48	3.51	3.77	3.96	0.1	1.61	2.49	3.97	2.73	4.04	2.72	1.98	3.08	1.76	1.5	1.28	-0.09	3.38	4.27	1.73	2.52	4.31
A_23_P382081	FLJ23577	1.13	0.65	0.98	1.23	1.07	1.94	1.04	1.25	1.83	0.38	0.23	0.76	0.14	0.8	-0.19	-0.04	1.42	1.35	0.16	0.64	1.86	1.43	0.79	0.66	1.8	0.15	0.44	0.85	1.03	0.64	-0.17	0.64	0.45	1.35	1.02	-0.13	2.05	1.36	0.75	1.01	0.49	1.11	0.14	1.94	1.6	1.34	2.01	-0.6
A_23_P348227	ZNF135	1.69	1.41	1.2	1.07	1.36	1.59	0.75	1.33	1.23	1.38	1.97	0.8	0.98	1.41	1.04	0.96	1.32	1.62	1.39	2.12	1.09	1.07	1.04	1.23	1.3	1.15	1.08	1.47	1.46	0.98	1.66	1.02	0.49	1.31	1.23	1.08	1.1	0.94	1.78	0.42	1.11	1.86	2.4	1.3	1.77	0.74	1.09	1.11
A_23_P9883	CIAS1	1.86	1.41	1.82	1.52	2.1	1.24	1.3	1.69	0.86	0.68	1.66	0.96	0.62	1.38	1.03	-0.08	1.35	0.92	1.04		1.27	1.04	1.33	0.98	1.91	1.51	1.39	1.36	0.97	0.17	0.64	-0.29	-0.21	2.17	1.64	1.91	1.27	0.67	0.56	0.79	2.17	1.01	0.92	1.26	0.85	1.86	1.36	0.77
A_23_P405282	MGC45922	-0.28	0.42	0.15	-2.17	0.71	-0.18	0.51	-0.05	-1.89	1.73	-0.5	2.09	-0.22	-0.03	0.2	-0.45	0.05	0.66	0.26	-0.6	-0.84	-0.05	0.81	0.91	0.64	-0.01	0.92	-0.09	-0.97	-0.26	-0.22	0.6	-0.76	-0.06	-0.21	0.74	-0.14	0.4	0.37	0.52	0.21	-0.57	-0.48	-0.57	-0.31	-0.56	-0.44	0.35
A_23_P57856	BCL6	2.53	2.9	2.11	2.7	2.7	1.92	1.99	3.07	2.53	3.32	3.74	2.5	3.25	2.18	3.47	2.17	2.93	2.09	2.53	2.17	2.46	2.05	2.93	1.72	2.95	2.4	2.62	3.1	2.82	2.7	3.68	2.34	2.88	1.46	2.62	2.85	2.48	2.15	3.31	1.94	2.24	2.72	3.9	1.8	2.96	1.64	1.92	2.84
A_23_P53417	PPP1R1A	3.72	3.62	3.37	3.4	3.08	3.36	1.63	4.5	1.91	5.97	4.48	1.69	2.78	3.39	6.17	4.55	5.51	3.25	3.38	3.73	3.77	2.72	4.15	2.38	3.23	3.52	4.55	3.57	3.13	2.41	5.06	4.89	0.94	2.99	4.82	3.85	3.25	3.67	3.83	3.97	4.17	3.96	4.59	3.29	2.14	2.03	2.34	4.06
A_23_P59950	SLC39A14	-1.19	-1.63	-1.27	-1.74	-1.34	-1.18	-1.62	-1.48	-1.43	-1.33	-1.38	-1.29	-1.69	-1.33	-1.31	-1.63	-0.99	-1.53	-1.47	-1.18	-1.06	-0.75	-1.13	-1.26	-1.33	-1.81	-1.71	-1.75	-0.9	-1.28	-1.67	-2.25	-1.5	-1.64	-1.32	-1.69	-1.68	-1.56	-1.23	-1.73	-1.21	-2.03	0.16	-1.73	-1.21	-0.63	-1.07	-0.14
A_32_P98391	A_32_P98391	0.4		0.58	1.41	0.68	0.71	0.32	-0.18	1.05	1.16	1.54	0.58		0.77	2.42	1.56	0.75	1.32		0.91	1.04	0.56	0.31	0.97	0.81		1.15	1.02	0.79	0.1		0.4	0.83	0.45		0.17	0.64		0.31	0.55	2.1	0.88	2.54	0.82	1.16		1.71	1.59
A_23_P93311	DDR1	1.88	1.57	1.09	0.12	1.57	1.25	0.86	-0.25	0.85	0.85	0.75	2.11	1.08	0.74	0.02	1.54	2.55	1.41	0.82	-0.04	1.39	2.87	1.45	1.6	1.77	1.18	-0.58	1.08	1.31	1.4	-0.23	0.73	0.56	1.67	1.21	1.57	0.7	1.26	1.24	0.44	-0.11	0.69	0.04	0.91	0.8	0.84	0.5	0.73
A_23_P105562	VWF	4.56	4.76	4.49	3.85	4.53	3.42	4.15	5.31	2.87	5.67	4.5	5.25	4.92	4.87	6.04	4.94	5.14	4.61	5.58	4.7	4.52	4.48	4.26	3.74	4.49	4.72	5.23	4.78	4.67	3.78	5.39	5.23	3.14	4.13	5.95	4.71	4.07	4.64	4.72	4.5	5.19	4.23	4.78	4.07	4.16	2.41	4.67	5.03
A_23_P37127	FOXA1	0.5	1.85	-0.77	1.34	1.57	-0.79	1.46	1.68	0.97	-1.66	-0.24	1.03	1.64	0.98		1.91	1.28	0.28	1.76	0.66	-0.94	0.46	1.57	-0.34	0.08	1.65	-2.66	1.83	1.82	2.34		0.07	0.4	1.62	1.86	0.43	1.25	0.33	1	1.16	-0.97	2.1	-3.4	0.86	2.55	1.42	1.47	-0.13
A_32_P140139	F13A1	3.42	2.99	3.02	1.67	3.19	2.98	2.06	4.01	1.87	5.48	4	0.92	2.29	2.1	3.14	0.85	1.86	1.14	2.7	3.1	1.16	1.06	2.86	1.17	2.07	3.64	3.99	1.72	2.12	1.16	3.17	4.19	2.26	3.73	3.03	1.43	1.67	3.28	2.17	0.66	4.11	2.74	3.29	2.85	2.99	3.01	3.33	1.92
A_32_P231226	FUT9		1.32	0.74	0.82	1.59	0.95	0.85	0.87	1.17	0.93	1.93	0.12	0.67	0.82	0.34	0.53	1.49	0.95		1.11	1.1	2.09	1.58	2.44	3.43		-0.73	0.98	0.19	1.13	0.72		2.15	1.36		-0.03	0.22	1.63	1.93		0.31	2.11	-0.3	1.82	0.86	2.44	1.18	1.16
A_23_P216355	NFKBIL2	-1.88	-1.53	-2.17	-2.08	-1.55	-1.79	-1.52	-1.87	-1.54	-0.86	-1.64	-0.77	-1.5	-1.51	-1.23	-1.24		-0.92			-1.5		-1.26	-0.37	-1.31	-1.76	-0.54	-1.49	-1.96	-1.49	-1.69	-1.57	-0.28	-1.77		-1.06	-1.6	-1.44	-1.29	0.08	-1.24	-2.02	-1.88		-1.77	-2.01	-1.76	-1.56
A_23_P127522	HYLS1	-0.79	-0.9	-1.27	-0.55	-1	-1.56	-1.55	-1.6	-1.06	-1.51	-1.5	-1.68	-1.44	-0.74	-1.4	-0.76	-1.61	-1.29	-1.62	-1.7	-1.01	-0.7	-1.58	-0.82	-0.78	-1.19	-1.13	-0.97	-1.26	-1.01	-0.75	-1.73	-0.15	-1.22	-1.22	-1.23	-1.1	-1.02	-1.31	-0.34	-1.35	-0.82	-0.8	-1.1	-0.67	-0.41	-0.72	-1.4
A_23_P39110	RUVBL2	-0.77	-0.78	-0.95	-2.05	-0.79	-0.73	-0.44	-1.7	-1.39	-0.33	-1.58	0.03	-1.18	-1.07	-0.31	-0.98	-0.09	-0.52	-1.19	-2.45	-0.67	0.85	-0.9	0.3	-0.2	-0.82	-0.97	-1.16	-0.94	-1.27	-1.22	-1.01	-1.17	-0.56	-0.71	-0.69	-0.94	-0.52	-1.01	-0.71	-1.13	-1.49	-1.29	-1.28	-1.53	-1.82	-1.14	-1.04
A_32_P5276	SGEF	0.55	0.31	0.97	0.86	0.64	1.17	0.64	0.82	0.37	0.31	0.56	0.17	0.61	0.91	1.41	0.7	0.9	0.34	-0.14	1.21	1.15	0.46	0.93	0.36	0.98	0.9	1	0.79	0.4	0.42	0.99	0.49	0.66	1.09	0.12	0.94	0.72	0.65	0.32	0.6	0.81	1.05	1.93	0.8	1.41	0.96	0.61	0.35
A_23_P207666	USP6	0.8	0.23	0.76	0.61	-0.04	0.4	0.71	0.79	1.39	-0.32	-0.1	-0.75	0.67	0.55	0.04	0.9	1.04	0.13	-0.17	-0.87	0.59	0.88	0.12	0.27	0.23	0.38	0.37	0.36	0.35	0.73	1.04	0.56	0.6	0.1	0.08	0.32	0.52	0.41	0.58	-0.51	0.43	1.44	1	1.72	1.65	1.01	1.83	0.55
A_23_P217570	CAPN6	1.79	2.48	2.19	2.34	0.89	3.24	2.12	1.41	2.75	1.52	0.72	0.64	0.91	2.59	-0.08	0.61	0.36	1.2	2.6	2.81	1.02	2.68	1.12	1.73	2.16	2.27	-0.45	1.44	0.43	2.34	1.3	0.54	1.76	3.73	-0.24	0.27	2.66	3.02	0.12	0.29	2.78	2.55	1.15	3.97	3.36	1.42	3.85	1.11
A_23_P151405	CKAP2	-1.93	-2.48	-1.87	-1.47	-2.38	-1.65	-1.55	-1.27	-1.01	-1.97	-2.64	-2.04	-1.99	-1.18	-1.85	-1.8	-1.45	-1.45	-2.73	-0.08	-1.41	-6.67	-2.21	-0.17	-1.64	-1.88	-1.86	-1.74	-1.73	-1.63	-1.23	-1.63	-1.37	-1.44	-2.26	-1.17	-1.83	-1.77	-1.66	-3.8	-1.24	-1.53	-2.35	-1.64	-1.05	-1.25	-1.03	-2.48
A_23_P117068	SNRPF	-1.59	-1.63	-1.7	-0.75	-1.34	-1.26	-1.06	-0.9	-0.68	-1.51	-1.55	-1.13	-1.26	-0.97	-1.88	-1.23	-1.37	-1.4	-1.97	-0.28	-1.18	-1.34	-1.58	-0.98	-0.96	-1.78	-1.79	-1.72	-0.76	-1.23	-1.78	-2.06	-1.5	-1.68	-1.11	-1.45	-1.05	-1.69	-1.32	-1.36	-1.73	-1.62	-1.8	-1.24	-1.14	-1.02	-1.15	-1.65
A_23_P74993	CDNA	0.78	1.59	0.51	1.55	0.17	0.86	-0.32	-0.63	0.96	-0.56	1.18	0.36	0.63	0.58	-0.62	0.79	1.42	0.57	0.46	0.21	0.79	1.58	0.09	0.32	0.78	0.72		0.86	0.9	0.69	-0.17	0.46	0.74	1.85	0.68	-0.25	-0.18	0.68	0.81	1.23	-1.25	0.45	-0.78	0.12	0.66	0.45	0	0.92
A_23_P209320	PER2	2.04	2.1	2.02	2.8	2.59	1.84	1.86	2.79	2.28	2.23	2.38	1.84	1.95	2.1	0.89	1.7	2.13	2.34	1.87	2.35	2.02	1.41	2.23	1.66	2.15	1.92	1.73	1.94	2.16	2.04	1.54	2	1.56	1.67	2.27	1.9	2.31	2.21	2.49	0.91	1.86	2.1	2.35	1.64	1.58	1.81	1.94	2.12
A_23_P256855	XPO5	-1.22	-1.14	-1.8	-1.43	-1.46	-1.43	-1.68	-1.46	-1.19	-1.62	-1.38	-1.53	-1.03	-0.78	-1.89	-1.07	-1.15	-0.92	-1.05	-1.42	-0.77	-0.98	-0.38	-0.75	-0.94	-1.13	-0.31	-1.02	-0.72	-0.67	-1.25	-0.32	-1.14	-0.87		-1.36	-1.74	-1.23	-1.09	-2.13	-1.37	-0.92	-1.56	-1.1	-1.5	-1.2	-0.98	-0.77
A_23_P200030	FPGT	0.32	0.25	0.22	2.84		0.58	0.03	1	0.99	1.08	1.17	-0.5	0.78	0.74	0.94	1	0.97	0.49		0.14	1.88		0.99	0.15	0.79		1.36	1.71		1.22	2.39	-0.15	0.34	0.02	0.2	0.65	1.49	0.54	0.51	0.1	2.29	1.75	1.9		1.56	0.92	0.85
A_23_P116898	A2M	0.99	1.17	0.89	0.67	1.36	-0.07	0.66	1.32	0.59	1.56	1.21	0.78	1.25	1.19	2.53	1.61	1.39	1.11	1.76	1.22	1.5	0.8	1.83	0.8	1.47	1.34	2.23	1.74	1.31	1.77	1.84	1.95	0.88	1.5	1.2	1.02	0.46	1.12	1.09	1.68	2.06	1.09	2	0.74	1.65	1.22	1.36	2.06
A_23_P57736	A_23_P57736	0.79	0.68	0.5	0.85	0.96	0.55	0.68	1.49	0.54	0.92	0.63	1.48	1.01	0.71	0.7	0.67	1.74	0.32	0.36	1.37	0.58	0.82	0.7	0.51	0.55	0.68	-0.14	0.68	0.9	1	-0.58	-0.1	0.58	0.84	0.64	0.43	1.09	0.25	0.66	0.31	-0.22	0.46	-0.42	1.28	1.34	0.94	1.55	0.53
A_23_P160214	C1orf34	-0.43	1.7	-1.15	0.46	0.42	-0.29	1.85	1.67	1.68	-0.31	-0.17	1.34	2.21	1.33	-1.2	2.55	0.02	0.1	1.77	2.4	-0.99	0.41	1.08	0.38	0.81	2.41	-1.17	2.34	1.8	2.13	-0.4	-0.48	-0.31	2.06	1.4	0.09	2.54	0.53	1.84	0.79	-0.39	3.9	-0.89	1.17	3.09	1.25	1.63	-0.19
A_32_P61074	545948	-0.37	0.45	-0.07	-3.5	1.05	-0.34	0.63	-0.06	-2.68	3.88	-0.92	4.33	-0.39	0.18	0.43	-0.46	-0.63	1.19	0	-1.92	-1.98	-0.93	1.3	1.27	1.04	-0.07	1.53	-0.04	-1.25	-0.37	-0.28	1.33	-1.89	-0.11	0.46	1.06	-0.19	0.81	1.19	0.79	0.67	-0.64	-0.28	-0.73	-0.4	-0.45	-0.79	0.22
A_32_P211188	LOC153346	0.39	-0.34	0.43		0.84	0.53	0.21	0.76	0.66	2.51	0.48	-0.51	1.38	1.94	2.82			0.47	-0.05	0.14	3.01	1.81	0.01	1.65	1.13	-0.08	1.87	0.88	0.53		2.43	-0.34	1.67	0.35		0.44	0.54		0.14	-0.1	0.56		1.22	1.18	-0.31		1.87	1.46
A_23_P212779	DKFZP564O0823	0.94	0.13	0.98	-0.01		0.99	0.36	0.66	0.02	1.14	1.41	0.14	1.03	0.45	0.46	0.93	0.07	1.09	1.27	1.03	0.81		0.03	1.34	1.26	1.15		0.52	0.98	1.71	1.4	3.08	0.13	1.3	0.67	1.09	0.65	1.56	0.46		1.02	1.03	1.46	0.33	1.98	0.26	1.46	2.12
A_23_P68155	IFIH1	1.24	1.05	0.83	1.54	1.11	1.51	1.01	1.09	0.7	0.82	0.9	0.4	1.04	1.32	1.02	1.68	2.1	1.46	1.05	0.68	2.29	1.76	1.57	1	1.45	0.82	0.34	0.51	0.52	0.25	0.64	1.93	0.68	1.38	0.64	0.85	0.91	0.71	1.33	0.69	1.93	0.79	0.21	1.57	1.2	1.13	1.32	0.93
A_23_P155979	EGF	2.84	1.32	3.24	1.43	2.23	2.79	0.65	0.94	2.55	1.37	1.76	2.03	1.31	1.61	-0.49	0.92	3.16	3.41	0.78	1.74	1.67	3.69	-0.01	2.43	1.71	1.51	-0.24	1.7	0.39	0.53	0.19	0.57	2.34		0.83	1.19	1.87	2.14	0.75	0.26	0.05	0.69	0.17	2.89	0.2	1.47	1.06	2.16
A_23_P417383	FLJ25084	0.85	1.1	1.56	1.14	1.29	1.19	0.52	1.34	1.08	1.28	0.79	1.52	1.51	1.07	1.95	1.03	1.45	1.11	0.99	1.39	0.58	1.04	1.05	0.18	0.51	1.37	1.05	1.29	1.06	0.82	1.02	2.09	1.19	1.34	1.38	3.62	1.04	0.94	1.02	-0.35	1.65	0.88	1.38	1	0.72	0.82	1.33	1.08
A_23_P88810	MLYCD::OKL38	0.46	0.48	0.76	1.1	0.92	0.47	0.3	0.87	0.66	1.21	0.79	0.42	0.37	0.91	1.44	1.72	0.21	0.81	0.27	0.72	-0.12	0.48	0.88	0.51	0.75	0.31	1.53	0.84	1.16	0.61	2.28	0.82	0.69	0.39	1.01	0.93	1.2	0.74	0.24	-0.03	1.52	1.34	1.98	0.6	0.56	0.23	0.61	0.49
A_32_P186821	546059	-0.73	-0.86	-0.96	0.18	-0.3	-0.9	-0.39	-0.88	0.15	-0.18	1.21	-0.75	0.24	-0.44	-1.07	0.52	-0.59	-1.02	-0.34	-0.1	-0.37	-1.33	-0.91	-1.07		0.37	-0.49	0.61	-0.14	-0.16	1.65	2.24	-1.02	-1.16	-0.83	-0.58	-0.84	-0.01	0.03	-0.49	-0.18	1.35	1.89	-0.37	-0.97	-0.12	-0.82	1.93
A_23_P90634	FLJ40432	-1.39	-2.14	-1.74	-0.75	-1.62	-1.74	-1.47	-0.6	-0.88	-1.14	-0.79	-2.35	-1.13	-0.89	-0.92	-1.01	-1.19	-1.84	-1.76	-1.06	-0.91	-1.67	-0.79		-0.25	-0.72	-0.42	-1.15	-0.67	-0.1	0.61	-0.23	-1.6	-1.1	-0.7		-0.78	-1.43	-1.31	-2.63	-0.35		0.03	-1.56	-1.11	-1.05	-0.92	-0.43
A_23_P36745	ALDH2	3.21	2.5	2.67	2.64	2.56	1.94	1.28	4.37	1.55	5.41	3.64	1.39	2.13	3.07	5.82	4.78	3.25	2.71	2.1	2.32	3.7	1.43	4.02	1.35	2.58	2.76	5.68	3.08	3.13	2.02	5.94	5.62	2.68	2.17	4.58	3.85	3.69	3.22	4.03	4.2	5.09	3.91	5.37	2.7	2.14	1.75	2.07	3.31
A_23_P138376	RAB18	0.59	1.14	0.41	-0.45	1.2	0.59	1.88	0.21	-0.52	0.48	1.84	1.19	1.52	0.36	0.62	1.58	0.62	0.86	1.67	0.29	0.41	0.08	1.32	0.54	0.3	0.91	1.25	0.73	0.26	0.89	1.57	1.14	0.51	0.84	1.04	1.06	0.55	0.82	1.13	2.16	0.82	0.65	1.2	0.46	1.23	0.47	0.97	1.53
A_32_P203500	PCMTD1	1.37	1.55	0.77	1.68	1.31	0.86	1.35	1.57	1.81	0.77	1.09	1.39	1.6	0.96	1.06	1.12	-0.01	1.23	1.11	0.18	1.24	0.37	1.37	0.39	1.81	0.39	1.21	1.46	0.82	1.72	1.65	2.08	0.66	0.75	1.32	1.1	1.42	1.39	1.21	0.34	1.5	1.87	1.8	1.44	1.26	0.84	1.17	0.7
A_23_P76488	EMP1	1.66	1.43	1.16	1.42	1.7	0.92	1.81	3.63	0.48	3.54	2.26	0.18	1.28	1.38	4.51	2.96	2.39	1.51	0.98	1.93	1.78	0.22	2.17	0.47	0.64	2.17	3.85	1.26	2.88	1.13	4.22	3.79	1.68	1.55	3.38	2.45	1.6	1.96	3.55	2.5	3.42	2.02	3.65	1.1	1.47	1.77	2.32	2.62
A_23_P206733	CES1	0.36	1.32	0.37	-1.19	0.23	-0.02	0.83	1.74	-1.49	2.11	0.99	-0.43	0.15	0.02	3.16	1.37	1.5	1.03	0.69	-0.89	0.83	-0.18	1.21	0.2	-0.05	0.81	2.19	0.31	0.66	-0.17	1.98	2.02	-0.52	0.39	2.31	1.1	0.33	0.4	1.79	0.71	1.67	0.61	1.2	-0.28	-0.47	-0.35	0.31	1.03
A_23_P170649	RPESP	1.34	1.7	0.2	-0.56	1.23	0.6	0.2	0.92	0.72	0.63	0.01	0.54	1.66	0.99	-1.33	1.61	1.11	0.52	0.91	1.54	-0.45	0.65	1.51	0.03	1.94	0.58	0.37	2.01	0.86	2.11	-0.57	-0.21	0.32	1.3	-0.41	0.22	1.12	0.82	0.48	-0.39	0.99	0.76	-0.96	1.16	2.42	1.45	2.26	0.1
A_23_P329768	GREB1	-2.34	-0.91	-2.68	-1.32	-2.54	-2.33	-1.44	-0.24	-0.11	-2.55	-0.99	-1.6	-0.55	-1.45	-2.39	0.24	-3.04	-2.75	-1	0.14	-2.79	-1.53	-2.52	-1.72	-1	-0.57	-3.04	-0.12	-0.9	-1.02	-3.04	-2.45	-2.14	-0.81	-1.38	-2.46	-0.12	-1.98	-0.58	-1.35	-2.13	0.68	-2.05	-1.87	0.98	0.02	-1.01	-2.32
A_23_P145895	A_23_P145895	0.31	0.38	0.32	0.86	0.23	0.54	1.08	1.2	0.88	0.24	0.9	0.73	1.02	0.81	0.12	0.9	-0.32	0.11	0.88	1.68	0.18	-0.55	0.82	-0.16	-0.14	0.85	0.3	0.63	1.12	1.18	1.13	-0.02	0.21	0.61	0.92	0.6	1.14	-0.39	0.62	0.76	0.91	1.19	1.32	0.73	1.52	0.74	0.73	-0.39
A_32_P73775	KIAA0495	1.08	0.79	0.67	0.45	1.39	0.75	0.54	0.72	0.62	2.31	0.59	0	0.09	0.09	1.32	1.72		1.24	0.21	-0.01	2.21	1.37		1	0.97	0.8	0.46	0.67	0.87	0.96	1.03	0.63	-0.64	0.81		0.23	0.14	0.34	0.9	-0.06	0.94	0.19	1.01	0.87	0.28			0.68
A_23_P378416	GPM6B	1.27	2.93	1.42	2.36	1.83	2.29	0.11	1.54	3.06	0.41	1.38	1.67	1.31	2.65	-1.76	1.29	0.57	2.06	1.51	2.51	1.11	0.96	2.2	1.63	1.88	1.19	0.13	1.86	1.51	1.88	0.46	0.85	0.82	2.78	1.17	1.25	1.8	1.62	1.56	0.55	0.57	1.9	0.22	2.86	2.7	1.75	2.52	1.17
A_23_P59349	HECA	1.37	1.28	1.3	1.54	1.63	1.21	0.97	1.41	1.21	1.26	1.05	1.01	1.29	1.17	1.62	1.23	1.83	1.28	0.81	1.39	1.69	1.3	1.54	1.18	1.44	1.3	1.77	1.24	1.5	1.39	1.67	1.55	1.62	1.33	1.48	1.54	1.28	1.39	1.42	0.19	1.62	1.33	2.15	1.48	1.29	1.24	1.49	1.22
A_23_P259090	NUDT12	0.83	1.2	1.28	2.38	1.44	0.95	0.46	1.42	1.57	0.65	0.17	-0.44	0.52	0.69	0.48	0.81	1.22	1.84	-0.21	-0.28	0.81	1.13	1.24	1.93	2.98	2.33	1.87	1.17	1.12	2.08	0.47	2.19	1.31	1.19	0.78	1.1	1.42	0.4	0.84	-0.3	1.15	2.17	0.72	1.5	1.78	1.23	1.39	0.98
A_23_P21382	LAMB2	1.16	1.54	1.23	0.74	1.08	0.94	1.25	1.24	1.14	1.56	1.6	2.13	1.39	1.53	1.76	1.75	1.79	1.6	1.76	0.95	0.95	1.94	1.32	1.2	1.22	1.38	1.58	1.79	1.45	1.59	1.9	1.61	0.96	1.57	1.62	1.26	1.3	0.98	1.06	0.77	1.58	1.41	1.55	1.36	1.6	0.98	1.69	1.5
A_23_P54834	NIP7	-1.43	-1.76	-1.41	-0.81	-1.3	-1.19	-1.05	-1.32	-1.18	-1.46	-1.7	-1.35	-1.64	-1	-1.99	-1.77	-2.13	-1.57	-2.06	-1.16	-1.9	-1.48	-1.42	-1.05	-1.2	-1.71	-1.77	-1.93	-1.54	-1.43	-1.67	-1.76	-1.55	-1.45	-1.21	-1.59	-1.38	-1.27	-1.59	-1.92	-1.47	-1.45	-2.1	-1.12	-1.12	-0.87	-1.15	-1.76
A_23_P81158	ADH1C	4.32	4.05	3.85	3.48	3.5	3.47	1.59	4.25	0.79	5.83	3.74	1.11	2.56	3.91	5.88	4.41	3.17	2.9	2.98	3.49	3.68	1.48	4.04	1.61	3.42	2.92	4.39	2.96	2.42	0.72	4.86	5.03	1.92	2.65	5.44	4.08	3.99	4.11	3.98	3.3	4.41	3.35	4.82	2.84	2.04	2.22	2.27	3.62
A_23_P18135	MRPS25	-1.14	-1.46	-1.31	-1.49	-1.56	-0.69	-0.91	-1.07	-0.91	-0.62	-0.61	-1.15	-1.63	-0.86	-0.29	-0.47	-0.75	-1.59	-1.14	0	-1.36	-0.86	-1.08	-0.78	-1.22	-1.56	-1.14	-1.91	-1.05	-1.25	-0.29	-1.33	-0.8	-0.42	-1.15	-1.51	-0.76	-1.29	-0.97	-1.74	-0.95	-1.17	-0.61	-1.19	-0.59	-0.77	-1.1	-1.45
A_23_P123596	GLDC	-2.34	-2.64	-1.71	-0.9	-2	-2.23	-1.57	-1.97	-0.87	-2.48	-1.21	-2.07	-1.16	-2.12	-2.8	-1.49	-2.56	-1.92	-2.23	-2.16	-2.21	-2.66	-2.25	-1.96	-2.04	-1.64	-2.42	-1.39	-1.25	-1.52	-1.42	-1.99	-2.15	-1.94	-2.15	-2.57	-2.28	-2.47	-2.07	-1.76	-2.29	-1.12	-1.43	-2.08	-2.23	-2.09	-2.1	-1.18
A_23_P205713	STXBP6	-0.95	-1.43	-1.1	-0.88	-1.24	-0.59	-0.46	-1.04	-0.47	-0.6	-0.61	-0.93	-0.66	-1.06	0.16	-0.78	-1.09	-0.95	-1.45	-0.54	-0.6	-1.44	-0.61	-1.55	-1.72	-1.09	-0.29	-1.35	-0.69	-1.2	-0.24	0.04	-0.54	-1.18	-0.84	-0.29	-0.88	-1.13	-0.81	-0.21	-0.32	-0.88	-0.14	-0.82	-1.54	-0.84	-0.94	-0.8
A_23_P12620	TNKS2	0.54	0.73	0.53	0.85	0.31	0.64	0.23	0.47	0.61	-0.4	0.1	0.12	0.81	0.05	0.99	-0.37	0.81	0.41	0.07	-0.05	0.56	0.52	0.07	0.29	1.3	0.8	0.65	1.17	0.03	0.95	0.79	0.45	1.13	0.67		0.96	0.89	0.44	1.08	-0.18	0.82	0.13	0.12	0.61	0.9	0.61	0.51	1.58
A_32_P106615	546294	2.77	2.06	3.14	2.85	1.95	3.1	2.53	2.33	2.34	2.15	1.17	0.7	0.2	2.1	1.61	1.35	0.07	1.88	2.22	3.65	1.39	1.19	1.14	1.34	1.58	2.06	2.26	2.16	1.95	1.85	1.87	2.54	2.19	3.02	0.86	1.67	3.21	2.26	0.73	0.45	3.11	1.59	2.95	2.85	2.4	2.27	2.39	1.27
A_23_P162256	DENR	-1.03	-2.09	-1.51	-0.99	-2.01	-1.06	-1.64	-1.82	-0.97	-2.25	-1.97	-1.9	-1.79	-1.17	-1.8	-1.4	-2.12	-1.46	-2.5	-1.87	-1.32	-1.68	-1.53	-0.88	-1.7	-1.63	-1.84	-1.6	-1.64	-1.34	-1.47	-1.84	-1.05	-0.92	-1.42	-1.59	-1.15	-2.11	-1.45	-1.81	-1.41	-1.19	-1.39	-1.01	-0.98	-0.71	-0.91	-2.04
A_23_P206792	MGC13138	-0.07	0.56	0.18	0.1	0.55	0.3	0.42	0.44	0.32	1.27	0.56	0.1	1.17	0.06	0.63	1.64	0.65	0.06	0.52	0.57	0.34	-0.11	0.4	0.05	1.51	0.74	-0.62	0.14	0.67	0.05	0.57	-0.19	-0.04	0.27		0.08	0.53	0.34	0.66		0.2	0.44	0.4	0.08	0.28	0.28	-0.21	1.3
A_23_P163306	CGNL1	2.16	2.4	2.77	2.46	1.99	3.09	2.4	2.04	2.92	1.46	2.24	2.81	2.74	2.43	-1.53	2.24	2.41	2.54	2.06	2.96	2.81	3.18	1.76	2.83	2.86	2.51	-0.01	2.3	2.29	2.72	-1.11	0.54	3.39	2.99	1.85	1.58	3.5	2.01	2.26	1.17	1.86	2.93	-0.9	3.03	2.79	1.74	2.94	1.98
A_23_P343398	CCR7	2.45	0.02	2.46	0.72	2.23	0.64	0.59	1.89	1.21	-0.06	1.71	-0.23	1.85	1.54	0.02	-0.07		0.76	0.45	0.28	-0.17	0.71	1.34	-0.37	0.66	1.13	0.27	0.8	0.55	0.79	0.31	0.15	0.18	1.26	2.49	0.43	0.98	0.26	-0.22	0.75	0.86	0.32	0.36	0.74	1.74	0.96	2.2	2.11
A_23_P256297	KIAA0179	-1.38	-1.75	-1.25	-0.84	-1.56	-0.98	-1.3	-1.17	-1.19	-0.83	-1.33	-1.51	-1.13	-1.5	-0.69	-0.99	-1.13	-1.46	-1.62	-1.05	-1.34	-1.32	-1.29	-1.7	-1.16	-1.32	-0.41	-1.19	-0.97	-1.06	0.07	-1.48	-1.21	-0.94	-1.24	-1.35	-1.28	-1.88	-1.07	-1.15	-1.04	-1.25	-0.35	-1.41	-1.79	-1.39	-1.54	-1.07
A_23_P393144	CX40.1	-0.44	-0.47	0.68	-1	2.65		0.41	-0.95	-0.41		-0.36	0.59	-0.73	-0.46		-0.51			-0.14		0.62		1.35	0.47	-0.42	-0.33	0.24	0.19	-0.35	0.33	0.14	-0.96	0.3	-0.77	0.67		0.11		0.08	0.85	0.91	-0.72	-0.14	-0.44	0.3	-0.9	0.55	-0.53
A_23_P114740	CFH::CFHR1	1.71	0.79	2.57	3.14	2.12	2.42	1.69	2.04	2.52	2.9	1.93	0.43	1.05	2.44	2.07	1.54	1.15	2.83	2.47	2.69	3.31	2.46	2.08	1.09	2.16	1.54	3.18	1.9	1.97	1.54	2.45	2.32	2.73	1.84	1.51	1.47	1.71	2.66	1.9	0.72	3.65	1.83	3.61	2.19	2.59	1.74	2.58	2.94
A_23_P88119	HSPH1	-1.13	-0.64	-1.26	-0.78	-0.44	-0.29	-0.82	-0.88	-1.11	-0.55	-0.74	-0.34	-1.44	0.33	-1.57	-0.65	-0.48	-1.38	-0.31	-0.09	-0.92	-0.78	-0.37	-0.69	-0.61	-1.33	-1.5	-1.2	-0.4	-0.58	-2.06	-1.27	0.1	-0.58	-0.76	-1.52	-0.49	-0.95	0.64	-1.8	-0.94	0.05	-1.97	-0.66	0.85	0.53	-0.37	-1.26
A_23_P55107	ULK2	1.17	1.8	1.47	2.03	1.5	1.66	0.69	1.97	1.39	1	1.57	0.93	1.24	1.49	1.82	1.7	1.03	0.89	1.78	2.4	1.26	1.16	1.06	0.71	0.9	1.36	1.9	1.11	1.48	1.35	1.67	0.84	0.85	1.46	1.09	1.32	1.06	1.57	1.27	0.81	0.88	1.42	1.67	1.37	1.71	0.78	1.07	1.82
A_23_P161474	MCM10	-2.45	-2.83	-1.89	-1.76	-2.39	-1.88	-1.17	-1.94	-1.19	-1.87	-1.46	-2.33	-1.93	-1.73	-2.36	-1.72	-2.21	-2.05	-2.12	-1.42	-2.4	-2.78	-1.43	-1.03	-1.8	-2.03	-1.32	-1.57	-1.17	-1.2	-1.57	-1.95	-0.93	-2.64		-2.14	-1.79	-2.05	-1.65	-0.64	-1.58	-1.48	-1.39	-2.22	-2.28	-1.46	-1.47	-1.3
A_23_P31188	GIMAP1::KCNH2				2	1.48		1.77		0.75		1.3	1.96	1.06	0.49		0.37		1.23	0.85	0.69		1.07		0.86	0.77	1.28	3.12	1.61	1.28	0.26	1.44		0.46		2.42	0.84	1.54	2.41	1.88	0.93	1.55	0.57	1.79	2.45	0.73	2.73		0.57
A_23_P217688	TSC22D3	1.53	1.11	1.41	0.22	0.7	1.26	0.86	0.19	0.15	2.25	0.07	0.75	0.81	0.18	2.6	0.77	1.66	1.25	-0.14	0.97	1.44	1.05	0.79	1.61	1.06	0.91	2.45	0.47	0.59	0.29	1.58	0.85	1.14	1.48	1.15	1.1	1.07	1.41	0.7	-0.1	1.54	0.52	1.97	0.16	0.62	1.69	0.71	1.04
A_23_P571	SLC2A1	-1.89	-1.65	-1.85	-1.73	-1.8	-2.06	-2.2	-2.18	-1.94	-3.03	-1.57	-1.17	-1.93	-1.86	-2.33	-1.77	-1.95	-2.55	-1.9	-0.91	-2.6	-2.44	-1.57	-2.21	-2.35	-1.67	-2.71	-1.92	-1.06	-1.51	-2.22	-3.03	-2.19	-1.69	-1.95	-0.73	-2.06	-2.35	-1.94	-1.98	-1.93	-2.11	-2.86	-2.25	-1.41	-1.04	-2.44	-2.51
A_23_P250404	RAD50	-1.3	-1.06	-1.26	-1.03	-0.84	-0.87	-1.39	-0.82	-0.47	-0.58	-1.27	-1.29	-1.19	-0.56	-0.27	-0.37	-0.42	-1.53	-1.29	-0.56	-0.56	-0.22	-0.59	-0.44	-0.83	-1.07	-0.52	-0.88	-1.44	-0.78	-0.59	-0.73	-0.39	-0.94	-1.09	-1.08	-0.92	-0.5	-1.01	-1.77	-1.29	-0.37	-0.26	-0.74	-0.28	-0.48	-0.72	-1.43
A_32_P89709	TPM1	0.98	1.5	1.34	1.65	1.3	0.89	1.38	1.33	1.4	0.79	1.3	1.14	1.22	1.76	-0.04	1.72	1.01	1.14	1.31	1.87	0.96	1.27	1.33	0.88	0.5	0.84	0.53	1.58	1.77	1.54	-0.19	0.37	1.97	1.83	1.47	0.55	1.15	0.97	1.93	0.8	1.93	1.83	0.64	1.16	2.38	1.36	1.35	1.21
A_23_P24444	DHCR7	-1.47	-1.49	-1.25	-1.53	-1.88	-0.82	-0.49	-1.72	-1.39	-1.51	-1.11	-0.73	-1.05	-0.97	-1.49	-1.29	-1.45	-1.24	-1.18	-0.79	-1.72	-1.21	-1.86	-0.63	-0.91	-1.24	-1.6	-1.26	-1.48	-1.23	-1.61	-1.89	-1.71	-0.25	-1.6	-1.6	-1.11	-1.74	-1.35	-1.7	-1.85	-1.63	-2.08	-1.59	-0.6	-1.05	-1.83	-1.24
A_32_P94801	546446	1	2.12	1.55	2.58	2.39	0.99	0.99	2.15	2.54	2.18	1.98	1.76	2.39	1.61	2.55	0.92	1.28	3.26	1.73	1.46	2.17	2.01	1.34	0.57	2.42	2.29	1.48	2.38	2.03	1.2	0.96	1.04	1.43	1.04	0.88	1.27	1.46	1.77	1.36	1.02	1.16	1.9	2.02	2.31	1.73	2.02	1.79	2.17
A_23_P104438	MYPN			-0.83	-1.09		-1.37	-0.87	-0.95	-1.1		-0.96	-0.67	-0.92	-1.68		-0.33	-1.14	-0.75			-1.43		-1.54	-0.85	-1.36	-0.69	-0.93	-1.08	-1.15	-1.19	-0.51	-0.55	-0.07	-1.59		-0.24	-0.93		-0.63	-0.73	-1.76	-0.65	-1.01	-1.09	-0.24	-0.69	-1.02	-0.19
A_23_P108823	OSBPL6	-1.03	-0.57	-1.52	-1.32	-0.13	-1.76	-0.45	-0.49	-1.35	-0.3	-0.74	-1.15	-0.68	-0.76	-0.24	-0.5	0.06	-0.44	-0.77	0.33	-1.09	-1.75	0.08	-1.48	-1.23	-0.83	-0.06	-1.22	-0.41	-0.16	-0.54	-0.43	-0.42	-1.18	-0.66	0.22	-1.12	-1.61	-0.88	-0.5	-1	-1.32	-0.34	-0.9	0.11	-0.45	-0.19	-0.78
A_32_P196918	EIF3S5	1.89	2.02	2.19	2.7	2.24	1.4	1.69	2.59	1.5	1.59	1.65	1.31	2.9	2.62	1.9	1.44	0.74	2.09	1.73	2.02		1.53	2.6	1.66	1.35	1.58	1.43	1.69	1.76	2.27	2.61	2.56	0.83	1.36	0.82	1.89	1.81	2.08	1.56	0.32	1.08	1.33	1.77	2.16	1.79	1.07	0.92	0.86
A_23_P116614	ME3	1.54	2.16	1.78	2.2		2.6	2.07	2.42	2.37	2.22	2.81	2	1.9	2.45	2.52	2.54	2.75	2.59	2.64	3.62	2.23	2.67	2.07	1.78	2.37	2.19	2.45	2.2	1.86	1.93	2.49	1.16	1.15	2.26	2.56	1.93	2.21	2.26	2.01	1.33	1.76	2.25	2.8	1.86	2.32	1.22	2.57	0.93
A_23_P65678	FBN1	-1.76	-1.74	-1.67	-1.67	-1.88	-1.41	-1.35	-0.64	-0.84	0.87	-0.69	-3.17	-2.42	-0.23	0.08	-0.7	-1.98	-1.53	-0.52	-0.44	-0.36	-1.16	-1.24	-1.35	-1.58	-0.52	1.76	-1.27	-1.01	-1.3	0.77	0.12	-0.25	-0.68	-0.29	-1.24	-0.78	-0.28	-0.67	-1.34	1.57	-0.55	1.09	-0.26	-1.14	0.28	0.5	-0.29
A_23_P433107	ZNF562	0.93	0.28	0.71	0.55	-0.24	1.46	0.59	0.82	-0.16	0.67	1.22	1.21	0.91	0.32	1.04	0.23	0.81	-0.45	0.77		-0.33		0.02	1	0.17	1.25	0.13	1.62	-0.04	0.45	0.22	-0.25	0.37	1.67	0.35	-0.2	0.88	-0.05	1.41	-0.07	-0.41	0.19	-0.02	1.15	0.74	0.83	0.67	1.1
A_32_P128974	FBXL3	1.97	0.93	1.45	2.26	1.23	0.98	0.29	0.75	1.09		2.53	1.29	1.7	1.55	0.14	0.63	0.54		1.08	0.23		1.56			0.26	2.7		0.98	1.03		1.46		0.61	1.27		1.51	1.69	0.88	0.94	1.02	0.98	1.92	1.39	1.63	1.47	0.94	1.47	1.52
A_23_P147729	SLC35E3	0.24	0.32	0.24	0.88	1.81	-0.61	0.8	1.82	0.2		0.24	0.66	0.06	1.25	-1.03		-0.24	0.26	0.16		0.58	0.99		1.37	1.3		-0.45	0.76	0.21	0.02	-0.17	1.9		0.35			0.42	1.5	-0.05	-0.65	1.2	0.03	-0.31	0.42	0.63	0.37		0.47
A_23_P87049	SORL1	0.42	1.55	1.34	1.31	1.89	1.07	1.62	1.38	1.49	0.61	1.16	2.18	1.77	1.4	-2.6	0.85	0.12	1.46	0.92	1.6	1.81	-0.16	1.61	1.03	1.27	0.67	-0.95	1.06	1.35	1.73	-1.46	0.22	0.07	0.25	1.76	0.64	1.35	1.1	1.22	0.61	-0.02	0.41	-1.42	1.5	1.88	0.89	1.04	0.21
A_23_P75056	GATA3	0.58	1.12	-0.17	-0.12	0.8	-0.27	0.03	-0.81	-0.39	-1.17	-0.25	1.1	0.03	0.25	-1.94	-0.23	-0.63	0.57	0.69	-1.63	-0.73	-0.43	0.97	0.43	-0.38	-0.6	-1.28	0.17	0.87	0.6	-1.67	0.44	0.27	-0.36	1.23	0.91	0.23	0	0	1.44	-0.89	-0.48	-2	0.34	0.68	0.44	0.47	-0.22
A_32_P80951	546549		0.48	0.16	0.82	0.87	0.61	0.23	1.01	0.51	-0.09	2.09	0.2	0.65	0.89	0.81		1.13	0.84		1.34	1.45	1.76	0.26		0.45	0.45	0.3	0.59	0.45	1.72	0.81		0.7	0.36		0.66		1.09	1.73	0.38	1.71	0.67		0.95	0.7	0.48	0.62	0.08
A_23_P63618	SCD	-1.3	-1.99	0.46	-1.4	-1.23	-0.65	-0.69	-0.07	-1.05	1.77	0.44	-1.94	-1.17	1.48	3.06	2.17	-0.62	-1.48	-1.6	-1.28	-0.81	-2.39	-1.65	-0.54	-0.94	-0.4	1.61	-0.85	-0.48	-0.74	1.49	0.48	-1.14	0.25	-1.27	-0.22	-0.56	-0.28	1.23	-0.54	2.29	-0.97	0.13	-1.78	-0.12	-0.69	-1.09	-0.29
A_23_P66719	MGC23280	-0.2	-0.54	-0.52	-0.46	-0.31	0.01	-0.41	-1.16	-0.35	-1.31	-0.48	-0.84	-0.44	-0.34	-2.01	-0.55	-0.61	-0.71	-0.44	-0.81	-0.54	0	-0.81	-0.16	-0.19	-0.41	-1.42	-1.09	-0.43	-0.38	-1.84	-1.55	-0.55	-0.43	-0.78	-0.84	-0.73	-0.42	-1.26	-0.44	-1.61	-0.75	-1.4	-0.4	-0.81	-0.77	-1.07	-0.56
A_23_P217326	FHL1	1.21	0.72	0.69	0.45	0.62	0.33	-0.22	0.92	-0.24	2.23	0.48	0	0.39	-0.08	2.15	0.94	0.35	0.59	0.64	-0.41	1.23	-0.24	0.78	-0.17	0.2	1.16	3.51	1	0.73	-0.39	2.21	2.28	0.4	0.52	1.8	1.37	1.28	1.15	1.5	0.29	2.58	1.48	2.75	0.31	-0.22	0.15	0.5	1.42
A_23_P72330	MT1X	2.27	1.12	2.9	0.44	1.02	2.13	1.9	0.73	0.86	1.31	1.25	1.89	0.72	1.25	0.86	-0.75	0.76	2.19	2.19	0.95	-0.32	-0.24	-0.39	0.45	1.31	1.19	1.29	1.02	1.46	0.62	1.38	1.15	0.73	1.83	1.33	0.36	0.49	1.86	0.78	0.38	1.03	1.2	-0.5	1.17	0.94	2.26	0.36	0.88
A_23_P207507	ABCC3	-0.7	-0.29	-0.72	-1.31	-0.1	-2.23	-0.61	-0.92	-1.38	-1.76	0.35	0.12	-0.45	-0.03	-2.41	-0.19	0.72	-0.13	-0.59	-1.02	-0.75	-0.93	0.25	-1.08	-0.27	-1.3	-1.57	0.37	0.3	0.12	-2.36	-1.98	-0.31	-1.12	-0.29	-0.53	-1.02	-1.51	0.32	-0.77	-1.5	-0.62	-2.12	-1.29	0.03	-0.49	-1.04	0.19
A_23_P429977	KCNQ1	1.74	1.29	2.29	1.98	2.07	1.36	1.32	1.21	2.06	1.77	1.63	2.04	2.15	1.15	1.34	2.87	2.39	2	0.46	0.92	1.28	1.5	2.1	1.82	1.99	1.5	1.55	1.89	2.22	2.33	2.42	1.05	1.98	1.41	1.79	1.37	2.31	1.59	1.59	-0.31	1.97	2.56	1.67	2.03	1.48	1.33	1.76	1.79
A_23_P28664	KIAA1212	-1.08	-1.05	-1.06	-0.86	-0.31	-1.55	-0.84	-0.68	-1.27	-0.44	-0.34	-1.5	-0.82	-0.92	-0.35	-0.57	-1.4	-1.12	-0.47	-0.55	-0.84	-1.58	-0.84	-0.8	-1.15	-1.14	-0.75	-0.93	-1.15	-0.54	-0.45	-0.25	0.1	-1.75	-0.95	-1.05	-0.64	-0.91	-0.84	0.45	-0.73	-0.63	-0.35	-0.99	-1.01	-0.29	-0.53	-0.79
A_32_P234459	HLA-A	2.32	1.35	1.26	0.15	1.62	1.25	1.19	-0.1	-0.09	2.43	-0.44	2.33	0.89	1.77	2.71	1.56	2.59	2.62	-0.02	-1.54	2	2.96	1.23	1.7	1.87	1.46	2.15	1.43	1.03	0.56	1.35	1.59	0.33	1.81	1.56	2	0.43	1.75	1.42	0.58	1.59	1.37	1.16	0.37	-0.18	0.89	0.85	0.99
A_23_P24269	C10orf88	0.66	0.24	0.18	2.24	0.98	0.77	-0.41	0.87		1.09	-0.64	-1.26	1.58	0.7	1.14	0.14	1.6	0.11	-0.28	-0.24	0.86	1.17	0.67	0.8	1.55	1.27	1.13	0.55	0.49	0.94	1.03	0.3	0.64	0.49	0.1	0.2	-0.25	0.58	0.1	-0.31	0.6	0.15	1.47	0.88	0.94	0.33	0.88	1.33
A_23_P20980	CYC1	-0.57	-0.86	-0.8	-1.7	-1.28	-0.47	-0.79	-1.76	-1.58	-0.18	-1.4	-0.69	-1.28	-0.86	0.04	-0.42	-1.17	-0.62	-1.28	-1.97	-0.66	-0.19	-0.79	0.19	-0.85	-1.02	-1.02	-1.27	-1.19	-1.51	0.2	-0.81	-1.71	-0.45	-0.9	-0.36	-0.91	-1.08	-1.18	-1.47	-0.7	-1.35	-0.22	-1.48	-1.32	-1.15	-1.58	-1.26
A_32_P168431	RPS26	-1.46	0.19	0.7	-1.51	-1.71	0.86	0.65	0.02	0.37	0.18	0.73	0.39	-1.2	0.14	-0.49	-1.06	-1.58	-0.01	0.36	-0.36	-1.52	0.52	-1.35	-1.23	0.3	-1.26	-0.28	-1.23	0.91	0.28	-0.8	0.68	-0.2	0.07	-0.18	0.11	-1.62	0.56	0.02	0.45	-1.6	0.05	0.37	0.02	0.15	0.38	-0.19	0.8
A_32_P148538	LPPR4	1.62			2.33	0.9		0.34	1.4	2.19	1.12	1.28	0.21	0.14	1.42	3.09	1	0.55	0.53		1.47	1.3	1.7	0.75	1.09	0.84	1.82	0.96	1.12	2.09	1.23	0.86		0.73	1.38	1.32	2.09	1.53		0.77	0.99	2.22	0.68	2.22	1.85		2.85	1.78	0.96
A_23_P43283	GPR124	1.56	1.31	1.71	0.94	0.66	1.47	1	0.7	0.8	2.14	0.99	0.55	0.27	2.14	2.86	1.45	1.06	1.5	1.92	0.37	2.27	2.16	1.65	1.06	1.26	1.34	1.96	1.22	1.02	0.64	1.86	3.26	0.58	1.44	1.4	0.88	1.19	1.5	0.78	0.93	2.26	1.18	1.47	1.27	1	1.11	2.52	1.32
A_23_P432360	PMM2	-0.81	-1.01	-0.88	-0.95	-0.87	-0.87	-0.38	-1.01	-0.92	-0.63	-0.79	-0.99	-0.65	-0.52	-0.92	-0.97	-0.74	-0.19	-0.35	-0.93	-0.72	-0.58	-0.65	-0.12	-0.13	-0.48	-0.17	-0.79	-0.16	-0.62	-0.67	-0.92	-1.4	-0.57	-0.3	-0.62	-0.82	-0.71	-1.01	-0.92	-0.47	-0.85	-0.96	-1.33	-1.36	-0.79	-0.97	-0.54
A_23_P217109	SLC31A2	1.31	1.56	1.32	2.08	1.27	1.06	1.36	2.07	1.51	2.08	1.61	0.72	2.46	1.27	1.59	2.8	1.08	1.3	0.32	1.4	1.11	0.9	1.26	2.82	1.93	1.99	1.82	2.32	2.67	1.87	2.58	1.81	0.69	1.11	2.08	1.92	3.64	0.79	2.04	-0.05	2.23	2.79	2.78	2.29	1.66	2.05	1.42	0.87
A_32_P205637	PARD6B	-1.96	-1.31	-2.34	-1.1	-1.63	-2.52	-1.71	-1.14	-1.16	-3.08	-2.42	-0.85	-0.89	-1.89	-4.27	-0.19	-0.95	-1.93	-2.74	-2.87	-1.83	-1.36	-1.29	-1.21	-2.13	-1.21	-4.15	-0.45	-0.56	-1.1	-3.68	-2.13	-1.33	-2.56	-0.93	-1.98	-0.47	-2.37	-1.55	-2.1	-3.13	-0.76	-4.16	-0.46	-0.94	-0.97	-0.93	-1.95
A_23_P69329	HYAL1	-1.28	-1.77	-1.53	-1.72	-0.69	-1.98	-0.74	-1.44	-1.28	-0.6	-0.85	-1.33	-1.22	-1.27	-0.63	-0.29	-1.81	-0.84	-1.83	-1.24	-0.64	-1.54	-0.71	-1.29	-1.19	-0.84	-0.11	-1.24	-0.68	-1.02	-0.31	1.17	0	-1.91	-0.48	-0.25	-1.15	-0.65	-0.34	0.23	-0.09	-0.97	-0.54	-1.47	-2.08	-0.57	-1.03	0.34
A_23_P119677	HNRPL	-2.15	-1.19	-0.95	-1.56	-0.84	-0.65	-1.07	0.18	-0.89	-0.31	-0.13	-0.01	-0.41	-1.06	0.89	-0.94	0.7	-0.99	-0.29	-1.48	-0.28	0.16	-0.79	-0.9	-1.03	-1.01	-0.95	-0.67	-1.05	-0.52	-1.64	-0.72	-2.01	-1.63	-0.62	-1.09	-1.64	-0.73	-1.23	-0.21	-0.53	-0.92	-0.86	-0.44	-0.65	-0.64	-0.46	-0.69
A_23_P22013	RSPO1	2.78	3.57		3.39	1.39	5.07	2.35	3.55	3.31	2.26	2.18	4.08	2.35	3.08		0.5	1.98	2	3.81	4.93	1.27	4.81	0.56	3.97	3.58	3.25	1.56	1.07	1.37	2.02	0.43	2.06	1.48	3.95	1.93	0.5	3.07	3.17	2.12	0.98	0.44	1.11	0.61	1.85	2.09	1.99	1.31	0.74
A_23_P58359	ADH1A::ADH1C	4	3.83	3.9	3.21	2.8	3.64	1.55	3.55	1.79	4.65	4.02	1.14	2.08	2.49	4.54	3.51	2.87	2.2		2.73	2.95		3.2	1.44	3.07	2.86	3.71	3.58	2.42	0.89	3.67	4.03	1.45		4.83	3.54	3.29	3.47	3.39	2.53	3.49	3.53	3.71	3.55		2.8	2.56	3.23
A_23_P145555	C6orf142	0.4		0.38	0.68	0.2	0.19	0.07	0.56	0.49	0.87	-0.09	-0.06		-0.24	2.89	0.42	-0.3	-0.13		0.76	0.27	0.2	0.38	-1	1.34	0.44	2.34	0.23	-0.02	0.05	1.45		0.14	0.34		0.24	0.3		0.64	0.58		-0.11	3.16	1.07	0.35		0.48	1.15
A_23_P85980	MAGI3	1.12	1.28	0.62	0.58	0.86	0.19	0.86	0.42	0.26	0.39	-0.04	0.76	0.26	-0.15	0.98	0.63	-0.13	0.3	0.98	0.56	1.05	-0.28	1.37	0.77	0.74	0.88	0.41	0.55	1.62	1.12	1.03	0.25	0.44	0.54	0.47	0.35	0.55	0.23	0.75	0.63	0.46	0.4	1.47	0.36	1.21	1.32	0.54	0.18
A_23_P71644	FANCG	-0.95	-1.11	-1.11	-1.3	-1.75	-0.76	-0.98	-2.02	-1.12	-1.76	-1.33	-0.69	-1.09	-1.71	-2.48	-1.33	-1.32	-1.15	-1.6	-1.32	-1.07	-0.75	-1.15	-0.78	-0.64	-1.25	-1.47	-1.06	-1.01	-1.59	-2.1	-1.45	-0.29	-0.82	-1.34	-1.27	-0.9	-1.01	-1.18	-0.19	-1.83	-1.48	-1.96	-1.39	-1.41	-0.78	-1.5	-1.08
A_23_P398491	A_23_P398491	-1.67	-1.7	-1.63	-0.89	-1.56	-1.67	-1.06	-0.8	-0.98	-1.75	-1.62	-1.59	-1.27	-1.29	-1.72	-0.79	-1.77	-1.44	-1.84	-0.55	-1.59	-1.23	-1.29	-1.1	-1.44	-1.41	-1.69	-1.47	-0.93	-1.48	-0.99	-1.15	-1.34	-1.53	-1.46	-1.57	-1.54	-1.19	-1.29	-2.16	-1.6	-0.64	-1.31	-1.39	-0.97	-0.96	-1.5	-1.27
A_23_P110712	DUSP1	0.51	-0.47	1.08	-0.47	-0.16	-0.73	-0.48	0.35	-1.05	-0.97	-0.27	-0.85	0.04	-0.1	0.52	0.19	-1.05	-0.92	-0.37	-0.58	-0.92	-1.11	-0.35	-1	-1.11	-0.47	0.88	0.27	2.35	-0.54	0.03	0.85	-0.11	-0.82	-0.13	-0.4	-0.58	-1.24	0.06	-1.36	0.32	-0.35	0.75	-1.01	0.34	0.27	-0.47	-0.51
A_23_P142560	ZFHX1B	0.96	-0.02	1.32	1.72	1.1	0.82	1.09	2.54	1.24	1.91	0.59	-0.45	-0.1	1.01	2.71	1.63	0.09	0.76	-0.37	0.63	0.9	0.06	1.4	0.19	0.82	0.98	1.89	0.48	0.74	0.32	2.45	2.49	-0.86	0.39	1.28	0.92	1.79	1.21	1.44	0.52	2.56	1.33	2.08	1.93	0.24	1.16	1.74	0.98
A_23_P382654	ASCC3		-0.01	-0.73	0.93	0.47	-0.41	0.8	2.09	1.84		0.98	1.47	1.27	0.84		-0.05		0.03	1.19	2.33	-1.39	-1.02	-0.1	0.11	0.07	-1.13	-0.33	0.28	0.49	0.49	-1.18	1.03	0.39	-2.01		-0.17	0.23	0.05	0.4	1.38	-0.3	1.42	-0.42	0.83	-0.01	0.34	0.56	0.06
A_23_P12292	C1orf116	2.5	2.73	2.76	0.58		2.98	1.93	0.53	1.14	1.26	1.36	1.79	2.06	1.48	-0.11	0.93	2.21	2.3	2.4	2.07	3.21		1.79	2.46	1.43	1.93		1.32	0.97	1.25	-0.73	1.98	0.27	2.42	1.68	1.82	1.66	2.01	2.1	0.77	1.45	0.6	-0.36	2.26	1.87	1.11	1.65	0.9
A_23_P253081	IL3RA	1.2	0.52	0.83	0.04		0.75	1.38	0.7	0.29	0.88	0.76	0.4	1.2	0.38	1.78	0.64	0.79	0.57	0.63	0.92	0.97		1.5	0.29	0.79	1.23	2.51	0.67	0.59	0.74	0.56	0.65	0.62	0.61	0.85	-0.1	0.9	0.62	1.41	0.09	0.62	1.3	0.73	1.79	0.45	1.25	0.64	0.9
A_32_P79763	ECAT8	-3.2	-1.13	-1.24	-1.71	-1.11	1.13	-1.82	-1.53	-1.34	-1.58	-2.3	-1.57	-0.73	-1.12	-2.31	-1.8	-1.84	-1.58	-2.96	-1.41	-2.46	-2.85	-2.8	-1.92	-2.58	-2.52	-2.85	-2.08	-1.22	-2.29	-1.82	-1.82	-1.1	-2.08	-2.67	-2.01	-2.36	-2.65	-2	-2.02	-3.04	-1.76	-2.78	-3.07	-1.72	-1.88	-1.91	-1.99
A_23_P210690	TRIB3	-2.37	-1.59	-2.87	-1.93	-2.17	-2.22	-1.62	-2.3	-2.05	-3.05	-2.72	-1.57	-2.06	-1.8	-3.46	-2.12	-2.28	-2.62	-1.86	-0.98	-2.73	-1.94	-1.71	-2.4	-2.58	-2.03	-3.65	-2.35	-2.12	-1.52	-3.89	-3.14	-1.73	-1.26	-1.34	-2.32	-1.33	-2.35	-1.87	-2.1	-2.75	-1.66	-4.11	-1.97	-1.8	-1.68	-1.84	-3.43
A_32_P43717	C9orf61	1.78	2.23		1.05	1.47	2.34	1.29	0.81	1.38	1.97	1.11	1.96	1.54	0.86	-0.34	0.37	2.63	1.46			1.8	2.76	2	2.36	1.43	2	1.02	1.82	1.45	2.12	-0.12	-0.3	0.37	2.42	0.67	1.92	1.12	2.21	1.59	0.26	1.89	0.32	0.65	1.76	0.55	0.95	1.47	2.07
A_32_P184933	UBE2S	-2.15	-1.52	-1.52	-2.04	-1.65	-1.77	-0.96	-2.35	-1.75	-1.8	-1.68	-0.75	-1.61	-0.77	-1.76	-1.55	-1.8	-1.32	-1.47	-2.17	-1.83	-1.16	-1.42	-0.69	-1.37	-1.64	-1.56	-1.47	-1.49	-1.58	-1.86	-1.46	-1.39	-1.72	-1.03	-1.4	-1.34	-1.59	-1.38	-0.76	-1.04	-1.66	-1.88	-1.91	-1.77	-1.59	-1.34	-1.35
A_23_P111766	PRSS1	-3.83	-3.53	-3.63	-3.58	-3.86	-3.63	-3.09	-4.04	-3.14	-3.87	-2.94	-2.74	-3.13	-3.62	-3.83	-3.5	-3.76	-3.67	-3.22	-3.53	-3.74	-4.38	-3.32	-4.24	-3.87	-3.35	-3.49	-2.89	-3.04	-2.84	-3.63	-3.95	-4.13	-3.54	-3.58	-3.04	-4	-4.24	-3.18	-2.8	-4.03	-2.97	-3.5	-4.45	-3.7	-2.34	-3.79	-2.77
A_32_P154473	KIF5C	0.35	-0.21	0.61	0.04	1.01	-0.88	0.41	1.48	0.05	-1.23	1.11	-0.02	2.16	1.05	-1.32	1.28	0.94	0.78	0.41	1.08	-0.06	-0.19	1.98	-1.03	0.09	-0.04	-0.58	1.22	1.54	1.48		-0.23	0.52	0.99	1.41	-0.21	0.86	0.26	0.68	-0.63	0.34	1.67	-0.09		1.31	1.57	0.89	0.28
A_23_P25313	BRI3BP	-1.83	-1.42	-2.04	-2.18	-1.4	-2.02	-0.19	-1.47	-1.74	-1.24	-1.03	-1.05	-1.07	-1.57	-2.21	-0.94	-2.14	-1.85	-0.95	-0.7	-2.37	-2.17	-1.33	-1.35	-1.28	-1.34	-0.98	-1.26	-1.39	-1	-1.4	-1.51	-0.86	-1.1	-1.01	-1.28	-0.93	-1.53	-1.43	-0.36	-1.73	-0.8	-1.47	-1.79	-1.12	-1.3	-1.74	-1.12
A_23_P83818	COL5A1	-0.93	-1.46	-0.99			-0.84	-1.22		-1.24	1.05	-0.99	0.8		0.99	1.53	-0.52		-0.86	-1.47		-0.82	0.67		0.25	-0.54	-0.56	0.35	-0.57	-1.19	-1.25	0.33	1.28	-0.47	0.25		-1.02	-0.82	-0.12	-0.41	-0.37	1.27	-0.78	-0.74	-0.56	-1.61	-0.35	0.05	-1.07
A_23_P150841	ZNF140	0.69	0.19	1.08	1.45		0.95	-0.03	-0.09	0.65	0.26	-0.1	-0.35	0.65	0.17	0.25	0.41	0.64	0.43	-0.53	-1.15	1.01		-0.41	1.53	0.09	0.95	0.1	0.62	0.24	0.43	0.78	0.16	1.3	1.08		0.25	0.91	0.33	-0.18	0.18	0.43	0.2	0.33	0.75	0.86	0.97	0.74	0.13
A_32_P31785	547101	0.35	0.02	0.55	1.79		0.47	0.68	2.37	1.39	-0.39	0.08	0.01	0.68	1.15	-0.06	0.77	0.34	1.09	0.4	1.6	-0.03		0.03	0.64	0.76	0.67	0.49	0.34	0.85	0.8	1.25	-0.07	1.54	0.78	0.64	0.34	1.82	0.31	0.28	0.96	1.05	0.49	1.48	0.71	1.07	0.71	0.52	0.15
A_23_P121869	SMA3::SMA5	-0.36	-0.15	-0.04	0.04	0.01	-0.82	-0.07	-0.36	0.1	-0.43	-1.57	-0.69	0.07	-0.3	-1.88	-0.3	-0.89	0.06	-0.9	-0.94	-1	-0.07	-1.2	-0.17	-0.76	-1.06	-1.03	-0.11	-0.03	0.03	-1.38	-0.75	0.22	0.21	-0.5	-0.28	-0.01	-0.58	-0.61	-0.16	-1.44	0.57	-0.95	-0.49	0.84	-0.31	-0.17	-0.39
A_23_P146943	ATP1B1	-0.92	0.72	0.7	1.53	0.69	0.62	0.77	0.64	1.1	-0.02	1.75	1.89	2.39	0.73	-3.26	0.45	-0.76	1.21	0.63	0.96	-0.36	-1.34	0.78	0.46	0.78	0.06	-2.47	0.63	2.09	1	-1.98	0.29	-2.18	-0.77	1.68	0.17	0.38	1.02	0.6	0.37	0.25	0.11	-2.35	1.13	0.72	1.18	0.38	0.5
A_23_P106844	MT2A	-1.41	-0.84	-1.5	-1.34	-1.17	-2.03	-0.67	-0.56	-1.01	-0.7	-0.54	-0.36	-1.53	-0.99	-2.23	-1.18	-0.85	-2	-0.34	-0.15	-2.25	-1.75	-0.76	-1.41	-1.72	-1.39	-1	-1.27	-0.88	-0.01	-1.74	-1.4	-1.89	0.17	-0.8	-1.72	-1.47	-1.47	-0.71	-0.51	-1.27	-1.53	-0.65	-1.9	0.22	-0.23	-0.82	0.07
A_23_P67381	SULT2A1		-1.56	-1.32	-0.59		-1.39	-1.11	-0.87	-1.13	-1.54	-1.14	-1.39	-1.02	-1.06	-1.06	-1.08	-1.22	-1.59	-1.38		-1.02	-1.32	-1.31	-1.05		-1.52	-0.91	-0.96	-0.97	-0.56	-0.81		0.09	-1.43		-1.07	-1.36		-1.3	-0.6	-0.98	-0.68	-0.33	-1.78	-1.6	-1.28	-0.94	-0.82
A_32_P394951	LOC126147	0.47	1.72	1.4	1.29		0.74	0.28	0.8	1.04	-1.03	1.19	1.5	0.65		-0.38	0.87	1.26	1.01	2.26	0.3	0.52	0.71		0.81	-0.14	1.21	0.63	2.27	1.1	1.32	-0.35	0.31	0.01	1.14	0.75	0.63	-0.07		1.71	0.1	0.38	0.04	0.01	1.51	0.23	0.39	0.82	0.57
A_23_P206776	TAT		0.35	0.09	0.86			0.57	0.83	-0.1	1.19	0.21	0.4	0.57	-0.24	0.77	0.74	0.73	-0.02	1.45	0.67	-0.33		0.5		0.22	1.48	0.24	0.3	0.39	0.32	0.84	-0.33	0.29	1.58	1.04	0.69	2.1		1.23	0.53	-0.36	0.83	1.19	0.19	0.93	1.04	1	0.17
A_23_P123974	DTYMK	-1.4	-1.73	-1.48	-1.51	-1.55	-1.38	-1.08	-1.05	-1.29	-0.88	-1.49	-0.74	-1.77	-1.09	-1.44	-1.48	-1.05	-1.58	-1.75	-0.23	-1.27	-0.94	-1.34	-0.91	-1.68	-1.69	-1.74	-1.64	-1.23	-1.69	-1.64	-1.94	-1.04	-1.28	-1.19	-1.47	-0.9	-1.77	-0.99	-1.38	-1.37	-1.69	-1.73	-1.22	-1.19	-0.81	-0.96	-1.91
A_23_P112061	TMEM76	0.63	1.18	1.24	1.55	0.99	1.22	0.41	1.1	1.48	1.2	1.19	1.14	1.14	1.31	1.34	1.45	1.63	0.99	1.02	2.16	0.97	1.74	0.69	0.53	0.91	1.27	1.53	1.52	1.31	1.35	1.33	1.05	0.33	1.45	1.03	0.97	1.17	1.33	1.14	-0.01	1.53	1.58	1.72	1.14	1.33	1.07	1.39	1.18
A_23_P8175	PLAGL1	1.76	1.79	1.77	2.21	1.84	1.54	1.42	1.79	2.76	1.86	1.94	0.48	1.66	2.36	1.63	2.95	0.96	1.65	2.55	1.94	1.61	1.9	1.43	1.38	1.72	1.66	2.26	2.27	1.45	2.24	2.08	2.06	1.89	1.38	1.61	1.93	1.95	2.16	1.32	0.94	3.19	2.26	2.77	3.18	2.17	1.71	2.04	2.46
A_23_P33723	CD163	2.54	2.09	2.45	2.74	3.11	2.55	2	3.56	1.82	4.42	3.9	1.3	1.05	2.61	3.71		1.15	2.55	1.84	2.71	2.98	2.39	1	2.11	3.05	2.63	3.76	2.14	2.59	1.6		2.31	2.28	2.94	2.75		3.94	3.62	2.77	0.61	5.09	3.52	4.78		2.54	2.84	3.64	1.88
A_23_P376735	ZNF524	1.57	1.43	1.2	0.67	1.14	1.56	1.36	1.29	0.9	1.28	1.52	1.52	1.05	1.1	1.45	1.41	1.5	0.99	2.07	1.43	1.18	1.4	1.56	1.13	0.97	1.22	1.03	0.73	1.16	0.99	1.38	0.56	0.55	1.13	1.17	1.29	1.26	0.96	1.02	0.71	0.98	0.87	1.41	1.37	0.84	0.7	1.08	0.72
A_23_P170280	ATP10D	1.07	0.44	0.67	0.53	0.89	-0.04	-0.12	0.47	1.02	-0.07	0.63	-0.02	0.53		0.43	0.49		-0.38	0.2	-0.17	0.81	0.12	1.81	-0.22	0.34	0.78	0.13	0.33	0.19	1.01		0.8	1.49	1.22		0.44	0.4	2.76	0.51	-0.12	0.63	2.13	2.07	0.66	0.7	0.39	1.56	-0.17
A_23_P218827	POLQ	-1.96	-2.31	-1.89	-0.76	-1.8	-1.62	-1.31	-1.89	-0.96	-2.64	-1.24	-2.08	-1.35	-1.4	-2.17	-1.13	-2.24	-1.46	-2.28	-0.86	-1.34	-1.67	-1.31	-0.91	-1.16	-1.55	-1.28	-1.62	-0.93	-1.56	-1.18	-0.6	-0.91	-1.99	-0.59	-0.51	-1.89	-1.01	-1.33	-0.76	-0.16	-1.09	-1.45	-1.53	-1.78	-1.22	-1.32	-0.42
A_23_P109928	PSMD6	-1.24	-1.17	-1.53	-0.58	-1.29	-1.48	-1.34	-0.77	-1.65	0.03	0.17	-2.01	-1.19	-1.24	-0.94	0.06	-1.66	-1.65	-1.53	-2.17	-1.13	-1.94	-0.91	-1.38	-1.23	-0.83	0.42	-0.41	-1.03	-1.47	1	1.63	-0.87	-1.45	-0.47	-0.8	-1.18	-0.7	-0.49	-0.46	-0.34	0.38	1.07	-1.19	-0.98	-0.46	-1.02	0.56
A_23_P201156	IGSF4B	-0.15	0.82	0.73	-3.5	0.65	0.37	1.09	-0.79	-2.86	2.07	-0.61	2.55	-0.15	0.11	-0.45	-0.89	-0.18	1.06	0.47	-0.62	-1.3	-0.66	1.29	1.22	1.15	0.34	1.74	0.09	-1.44	-0.22	-0.75	0.64	-1.54	0.15	0.15	1.21	0.18	0.83	0.88	0.58	0.35	-0.82	-0.61	-0.49	-0.58	-0.57	-0.58	0.51
A_23_P87700	MFAP5	2.52			0	0.91	1.32	2.31	3.3	0.45	3.9	3.37	0.04	0.03	1.83	3.24	1.86	2.04	0.81		4.94	1.63	1.85	1.05	1.88	0.89	1.57	3.96	0.65	1.79	0.38	3.17	2.58		2.81	2.02	1.56	2.54	2.95	1.42	1.99	4.05	2.26	3.1	2.42	1.5		3.37	3.16
A_23_P85441	IGSF9	1.31	1.62	0.85	0.69	1.01	1.14	0.91	0.26	0.96	-0.19	0.9	1.37	0.96	1.36	-1.05	0.95	1.18	0.81	1.99	1.7	1.13	1.43	1.12	1.49	0.95	0.88	-0.94	1.24	1.21	1.21	-0.27	0.37	0.09	1.65	0.52	1.49	0.86	0.92	0.57	0.1	-0.17	0.7	-0.35	0.9	1.68	0.84	1.4	0.23
A_32_P134290	ZCCHC2	1.1	0.44	1.32	2.08	1.97	0.71	0.76	1.55	1.66	0.23	1.58	-0.14	0.33	1.47	0.64	1.03	0.62	0.8	0.93	2.15	0.54	0.51	1.05	1.57	0.78	0.73	1.05	0.45	1.51	1.32	0.78	0.32	1.07	-0.04	0.52	0.37	1.37	0.14	0.9	0.13	0.28	-0.16	0.76	1.89	1.57	0.98	1.88	1.08
A_23_P155765	HMGB2	-1.91	-2.48	-2.19	-1.31	-2.21	-2.45	-2.25	-2.19	-1.9	-2.91	-2.31	-2.71	-2.01	-2.9	-1.97	-1.87	-2.15	-2.13	-3.62	-1.55	-1.72	-3.23	-1.86	-1.49	-2.39	-2.18	-2.68	-2.05	-1.62	-2.63	-2.07	-2.02	-1.62	-2.27	-2.04	-2	-2.48	-2.47	-2.12	-1.74	-2.29	-2.2	-1.47	-2.23	-2.42	-0.82	-2.01	-2.7
A_23_P209978	VSNL1	0.84	0.58	0.26	0.12	-0.04	0.86	-0.12	-1.2	0.65	-1.83	-0.59	-0.51	0.33	0.58		-0.28	-0.27	-0.25	0.01	0.81	-1.18	0.89	-0.43	0.21	0.39	-0.39		-0.02	-0.42	0.29		-0.2	0.17	0.72	-0.92	-0.18	0.44	-0.01	0.16	-1.46	-1.17	0.07	-2.33	0.65	0.63	0.34	-0.26	-0.26
A_23_P50990	ADCY3		-1.23	-1.41	-0.97		-1.7	-0.7	-0.55	-1.12	-1.2	-0.39	-1.05	-0.95	-0.78	-0.97	-0.83	-0.93	-0.76	-1.25	-0.14	-0.78	-0.93	-0.56	-1	-0.89	-1.11	-1.29	-0.81	-0.75	-0.8	-0.41	-0.08	-0.91	-1.04		-0.76	-0.92		-1.28	-0.38	-0.71	-0.75	-0.37	-1.37	-1.33	-1.35	-1.18	-0.75
A_32_P196520	CDNA	-0.47	-0.5	-0.31	0.99		-0.35	-0.73	0.56	1.29	-1.02	-0.09	-0.87	1.63	-0.19	-0.72	1.73	0.3	0.53	-0.56	-0.28	0.49	0.31	-0.53	-0.5	0.56	0.29	-0.75	0.61	0.58	0.66	1.3	-0.63	-0.11	-0.33		-0.44	-0.11	-0.05	-0.5	-1.58	-0.78	0.67	1.39	0.4	-0.34	-0.04	0.18	-0.1
A_32_P116153	547348	1.02		0.76	1.04		1.36	0.02	0.89	1.23	1.99	1.79	-0.08	1.25	1.43	1.64			1.03		1.34	1.93		0.48	1.15	2.88	0.88	0.27	1.71	0.96	1.97	1.93		0.54	0.55	0.94	2.19	1.01	1.32	0.92	-1.37	1.21	1.71	0.44	1.35	0.96	0.54	1.5	1.53
A_23_P110212	ACSL1	2.35	1.15	2.46	1.7	1.38	1.95	1.5	3.27	0.52	4.38	2.41	0.37	0.94	2.11	5.24	3.15	2.18	1.64	1.1	0.58	1.85	0.63	1.72	1	2.01	1.85	3.6	1.36	1.61	0.5	3.96	3.53	0.6	2.13	2.52	2.51	1.98	2.77	2.64	1.53	3.47	2.31	3.28	1.72	2.07	0.7	1.19	2
A_23_P122863	GRB10	-1.53	-1.21	-1.41	-0.66	-1.16	-1.01	-1.23	-0.3	-0.92	-1.12	-1.39	-1.68	-0.61	-1.05	-0.98	-0.68	-1.47	-0.84	-1.21	-0.42	-0.95	-1.88	-1.34	-1.4	-1.16	-0.47	-0.7	-0.95	-0.41	-0.55	-0.28	-0.9	-1.33	-1.2	-0.48	-1.68	-0.81	-1.42	-0.82	-1.24	-0.71	-0.67	0.1	-1.23	-1.06	-0.81	-1.02	-0.54
A_32_P230537	LOC643473	0.57	1.94	1.48	1.39	1.39	0.62	1.2	2.31	3	1.14	0.93	2.94	1.91	0.95	0.5	0.34	0.17	0.61	2.59	1.51	0.29	0.23	0.91	0.46	0.49	0.25	1.29	1.59	0.46	1.96	-0.41	0.8	-0.02	-0.53	0.82	0.84	0.47	1.58	1.78	0.74	-0.4	2.02	-0.13	1.08	1.76	1.22	0.96	1.14
A_23_P206724	MT1E::MT2A	-0.39	0.31	-0.42	0.2	0.49	-1.1	0.24	-0.05	-0.09	-0.46	0.73	0.51	-0.19	-0.3	-2.76	-0.32	-0.45	-0.44	0.59	0.94	-1.73	-1.29	0.23	-0.38	-0.47	-0.32	-0.31	-0.55	0.86	0.91	-0.4	-0.18	-1.36	0.36	-0.12	-0.53	-0.94	0	-0.12	-0.38	-0.55	-0.56	0.27	-0.97	0.72	0.25	-0.3	0.85
A_32_P171790	A_32_P171790	0.39	0.67	0.65	0.33	0.94	1.32	1.7	1.18	0.71	0.43	0.62	2.04	0.64	1.05	-0.37	0.02	-0.39	1.28	0.82	1.96	0.46	-1.02	1.33	1.39	0.44	0.46	0.6	0.08	0.07	0.11	0.39	0.99	0.42	0.24	0.22	1.25	1.12	0.79	1.02	0.46	0.44	0.23	0.6	1.21	-0.15	0.18	0.49	0.56
A_23_P159893	CHRDL1	0.17	0.84	0.49	0.33	0.31	0.28	0.33	0.75	0.3	0.33	0.76	0.51	0.47	0.96	0.73	0.21	-0.09	0.43	1.41	0.83	0.66	-0.64	0.19	0.06	-0.22	-0.11	2	0.13	0.28	0.36	0.44	0.88	0.18	0.01	0.55	0.57	0.21	0.66	0.24	1.47	0.62	0.15	0.43	0.5	0.69	0.02	0.38	0.83
A_23_P200829	SRGAP2	-1.53	-1.53	-1.12	-1.21	-1.33	-1.5	-1.47	-1.19	-0.87	-0.83	-1.12	-1.57	-1.79	-0.59	-1.52	-1.02	-1.75	-1.32	-1.17	-0.08	-1.02	-1.32	-1.31	-1.37	-1.59	-1.62	-1.38	-1.22	-1.35	-0.97	-1.26	-1.56	-1.12	-1.39	-1.25	-0.42	-1.17	-1.39	-1.42	-1.51	-0.57	-1.24	-0.93	-0.66	-0.75	-0.81	-0.09	-1.45
A_23_P258570	PSMD10	-0.75	-1.23	-0.68	0.24	-1.44	-0.48	-1.07	-1.06	-0.14	-1.89	-1.48	-1.29	-1.09	-0.66	-0.96	-0.29	-1.62	-1.06	-2.19	-1.9	-1.21	-1.24	-1.04	-0.95	-1.22	-0.93	-1.17	-0.79	-0.84	-0.81	-0.41	-1.18	-0.87	-0.54	-0.89	-0.78	-0.85	-0.87	-1.29	-2	-0.54	-0.06	-0.14	-0.61	-0.37	-0.19	-0.32	-1.31
A_23_P434919	RAB42	-1.1	-1.41	-1.18	-0.91	-1	-1.2	-0.06	-0.99	-0.68	0.1	-1.18	-1.5	-1.3	-0.63	-0.88	-0.16	-1.73	-0.81	-1.3	-0.48	-0.73	-1.41	-0.23	-0.71	-0.9	-1.08	0.07	-1.56	-0.53	-1.42	-0.4	-0.34	-0.58	-1.19		-0.9	-0.51	-0.24	-0.64	-0.4	0.01	-0.98	-0.74	-1.22	-1.57	-1.18	-0.64	-1.13
A_23_P88021	GPR180	-1.45	-1.21	-1.59	-0.06		-1.19	-1.5	-0.89	-0.36	-0.4	-1.91	-1.64		-0.01	0.49	0.6	-1.39	-0.55			-0.24	-1.24	-0.52	-0.94	-0.19	-0.64	0.29	-0.93	-0.46	-0.66	0.5	-0.17	-1.28	-0.86		-0.27	-0.93		-0.5	-1.93	0.15	-0.12	0.25	-1.54	-1.1	-0.8	-0.72	-0.77
A_23_P253622	KIAA1641	0.97	1.28	1.17	1.92	1.59	0.36	1.11	2.11	2.43	1.3	1.46	2.02	1.68	1.86	-0.46	0.25	0.84	1.32	1.23	2.67	1.49	0.37	1.79	1.42	1.47	0.56	0.24	1.82	2	1.81	-0.35	2.18	1.06	-0.48	1.2	1.02	0.8	2.02	1.75	1.73	0.2	1.05	-0.06	1.13	2.07	0.96	0.8	1.84
A_23_P42969	FGL2	3.64	2.76	3.63	1.88	2.6	3.27	2.04	3.08	2.05	3.2	3.05	1.61	2.23	3.11	3.16	2.44	2.09	2.01	3.04	1.99	1.97	2.76	2.92	1.18	2.01	2.74	3.35	1.78	1.96	2.25	2.9	3.53	1.99	2.97	1.96	1.55	1.74	2.39	1.66	0.9	3.44	2.28	2.94	2.99	3.02	2	2.91	2.59
A_23_P333683	IGSF10	-0.07	-1.01	-0.07	0.7	-0.85	-0.2	-1.32	-0.48	0.33	0.04	-1.44	-2.38	-1.48	-0.53	-0.13	-0.52	-1.69	0.5	-1.92	-1.79	0.67	0.05	-1	-1.41	0.29	-0.03	-0.15	-0.51	-0.16	-0.29	0.05	-0.14	0.25	-0.1	-0.4	-0.8	-0.18	0.11	-0.7	0.11	1.18	0.74	0.55	0.08	-1.1	0	0.02	-0.67
A_32_P179089	547461	1.06	0.72	0.68	0.53	0.01	0.58	0.89	-0.09	0.46	1.23	0.73	0.06	0.61	0.32	3.02	0.84	1.21	0.75	0.64	0.62	0.7	1.01	1.36	0.32	1.4	0.33	2.01	0.51	0.5	0.27	0.81	0.45	0.38	0.75	0.95	0.73	0.72	0.36	0.56	0.7	1.04	0.62	1.41	0.7	0.68	0.69	0.83	0.3
A_32_P129950	RP11-50D16.3	0.88	0.5	0.91	1.74	0.92	1.24	0.2	1.14	1.62	1.65	0.96	0.15	0.7	0.9	2.15	1.41	1.9	0.71	0.68	1.27	2.04	1.12	1.22	1.2	0.03	0.89	2.12	1.32	0.84	0.71	2.15	1.96	0.78	0.66	1.22	1.12	0.95	1.23	1.31	0.83	2.05	1.62	2.11	1.58	1.11	0.88	1.64	1.05
A_23_P250164	HGD	-2.49	-1.35	-2.6	-2.08	-1.33	-2.37	-0.76	-0.53	-1.19	-1.99	-1.5	-0.96	-1.09	-0.98	-2.42	-2.2	-0.98	-1.86	-1.17	0.67	-2.08	-1.21	-1.61	-1.69	-0.91	-0.95	-1.88	-0.72	-1.34	-0.92	-2.6	-2.5	-0.09	-0.29	-1.48	-1.73	-1.22	-1.6	-1.09	0.43	-1.79	-0.65	-2.45	-1.87	-0.46	-0.17	-0.95	-1.43
A_23_P120845	XBP1	0.45	1.72	-0.52	0.42	1.36	-0.03	1.84	2.19	0.32	0.17	0.13	1.62	1.84	1.26	-1.33	1.98	1.87	0.53	1.22	1.09	-0.23	0.68	1.29	0.36	0.7	2.17	-1.77	2.16	2.06	2.06	-1.81	0.15	0.61	2.14	1.72	0.33	2.18	0.84	2.03	1.23	-0.36	2.71	-0.64	0.49	2.47	1.9	1.21	0.44
A_23_P435390	547490	0.38	-2.25	0.53	0.1	-1.34	-0.81	-0.69	-1.85	-0.68	-0.14	-1.57	-0.58	-2.34	-1.51	-4.15	-4.47	-3.1	0.49	-1.92	-3.53	-3.3	-0.51	-2.61	-2.25	-0.05	-0.21	-3.09	-2.44	-0.46	-2.87	-4.45	-3.01	-1.83	-0.35	-3.39	-2.05	-1.75	-0.14	-2.38	-3.29	-2.23	-0.3	-4.31	-0.63	-1.97	-0.07	-1.29	-1.61
A_23_P104224	ACF		-1.39	-1.83	-1.55	-1.5	-1.08	-1.3	-1.08	-1.24		-1.23	-1.55	-0.88	-1.32	-1.6	-1.12		-1.15			-1.29	-1.22	-0.99	-1.08	-1.97	-0.88	-1.48	-0.95	-1.24	-0.52	-1.62		-0.88	-1.83		-1.18	-1.4		-0.56	-0.25	-0.69	-0.96			-1.2	-1.3	-1.08	-0.27
A_23_P92441	MAD2L1	-3.06	-4.58	-3.13	-2.5	-4.59	-2.96	-3.26	-4.24	-2.93	-4.63		-4.36	-3.9	-3.13	-5.12	-3.54	-4.93	-3.51	-5.17	-3.31	-3.72	-3.56	-3.97	-1.65	-3.54	-3.8	-3.88	-4.08	-3.72	-4.37	-4.6	-4.3	-1.09	-2.72	-3.6	-3.29	-3.29	-3.68	-4.14	-1.45	-3.88	-3.3	-3.98	-3.14	-3.47	-2.73	-3.04	-3.97
A_23_P27332	TCF4	0.89	0.79	0.84	1.33	0.93	0.57	0.93	1.92	1.14	1.9	1.22	1.17	0.94	1.24	1.43	1.18	-1.32	1.25	1.37	1.8	0.26	-1.02	0.88	-0.11	0.2	0.82	1.61	0.94	1.14	1.47	1.84	1.83	-0.31	-0.13	1.08	1.13	0.61	1.16	0.85	1.42	1.75	1.46	1.86	0.9	1.15	0.94	1.69	1.08
A_32_P191354	COQ5	0	-0.3	-0.21	0.36	-0.06	-0.26	-0.16	0.92	0.09	-0.56	0.54	0.14	-0.06	1.28	0.42	0.43	0.78	0.54	0.15	2.66	0.81	-0.33	0.28	-0.06	-0.7	-0.6	0.03	0.01	0.42	1.37	0.61	-0.54	0.63	-0.42		0.8			0.57	0.6	0.43	1.69	1.47		0.3	0.16	0.12	0.02
A_23_P357104	ANXA6	0.96	1.17	0.46	0.22	0.89	0.05	0.01	1.17	0.1	2.27	1.44	0.77	0.4	1.55	2.96	1.65	0.62	0.88	1.83	0.22	1.56	1.32	1.68	0.95	0.29	0.83	2.09	0.6	1.23	1.25	2.72	1.76	-0.42	0.05	1.06	1.65	1.21	0.54	1.23	0.53	1.78	1.49	2.88	0.21	0.55	0.45	0.7	0.93
A_23_P42836	C7orf20	-0.96	-0.88	-1.15	-2.06	-0.97	-1.1	-0.76	-1.29	-1.89	-0.24	-1.32	-0.61	-1.02	-0.87	-0.44	-0.98	-0.12	-0.19	-0.6	-1.9	-0.7	0.12	-0.85	-0.02	-0.46	-0.91	-0.55	-1.08	-1.13	-1.36	-1.04	-0.71	-0.81	-0.72	-0.54	-0.31	-1.22	-1.01	-0.88	-0.25	-1.08	-1.49	-0.91	-1.16	-1.64	-0.89	-0.85	-1.21
A_23_P98092	OAT	1.62	1.22	1.64	2.36	1.05	2.14	1.18	1.17	2.46	0.7	0.6	0.38	1.32	1.43	0.14	1.94	2.31	1.26	0.54	1.36	1.59	2.52	0.95	2.36	1.13	1.73	0.19	1.03	1.16	1.13	0.48	0.54	2.2	2.19	0.76	0.92	1.22	1.83	0.83	-1.08	1	1.49	0.69	1.84	1.4	1.12	1.72	1.06
A_23_P15226	PRSS8	2.27	2.07	2.03	0.91		2.53	1.7	0.58	1.56	1.66	1.6	1.99	1.19	2.01	-0.46	1.5	1.78	2.17	2.27	0.41	1.69		1.85	2.76	1.83	1.7	-1.1	1.09	1.54	1.56	-1.31	0.47	0.41	2.06	1.82	1.6	2.14	1.82	1.12	0.55	0.18	1.01	-1.33	2.48	1.35	0.96	1.67	0.36
A_32_P184417	**Transcribed	0.97	1.18	0.96	1.03	0.98	1.35	0.66	1.23	0.74	1.3	0.97	0.32	0.7	1.25		0.44	1.47	1.54	0.96	2.12	-0.06	1.12	0.85	0.52	0.77	0.65	0.56	0.89	0.87	1.25	0.5	1.3	0.2	1.26	0.25	0.33	1	1.28	0.63	0.1	0.08	1.65	0.32	1.22	0.65	1.12	-0.1	0.22
A_23_P167464	C5orf21	0.58	0.95	0.62	2.85	1.83	0.86	1.84			1.19	0.74	0.88	1.45	0.84	1.44	0.35	1.59	2.01	0.99	1.24		1.17	1.53	0.37	2.51	2.27	1.98	1.37	1.64	1.28	1.64	1.25	0.39	0.64	1.39	0.72	0.92	2.02	1.97	0.26	1.22	1	1.27	1.71	0.92	1.08	1.13
A_23_P65757	CCNB2	-3.35	-3.57	-3.51	-4.05	-3.06	-3.52	-2.86	-3.5	-3.5	-3	-3.6	-2.31	-3.73	-3.1	-3.5	-4.54	-3.1	-3.26	-3.49	-1.57	-3.09	-2.87	-2.96	-2.1	-2.81	-3.71	-3.29	-3.57	-3.7	-4.36	-4.74	-3.68	-3.54	-3.15	-2.8	-2.98	-3.13	-2.79	-2.55	-2.97	-3.52	-4.67	-3.88	-4.03	-3.57	-1.38	-3.21	-3.19
A_23_P134125	MAP3K5	1.54	1.44	1.5	2.02	1.77	1.69	1	1.7	1.46	2.08	1.38	0.76	1.17	1.17	3.06	2.2	1.83	1.72	0.77	1.5	2.21	1.29	1.92	0.84	1.39	1.15	2.53	1.47	1.83	1.06	2.74	1.99	1.49	1.07	1.35	1.23	1.12	1.99	1.35	0.66	1.98	1.53	3.3	1.59	1.77	1.27	1.58	1.14
A_23_P129064	GATM	3.56	3.7	3.89	3.05	2.75	4.2	2.34	3.83	3.48	2.63	3.06	2.82	3.58	2.88	2.64	3.35	4.73	2.67	2.54	3.08	1.9	2.99	3.21	2.94	3.18	3.21	3.01	3.03	2.72	3.09	1.85	3.11	2.17	3.5	2.19	4.38	3.39	2.95	2.82	1.6	3.08	2.77	2.3	4.05	4.57	2.62	2.7	1.46
A_23_P76078	IL23A	-0.31	-1.58	-0.71	-0.17	-0.66	-1.23	-0.34	-1.5	-0.48	-1.46	-0.57	-1.46	-0.72	-0.61	-1.81	-0.88	-0.86	-0.75	-1.66	-0.86	-0.96	-1.12	-0.57	-0.56	-0.75	-0.65	-1.3	-0.76	-1.06	-1.25	-0.43	-0.73	-0.07	-1.1	0.17	-1.01	-0.67	-1.49	-0.22	0.65	-0.73	-0.81	-0.79	-0.53	-1.94	-1.13	-1.05	-1.23
A_23_P51718	PABPC4	0.81	-0.9	-0.34	-1.01	-1.19	0.08	-1.6	-1.96	-0.7	0.37	-1.6	-1.57		-0.59	-0.08	-0.86		-0.31			0.12	0.84	-0.87	0.32	-0.72	-0.65	0.31	-1.17	-0.9	-1.21	2.32	-0.4	-0.49	0.32	-1.14	-0.69	-1.1	-0.36	-1.34	-1.65	0.38	-1.2	-0.29	-0.66	-0.84	-0.79	-0.97	-0.52
A_23_P48339	IFT88	0.64	0.98	0.61	1.1	1	0.63	0.66	0.76	0.89	0	0.24	-0.44	1.43	0.08	0.28	0.03	0.95	0.22	0.56	0.3	0.71	0.61	0.75	0.48	0.96	1.29	-0.11	0.41	0.5	1.03	0.3	1.62	0.31	0.68	0.79	0.88	0.61	0.23	0.49	-0.33	-0.01	1.65	0.72	0.37	1.37	0.94	1.19	0.66
A_23_P29939	SNCA	-2.01	-2.64	-1.64	-2.47	-1.5	-2.85	-2.05	-1.59	-2.17	-2.98	-1.64	-2.02	-1.9	-1.94	-3.07	-2.06	-2.6	-2.13	-2.67	-2.16	-2.54	-2.48	-1.76	-2.49	-1.94	-2.07	-2.1	-1.5	-2.16	-1.99	-2.6	-2.54	-1.46	-2.67	-2.15	-1.74	-2.28	-2.13	-2.45	-2.96	-1.86	-2.17	-2.72	-2.78	-1.37	-1.15	-1.68	-2.06
A_23_P213050	HPGD	0.31	1.17	-0.21	0.66	0.56	0.04	2.31	-0.22	0.65	0.18	0.6	-0.18	0.86	0.61	-0.44		1.73	0.1	0.96	0.61	0.73	-0.25	1.29	-0.1	0.12	1.51	-0.55	0.39	1.15	1.5	0.18	-0.53	-0.27	2.76		1.15	-0.57	1.19	-0.9	-0.4	0.99	0.13	0.36	-0.35	2.84	1.55	1.49	0
A_23_P421401	PDGFRB	2.74	2.71	3.25	3.82	2.72	3.43	3.11	3.05	3.68	3.57	2.83	1.84	2.34	3.6	4.64	3.32	2	3.36	3.64	4.46	3.57	3.25	3.1	3.5	2.98	3.25	3.86	3.12	3.44	3.11	4.65	3.25	3.63	3.48	3.07	2.82	3.36	3.56	3.3	2.84	4.58	3.59	4.12	3.71	3.19	2.64	4.27	3.16
A_23_P146456	CTSL2	-2.15	-2.96	-1.48	-2.64	-1.46	-2.96	-2.46	-2.5	-2.83	-3.75	-2.25	-2.66	-2.03	-2.81	-4.28	-2.4	-2.09	-2.36	-2.78	-2.05	-2.73	-2.97	-1.91	-2.37	-2.58	-2.89	-3.51	-2.25	-0.78	-0.24	-4.26	-3.43	-1.48	-3.04	-2.92	-0.96	-3.4	-3.15	-2.28	-1.82	-3.29	-3.65	-4.23	-2.86	-1.9	-1.93	-3.21	-1.99
A_23_P59616	NCF1	1.69	1.49	1.68	0.82	1.17	1.76	1.06	1.84	0.93	1.77	1.64	1.05	1.09	1.49	2.05	1.14	2.63	1.71	1.86	0.81	1.86	2.03	0.57	1.31	0.61	1.06	1.06	0.78	0.75	1.42	0.85	1.67	0.48	1.27	1.1	1.43	0.7	0.88	0.79	0.78	1.07	0.84	0.86	1.31	1.75	1.12	1.16	1.23
A_23_P111005	YIPF3	0.42	-0.04	-0.27	-0.1	-0.88	-0.21	-1.14	-0.95	-0.03	-1.32	0.22	-0.64	-0.17	-0.18	-1.5	0.51	-1.47	-0.83	0.22	-1.6	-1.01	-0.5	-0.81	-1.29	-0.44	-0.13	-1.13	-0.01	-0.16	-0.1	0.37	-1.06	-1.61	0.21	-0.77	-1.07	-0.92	-1.05	-0.84	-1.89	-0.25	0.02	0.68	-0.74	-0.32	-0.14	-0.8	-0.47
A_23_P94579	MGC16037	-1.26	-0.93	-0.74	-0.46	-0.84	-0.89	-0.89	-1.31	-0.03	-0.69	-0.59	-0.76	-0.67	-0.88	-0.63	-0.56	-1.32	0	-1.15	-1.43	0.27	-0.98	-0.36	0.18	-0.32	-0.95	-0.38	-0.25	-0.54	-0.43	-0.15	0.1	-0.81	-1.45	-1	-0.33	-1.36	-1.2	-0.9	-0.81	-1.05	-1.41	-0.74	-1.59	-1.14	-0.6	-0.9	0.09
A_32_P396186	LOC256273	0.47	0.41	0.57	1.98	0.82	1.36	0.24	0.74	1.7	0.09	2.5	0.36	1.2	1.36	0.25	1.75	1.05	1.1	1.22	2.02	1.26		0.7	0.41	0.92	0.88	0.54	1.56	2.06	1.35	1.83	1.84	0.76	0.58	1.25	1.15	0.95	0.46	1.48	0.6	0.79	1.59	1.56	1.38	1.28	0.68	1.61
A_32_P40673	547898	1.12	2.23	2.44	2.44	2.77	2.45	1.9	2.41	3.01	1.73	2.85	2.85	2.93	2.75	1.87	1.78	2.62	2.02	2.23	3.6	2.06	1.4	2.58	2.27	1.8	1.74	0.95	2.88	2.43	2.88	0.19	1.32	1.17	0.81	1.7	1.33	2.33	2.43	3.22	1.48	1.1	1.54	1.28	3.41	2.66	1.67	2.41	1.98
A_32_P126259	547902	0.61	0.85	1.05	1.35	0.48	0.53	0.91	1.9	0.83	1.22	2.36	-0.08	0.96	0.86	3.73	1.48	0.61	0.53	0.95	1.08	1.37	0.39	1.41		0.88	0.32	1.65	1.55	1.6	1		2.37	0.41	0.06	1.02	2.52	1.32	1.39	0.85	0.72	1.58	1.02	2.25	1.49	0.85	0.87	0.52	1.24
A_23_P331049	DPYSL4		-1.96	-1.68	-0.04	-1.44	-0.52	-1.54	-1.49	-1.1		-2.06	-2.11	-0.01	-0.66	-2.62	-1.2	-1.81	-0.83	-0.79	-0.38	-1.86	-0.82	-1.46	-2.04	-1.11	-0.35	-1.32	-1.88	-1.57	0.12			-0.99	0.48		-2.17	-1.7	-1.24	-1.72	-0.92	-2.19	-1	-1.13	-1.24	-1.43	-1.04	-1.52	-1.37
A_32_P231493	Clone	1.55	1.94	1.78	1.71	1.6	1.95	1.28	2.03	1.19	1.28	1.64	1.48	2.48	1.09	1.84	1.55	2.92	1.77	1.52	2.13	1.36	1.51	2.34	1.07	1.24	2.11	0.75	1.34	1.66	2.57	1.97	1.4	1.64	1.66	1.4	1.84	1.5	0.67	1.12	0.64	1.71	1.13	0.98	1.93	0.94	1.19	1.55	1.93
A_32_P75399	TCF4	0	0.4	1.21	1.43	1.19	0.28	0.59	1.59	1.5	1.6	0.86	0.47	0.65	1.13	2.94	0.67	0.5	1.27	1.09	2	1.91	-0.1	0.55	0.32	0.43	0.62	1.7	1.3	0.7	1.26	1.85	1.49	0.04	-0.37	0.57	0.53	0.61	1.7	0.93	0.9	1.25	1.16	2.65	1.47	1.46	1.17	1.69	0.8
A_23_P129128	TARSL2	0.84	0.64	0.58	1.4	1.36	0.34	0.3	0.47	1.4	0.74	0.88	-0.14	0.95	0.27	1.33	1.31	1.25	0.9	0.43	0.3	1.7	0.53	0.63	0.01	1.11	0.69	1.2	1.52	0.87	1.63	3.38	1.01	0.32	0.36	0.48	0.1	0.54	0.73	0.24	-0.45	0.7	0.45	1.94	0.5	0.07	0.43	0.56	0.66
A_23_P82296	GNB2	-0.01	-0.33	-0.66	-2.05	-0.2	-0.82	-0.41	-0.76	-1.61	0.86	-1.63	0.72	-0.99	-0.63	0.83	-0.4	-0.26	0.15	-0.69	-1.5	-0.44	1.38	-0.28	0.33	0.13	-0.65	0.28	-0.62	-0.43	-0.99	-0.24	-0.2	-1.12	-0.03	-0.27	0.34	-0.62	-0.2	-0.11	-0.14	0.04	-1.18	-0.46	-1.39	-0.89	-1.29	-0.9	-0.91
A_32_P522060	Homo		0.49	-0.09	-0.14	0.08	0.27	0.41	-0.03	0.3	0.15	0.06	-0.03	-0.05	0.09	0.46	1.66	0.38	-0.22	0.44	0.13	0.15	-0.46	0.52	-0.15	0.45	-0.01	-0.19	0.14	0.34		0.73		-0.25	0.01		-0.11	0.59		-0.2	0.9	-0.15	0.49	-0.12	0.31	0.34	0.01	-0.11	0.22
A_32_P517749	RPS6KA3	-0.4	-0.65	-0.26	-0.17	-0.64	-0.69	-0.4	-0.11	-0.21	-1.04	-0.44	-0.65	0.08	-0.69	-0.86	-0.6	-1.46	-0.64	-0.92	-0.16	-1.51	-1.91	-0.61	-0.73	-0.84	-0.34	-0.18	-0.44	0.55	-0.85	-0.47	-0.31	-0.73	-0.61	-0.29	-0.34	-0.66	-0.91	-0.12	-1.39	-0.28	-0.79	-0.56	-0.22	-0.06	0.15	-0.15	0.13
A_23_P168188	SYTL3	1.88	1.93	1.8	1.25	1.34	2.22	1.25	1.23	1.52	1.24	1.59	0.94	1.38	1.58	1.29	1.5	2.01	1.07	1.22	1.97	1.84	1.64	0.9	1.09	1.03	1.41	0.87	1.15	1.14	1.11	1.67	0.45	1.71	1.79	1.23	0.53	1.63	1.86	1.6	-0.24	1.13	1.36	2.37	1.57	1.27	1.51	1.05	0.72
A_32_P148745	FLJ14712	-0.38	-0.31	-1.55	-1.53	-0.16	-0.92	-0.32	-0.17	0.18	-1.23	-0.6	-0.49	-1.51	-1.43	-2.15	-0.58	0.91	-0.09	-0.84	0.07	-0.27	0.89	-0.21	-0.14	-1.3	-0.56	-1.61	-1.24	-0.59	0.25	-1.88	-0.9	0.17	-0.78	-1.19	-0.99	-1.24	-0.82	-0.21	-0.44	-1.58	-1.24	-1.73	-0.76	-0.22	-1.68	0.34	-0.54
A_23_P81153	FBXW7	0.54	-0.16	0.95	1.06	1.27	0.5	0.57	2.49	1.26	0.18	0.45	0.55	1.25	0.39	1.17	0.32	0.87	0.23	0.14		1.7	0.23	0.72	0.84	-0.12	-0.28	0.55	0.11	1.19	1.31	0.5	1.58	0.45	0.79	0.53	0.75	0.54	0.39	0.27	0.99	0.39	0.43	1.9	0.56	0.6	0	1.2	-0.79
A_23_P96420	RBMX	0.21	-0.18	-0.3	-0.77	-0.72	0	-0.8	-1.72	-0.51	-1.19	-0.61	-1.01	-0.57	-0.4	-1.88	-1.32	-0.19	-0.72	-0.17	-0.91	0.27	0.18	-0.81	-0.35	-0.06	-0.3	-1.51	-0.81	-0.93	-0.68	-1.65	-1.01	-0.52	0.07	-1.16	-0.99	-0.72	-0.57	-1.07	-1.89	-1.19	-1.1	-1.14	-0.69	-0.48	-0.35	-0.61	-0.8
A_23_P145916	AEBP1	0.62	0.02	0.54	-0.96	0.85	-0.21	-0.2	-0.13	-0.42	2.27	-0.77	0.3	-0.74	-0.02	1.95	0.11	0.38	0.5	-0.23	0.08	0.29	1.92	-0.28	0.24	0.1	0.64	1.38	0.21	0.4	-0.64	1.32	1.47	-0.95	0.87	-0.18	0.39	-0.27	0.59	0.09	-0.1	1.85	-0.09	1.24	-0.44	-0.86	-0.56	-0.12	0.49
A_32_P49654	RPS2	-0.24	-0.06	0.14	-1.39	-0.37	0.09	0.73	-0.66	-1.01	-0.49	-0.34	0.22	-1.25	-0.06	-1.22	-1.1	-0.48	0.42	0.07	0.52	-0.33	-0.05	-0.68	0.72	0	-0.35	-0.98	-1.01	-0.89	-0.98	-1.59	-0.83	0.25	0.17	-0.73	-0.29	-0.36	-0.34	-0.21	-0.78	-0.93	-1.79	-1.46	-0.41	-1.46	-0.75	-1	-0.64
A_32_P210106	KIAA1267	1.04	-0.29		0.27	1.21	0.76	1.1	1.05	0.9	0.53	0.76	0.99	0.57	0.6	0.19	0.34	2.24	0.51	0.55		1.73	0.56	1.44	0.68	-0.05		0.33	0.36	1.22	1.4	0.2	-0.7	0.69		1.34	-0.05	0.05	-0.33	-0.74	0.93	0.3	2.25	0.07	0.57	2.33	0.56	-0.36	-0.58
A_23_P139965	C13orf21	1.64	2.44	1.69	2.31	1.83	1.74	1.82	1.62	2.11	0.92	2.41	1.48	2.06	1.95	1.93	2.08	2.01	1.56	2.43	2.08	1.6	1.88	1.14	0.8	1.9	2.61	1.19	1.8	1.91	2.63	1.28	0.91	1.66	2.38	1.38	1.04	2.06	1.58	1.35	0.67	1.19	1.7	1.37	2.45	2.72	1.91	2.27	1.61
A_23_P88893	FLJ20186	-1.75	-2	-1.66	-1.44	-1.66	-1.65	-1.53	-1.53	-1.21	-1.52	-0.99	-2.19	-1.08	-1.67	-1.51	-0.21	-2.28	-1.58	-1.34	-0.92	-2.03	-2.32	-1.89	-1.56	-1.64	-1.23	-1.09	-1.34	-0.97	-1.03	-0.19	-1.3	-1.84	-1.55	-1.39	-1.25	-1.51	-1.82	-1.43	-1.07	-1.28	-1.05	-0.62	-1.79	-1.44	-1.28	-1.44	-0.71
A_23_P135977	CKAP5	-0.9	-1.15	-1.28	-1.46	-1.17	-1.19	-1.04	-1.32	-1.36	-0.86	-1.35	-0.68	-1.26	-1.07	-0.74	-1.13	-1.17	-1.01	-1.12	-1.07	-0.9	-0.81	-0.98	-0.64	-1.1	-1.07	-1.09	-1.07	-1.19	-1	-1.11	-1.04	-1.54	-1.13	-1	-0.76	-1.27	-1.13	-1.13	-1.84	-0.97	-1.34	-1.05	-1.69	-1.11	-0.64	-1.11	-1.07
A_23_P207003	2008-09-04				0.87	0.63		0.33		1.69	1.24	1.23		0.65	1.65	2.67	1.12	0.57	0.06			-0.08	1.48		0.54	1.96		1.27	0.14	0.53	0.5	2.23	0.59	-0.07		1.15	0.55	0.67	2.02	0.71	1.22	1.7	1.34	0.94	0.85		0.57	0.28	0.73
A_23_P203173	IL10RA	1.93	0.51	1.59	1.09	1.31	0.85	1	1.41	0.76	1.91	1.07	-0.09	0.08	0.83	1.16	0.22	1.23	1.63	0.08	0.77	1.52	0.66	1.34	-0.26	1.02	1.13	2.13	1.15	0.67	0.5	1.83	0.81	0.41	1.18	1.19	0.54	0.65	0.82	1.4	-0.2	1.97	0.89	1.49	1.29	0.8	1.49	1.42	0.72
A_32_P77252	548141	1.03	0.75	0.94	1.3	1.83	2.04	0.21	1.26	2.45	0.89	1.66	1.77	1.1	1.3	2.03	1.55	2	0.78	1.89	2.42	1.82	1.26	2.04	0.29	1.21	1.33	0.08	2.57	0.42	1.24	0.32	1.65	1.01	0.77	0.29	0.93	1.51	1.66	1.09	1.24	1.32	1.08	0.97	0.56	2.14	1.48	0.94	1.06
A_23_P168167	C6orf168	0.72	0.44	0.23	1.86		0.25	-0.52	0.1	1.75	-0.7	0.6	0.26	0.56	0.34	-0.8	0.46	0.83	0.04	0.58	-0.34	0.68		0.03	0.16	0.74	-0.04	-0.77	1.27	0.87	1.34	0.38	-0.15	0.84	0.69		-0.02	0.31	0.02	-0.22	0.78	-0.06	1.3	-0.45	1.14	-0.01	-0.09	0.22	0.28
A_23_P381979	OGT	0.08	-0.1	0.43	0.27	-0.02	0.81	0.36	0.33	1.51	0.56	0.49	0.68	0.03	0.79	0.07	0.35	1.79	-0.18	0.05	2.19	0.99	1.68	0.1	0.51	-0.22	-0.48	-0.41	0.54	0.34	0.24	-0.8	-0.49	1.87	0.17	-0.05	-0.55	0.54	0.78	-0.04	0.2	-0.48	0.38	0.48	1.23	0.4	0.28	1.08	0.14
A_23_P94501	ANXA1	1.41	0.74	0.24	1.12	1.26	-0.3	0.59	1.48	-0.03	1.17	0.98	-0.41	1.1	0.77	1.97	1.95	0.88	0.85	0.14	0.17	0.57	-0.58	1.34	0.58	0.62	1.28	2.36	0.8	2.05	1.12	2.6	1.99	0.57	0.89	1.6	1.16	0.49	0.9	1.73	1.07	1.97	1.71	2.13	0.4	0.95	0.72	0.75	1.29
A_32_P128701	USP53	1.41	1.69	2.1	0.65	1.68	1.43	1.45	2.1	0.71	3.42	1.45	1.16	1.42	0.98	2.41	0.59	2.18	1.89	0.95	1.09	1.29	2.44	1.67	1.18	0.42	1.57	2.09	1.35	1.31	1.18	1.4	1.66	1.36	0.73	1.62	1.52	1.27	2.13	1.57	0.01	1.45	1.36	1.42	1.24	1.58	1.72	1.2	1.83
A_23_P16834	FNDC4	0.44	0.5	0.29	1.12	0.77	-0.25	0.14		0.44	1.93	-0.11	0.8	-0.05	0.72	2.79	1.76		0.55	0.15			1.17	0.51	0.69	2	0.58	1.61	1.26	1.19	1.14	1.25	1.32	0.2	0.7	1.1	0.98	0.56	1.47	0.52	1.27	2.3	0.29	1.1	-0.51	0.05	0.2	0.28	-0.12
A_23_P412321	CCR5	3.88	1.68	2.2	1.96		3.02	1.24	1.76	1.16	1.6	1.83	1.79	1.46	2.34	0.53	0.3		2.06	1.36	1.86	1.71		1.36	1.16	1.62	1.15	0.97	1.16	0.95	1.13	0.59	0.11	0.79	1.65	1.37	1.04	1.27	1.63	1.81	1.02	0.93	0.92	0.89	1.99	1.8	2.54	1.89	0.98
A_23_P218079	SLC38A2	-1.26	-0.63	-1.91	-0.76	-1.08	-2.27	-1.06	0.07	-0.35	-1.53	-0.84	-0.48	0.52	-0.87	-2.12	-1.34		-0.92	0.07	-1.62	-1.66	-1.83	-0.96	-1.44	-1.7	-1	-1.46	-0.76	-0.8	-0.51	-1.45	0.18	-0.49	-2		-0.45	-1.24	-0.75	-0.75	-0.32		0.28	-1.86	-0.88	-0.9	-0.8	-0.9	0.12
A_23_P89780	LAMA3	3.66	4.21	3.31	2.96		3.62	3.29	3.27	3.25	1.85	4.05	3.74	3.69	4.17	1.96	4.4	3.68	3.16	3.97	4.68	1.89		3.48	2.45	2.41	3.77	1.37	3.69	3.2	4.03	0.95	1.3	3.32	4.16	3.02	2.46	3.16	3.05	3.09	1.1	1.57	4.2	1.74	3	3.87	2.24	3.3	2.24
A_23_P81898	UBD	2.96	0.75	1.3	1.12	0.85	1.06	1.65	-0.54	-0.05	0.39	0.04	0.79	1.18	3.04	-2.35	0.28	1.9	0.94	0.18	1.49	3.05	0.07	1.42	-1.57	1.21	0.09	-0.47	0.11	0.8	0.44	-1.18	-0.35	-0.08	1.56	1.67	-0.07	0.64	-0.16	1.77	0.67	-0.18	-0.18	-1.12	-0.3	0.28	1.09	2.23	1.78
A_23_P371266	DNM3	1.15		1.35	1.43	2.54		1.14	2.16	1.04		2.45	0.57		0.58	2.1	0.14	1.25	1.21		1.4	0.88	1.36	1.46		2.33	1.42		0.89	1.02	0.69	0.61	0.8	1.57	1.56	0.84	2.33	1.08	2.39	1.78	1.11	2.06	1.41	1.31	2.28	1.58	1.47	1.6
A_32_P231143	548324	-0.26	0.98	1.25	1.16	0.92	0.88	0.78	2.31	1.84		2.02	3.05	1.61	0.95	2.14	0.83	0.61	1.33	2.2		0.36	0.31	0.42	0.49	1.72	0.81	2.02	1.22	2.06	1.69	0.74	1.08	0.43	-0.65	1.63	0.87	1.25	1.4	1.77	1.83	1.74	1.58	2.38	1.29	2.24	0.9	1.51	0.8
A_23_P129935	TMEM49	-1.32	-2.5	-1.48	-1.71	-1.68	-1.45	-1.99	-2.03	-1.83	-2.14	-2.58	-2.03	-2.17	-1.96	-1.55	-1.58	-1.64	-2.02	-2.45	-2.88	-1.53	-1.78	-1.55	-1.9	-1.71	-1.77	-1.98	-2.03	-1.33	-1.49	-1.71	-2.21	-1.76	-1.22	-1.89	-1.84	-1.78	-2.14	-1.29	-1.57	-1.43	-1.51	-1.95	-2.04	-0.6	-0.58	-1.24	-1.43
A_23_P129301	CEP27		-2.14	-2.22	-1.12	-2	-1.77	-1.73	-2.18	-0.95	-1.51	-1.4	-2.77	-1.11	-1.59	-1.71	-1.16	-1.49	-0.81		-1.93	-0.79	-1.38		-1.34	-1.49	-1.54	-1.18	-1.59	-1.53	-1.22	0.98	-0.55	-0.14	-2.05		-0.76	-2.35	-1.8	-1.43	-0.46	-1.02	-0.5	-1.18	-1.53	-1.27	-1.24	-1.58	-0.99
A_32_P132169	548340	1.98	2.18	1.95	0.34	2.05		1.9	-0.26	0.81	0.5	1.42	2.24	0.65	1.6	0.77	2.71	0.56	0.89		1.48	1.06	0.05	1.4	0.58	1.69	0.74	0.88	1.11	0.55		1.22		0.37		0.48	0.89	2.19	1.68	2.59	1.42	0.69	1.11	2.07	0.42	1.67	0.4	0.11	0.27
A_23_P117540	STYX	-1.33	-1.33	-1.6	-1.01	-0.87	-1.38	-1.16	-0.74	-0.55	-1.09	-1.38	-2.17	-1.27	-0.7	-0.59	-0.77	-1.59	-1.24	-1.45	-1.12	-0.57	-1.74	-0.49	-1.04	-1.14	-1.27	-0.26	-1.18	-0.8	-0.69	0.12	-0.86	0.07	-0.91	-1.08	-1.03	-1.09	-1.19	-1.26	0.07	-0.29	-0.44	-0.16	-0.5	-1.17	-0.51	-0.99	-1.33
A_23_P12884	GRK5	0.82	0.58	0.55	1.07	1.02	0.16	-0.38	0.85	0.7	0.88	0.69	-0.55	0.41	0.4	1.68	1.27	0.07	0.58	0.66	0.18	0.92	0.24	0.3	0.05	0.29	0.75	1.48	0.4	1.11	0.87	1.93	1.56	0.82	0.48	0.97	0.8	0.42	0.55	0.4	0.34	1.71	0.52	1.42	0.56	0.74	0.82	1.33	1.22
A_23_P343963	FAM83F	1	1.53	1.33	0.32	2.07	1.46	1.62	0.7	0.28	1.66	1.27	0.79	1.06	1.27	1.09	0.62	1.89	1.53	1.71	1.14	2	1.34	1.14	1.78	1.74	0.78	1.11	1.68	1.54	1.36	0.31	-0.06	-0.26	2.08	0.81	1.45	0.84		2.62	0.86	0.57	0.52	0.27	1.24	0.98	0.39	0.81	0.78
A_23_P93629	TRIM24	-1.15	-1.61	-1.27	-1.3	-1.48	-1.38	-1.14	-0.96	-1.27	-1.29	-1.66	-0.94	-1.5	-0.98	-0.7	-1.17	-0.12	-1.16	-1.81	-0.51	-1.02	-0.82	-1.09	-0.84	-1.53	-1.35	-1.34	-1.48	-1.4	-1.23	-1.25	-1.43	-0.2	-1.25	-0.75	-1.5	-1.19	-1.69	-1.09	-0.32	-1.56	-1.38	-1	-0.71	-0.98	-0.82	-1.14	-1.91
A_23_P386398	C6orf141	-1.81	-1.21	-1.72	-0.82	-1.1	-2.3	-0.68	-0.43	-0.73	-1.48	-1.84	-1.19	-0.48	-0.8	-0.35	-0.76	-1.08	-1.02	-1.72	-0.97	-0.41	-1.5	-0.89	-1.28	-1.45	-1.08	-0.9	-0.69	-0.91	-1.2	-0.47	-0.82	-0.96	-1.2	0.27	-0.44	-0.61	-1.4	-0.8	-0.62	-1.24	-0.55	-1.05	-0.81	-0.36	-0.44	-0.76	-1.08
A_23_P140760	GPR97	-0.64	-0.75	0.23	1.03	-0.42	0.1	-0.63	0.15	1.64	0.23	0.43	0.42	0.42	-0.19	0.35	-0.03	-0.16	-0.18	0.55	0.46	0.85	0.81	-0.22	2.84	0.47	2.18	-0.23	0.09	-0.12	1.39	-0.29	0.37	0.74	0.81	0.24	-0.51	0.9	0.78	-0.92	-0.34	-0.27	0.27	-0.12	0.51	-0.11	0.11	-0.57	-0.03
A_32_P67533	L3MBTL3	0.8	0.44	0.92	1.16	1.48	0.88	-0.23	0.67	0.71	0.5	0.97	0.06	0.21	0.81	0.66	0.07	0.94	0.79	0.63	0.23	2.71	0.8	1.18	0.23	0.14	0.96	0.81	1.34	0.46	0.74	0.84	1.1	1.5	0.74	0.76	0.81	0.1	0.98	0.58	0.1	0.64	0.97	0.2	1.18	0.63	0.81	0.95	0.94
A_32_P69683	RP3-509I19.5	0.49	0.82	0.36	1.98	0.78	0.54	1.24	0.08	2.03	0.33	0.87	0.36	1.51	0.8	0.37	0.78	0.23	0.89	1.16	2.14	1.15	0.42		0.9	1.57	0.89	1.31	1.72	2.17	2.12	-0.1	0.05	0.06	0.24	0.29	1.33	0.33	0.71	0.65	0.6	0.39	0.62	0.87	0.89	0.8	0.59	1.32	1.79
A_23_P368681	KCNH2	1.91	0.44	1.26	1.77	1.5	1.13	0.5	1.29	1.82	-0.33	1.03	-0.44	0.72	2.01	1.2	0.98	0.36	0.82	-1.01	-0.86	1.99	0.08		0.54	1.11	0.92	1.72	1.26	0.9	0.77	1.42	0.88	0.61	0.94	0.96	0.61	0.35	1.43	0.25	1.05	1.55	2.37	0.7	0.88	0.78	1.05	1.5	-0.01
A_32_P300427	APCDD1L	1.04	1.71	1.5	1.43	0.5	2.35	0.34	0.16	1.92	1.72	0.82	1.07	0.58	1.7		-0.07		2.25	1.08	-0.2	-0.25	2.44	1.99	2.42	1.3	0.71	-0.36	0.09	0.31	1.2		0.18	1.82	1.69	0.27	1.25	0.82	1.53	-0.17	-0.91	-0.72	-0.32	-1.59		-0.06	-0.55	-1.79	1.19
A_23_P64232	ZNF259	-1.03	-1.21	-1.07	-1.05	-1.29	-0.69	-1.14	-1.42	-0.91	-1.15	-1.07	-1.01	-1.25	-1.02	-1	-0.63	-1.27	-1.04	-1.11	-0.72	-1.01	-0.95	-1.21	-0.84	-1.23	-1.2	-1.02	-1.3	-0.78	-1.07	-0.67	-1.35	-1.58	-1.04	-0.97	-0.99	-1.13	-1.12	-1.23	-1.75	-0.98	-0.81	-0.63	-0.94	-1.07	-0.69	-0.93	-1.03
A_23_P406341	KIAA1914	1.66	1.88	1.78	0.9		1.62	1.05	1.6	1.39	0.78	1.9	1.83	1.82	1.54	0.81	1.11	2.17	1.31	1.59	1.53	0.58	1.33	1.78	0.95	-0.06	2.08	0.92	2.38	1.64	2.97	0.18	3.4	0.69	2.22	1.47	1.05	1.32	1.41	1.99	0.29	1.45	1.23	0.75	2.02	2.19	1.12	1.95	1.32
A_32_P192842	548596	-0.87	-0.83	-1.45	-0.11	-0.26	-1.04	-1.43	-1.24	0.52	-2.55	-0.74	0.79	-0.19	-0.78	4.67	0.46	-2.08	-1.29	-1.51	-0.88	-1.9	-2.41	-0.43	-0.55	-1.84	-0.93	-1.23	-0.03	0.08	1.89	-0.12	-0.68	-0.36	-1.3	-1.32	-0.78	-0.81	-1	-1.2	-1.16	0.19	-0.78	-0.52	-1.3	0.94	-0.27	-0.42	-1.04
A_23_P433063	ATCAY	-0.35	0.77	0.3	-2.67	0.54	0.16	0.79	0.19	-2.2	1.44	-0.67	1.31	-0.42	-0.04	0.15	-0.82	-0.18	0.32	0.54	-0.15	-0.86	-0.33	0.76	0.7	0.68	-0.08	0.64	-0.4	-1.15	-0.57	-0.39	0.53	-0.62	-0.03	-0.05	0.56	0.11	0.21	0.18	0.46	0.15	-0.86	-0.83	-0.56	-0.36	-0.64	-0.56	0.16
A_23_P214300	GSTA1::GSTA2	1.28		1.71	0.14	0.52	1.17	0.13		0		1	0.81	1.31	0.01		0.79		1.02	1.45	-0.12	0.79	0.19	0.52	-0.18	0.92	0.33	0.25	1.1	0.07	0.42	0.3	0.76	0.21	1.34	0.06	1.61	0.15	0.44	1.86	0.26	0.05	0.5	-0.06	0.07	0.92	0.28	1.35	0.37
A_23_P214950	PERP	0.82	1.08	0.31	1.09	1.47	0.67	1.22	0.89	1.04	-0.38	0.82	0.72	1.64	0.5	-3.31	1.25	1.52	0.6	0.57	0.83	0.87	0.87	1.47	1.28	1.49	1.14	-1.52	0.88	1.41	1.32	-2.49	-0.2	0.93	0.78	1.05	2.6	0.94	0.77	1.51	0.33	-0.91	0.89	-1.93	0.86	1.58	0.9	0.25	0.63
A_32_P94199	LOC653071	0.6	0.91	-0.45	1.64	-0.1	0.79	0.23	0.97	1.22	0.02	0.74	-1.99	0.71	0.14	0.56	0.64	-0.04	-0.36	0.38	0.85	0.45	0.72	0.58	0.21	0.1	-0.5	0.8	0.35	0.67	0.43	1.81	0.47	0.18	-0.02	0.05	-0.45	0.4	1.09	-0.84	-1.18	0.44	-1.17	2.08	0.59	-0.46	0.54	-0.84	1.38
A_23_P145114	GCLC	0.07	-0.03	0.65	1.1	0.8	0.78	0.68	2.02	1.08	1.27	0.45	0.02	0.36	0.82	2.24	0.68	0.97	0.3	0.12	0.97	0.56	0.35	0.73	1.14	0.06	0.5	1.8	0.4	0.88	-0.12	1.74	1.74	-0.17	0.19	1.5	0.53	1.36	0.94	1.61	-0.15	0.79	0.86	1.35	1.03	0.66	0.58	0.41	0.52
A_23_P206568	TBX6	0.34	0.51	0.31	0.96	0.98	0.2	0.11	0.91	0.97	1.07	0.63	0.74	0.92	0.48	1.04	1.25	0.13	0.62	0.53	0.18	0.68	0.42	0.55	0.59	0.62	0.3	1.62	1.05	1.12	0.82	1.64	1.45	0.57	0.04	0.71	0.78	0.69	1.09	0.94	1.34	0.72	0.92	1.24	0.34	0.93	0.86	0.57	1.53
A_23_P104798	IL18	-0.23	-0.33	0.44	-0.1	-0.73	0.28	-0.3	-0.27	0.02	-0.74	0.22	-1.48		-0.43		0.06	-0.12	0.49			0.76	1.23	0.65	-0.76	1.73	-0.34	-0.75		-0.42	-0.34		-0.03	-0.41	0.23		1.64	0.03	-1.08	-0.41	-0.85			-0.04	1.85	-0.09	0.55	0.02	-0.59
A_32_P57013	548743	2.18	2.28	2.03	1.92	1.46	2.58	1.41	-0.13	2.12	0.37	1.49	2.03	1.29	1.86	-1.61	1.01	0.14	1.29	1.71	-1	1.19	1.03	1.58	2.35	2.23	1.24	-1.32	0.86	1.1	0.79	-2.22	0.05	0.86	2.33	0.66	1.68	2.2	1.62	1.18	1.23	-0.65	0.33		1.76	-0.07	0.82	1.13	0.66
A_23_P165840	ODC1	-2.19	-2.57	-2.5	-2.24	-2.21	-1.76	-2.14	-2.75	-2.21	-1.87	-2.22	-2.41	-2.69	-2.24	-2.35	-2.08	-2.35	-2.56	-2.85	-1.67	-2.22	-2.23	-2.25	-1.88	-2.34	-1.96	-2.48	-2.73	-2.21	-2.48	-2.33	-2.92	-2.3	-2.15	-2.21	-2.44	-2.37	-2.2	-1.99	-2.5	-1.96	-2.41	-1.82	-2.25	-2.83	-1.77	-2.07	-2.46
A_23_P162037	ARNTL	1.49	1.34	0.86	2.13	1.77	0.27	0.46	0.82	1.2	-0.49	0.67	0.64	2.36	1.09	0.17		0.73	1.04	1.21	1.05	1.29	0.64	1.37	1.45	0.71	1.39	-0.32	1.79	2.87	1.11	0.74	0.71	-0.27	0.53	0.92	0.81	0.69	0.54	1.5	-0.85	0.63	0.93	1.5	0.79	1.7	-0.07	0.62	0.69
A_23_P211302	WDR4	-1.66	-2.27	-1.62	-1.77	-1.82	-0.97	-1.54	-1.44	-1.21	-1.35	-1.35	-1.15	-1.74	-1.06	-1.67	-1.65	-1.37	-2.01	-1.4	-0.27	-1.85	-1.24	-1.84	-1.49	-1.59	-1.66	-2.07	-1.85	-1.11	-1.39	-1.54	-2.39	-2.04	-1.53	-1.65	-2	-1.53	-1.97	-1.28	-2.54	-2.33	-1.93	-2.01	-1.45	-1.69	-1.26	-1.74	-1.62
A_23_P2831	EDNRB	-0.04	-0.28	0.4	1.42	-0.31	0.36	-0.63	0.07	0.45	-0.12	-0.06	-1.51	-0.47	-0.17	0.92	0.13	-1.57	0.8	-0.23	-0.5	-0.05	-0.58	-0.4	-0.72	0.31	0.83	0.67	0.15	-0.05	-0.09	1.9	0.41	0.26	0.21	-0.48	0.01	0.28	0.79	-0.55	-2.48	0.2	1.02	1.03	0.14	-0.73	0.75	0.1	0.58
A_23_P10081	ARL13B	0.3	-0.12	0.25	1	0.78	0.09	0.67	0.28	0.2	-0.34	-0.1	-1.54	0.99	0.64	0.74	1.07	1.35	0.16			0.18	0.27	1.21	0.64	0.94	0.07	-0.23	0.24	0.7	1.37	1.09		0.07	0.17			0.77	0.1	0.81	-0.55	0.41	0.56	0.49	0.8	0.92	0.72	1.19	0.19
A_23_P10488	A_23_P10488	2.06	3.01	2.48	2.15		3.06	2.51		2.9	2.76	2.62	2.91	3.17	2.49		1.73	3.56	2.99	3.04	5.1	1.53		1.98	2.22	2.23	2.61	-0.31	2.55	2.74	3.1		1.02	1.41	2.76	3.69	2.54	3.06	2.22	3.04	1.58	1.79	2.55		2.64	3.94	2.54	2.38	1.84
A_32_P219116	CENPJ	-1.29	-1.27	-1.3	-0.74	-1.19	-1.35	-1.57	-1.18	-0.53	-1.58	-1.05	-1.4	-1.23	-0.97	-1.01	-1.11	-0.49	-1.33	-1.11	-0.45	-0.58	-0.14	-1.23	-1.04	-1.55	-1.2	-1.15	-0.77	-0.88	-0.89	-1.44	-1.17	-0.33	-1.55	-1.21	-1.55	-1.83	-1.2	-1.22	-0.49	-1.7	-0.97	-0.99	-1.21	-0.74	-0.98	-0.73	-1.23
A_23_P5785	BBS5		0.29	-0.04	0.48	0.69	0.15	0.21	-0.12	1.76	0.04		-0.4	0.46	0.86		0.58	-0.04	0.85	0.23	-0.08	0.9	0.18		-0.15	-0.07	0.16	-0.3	0.72	1.04	1.28	0.34		0.24	0.28		0.85			0.17	1.01	0.47	0.17	1.85	0.04	0.8	0.39	0.29	-0.36
A_23_P432573	MRGPRF	1.17	1.19	1.13	0.33	1.54	0.51	0.75	1.22	0.34	1.04	1.84	0.21	1.03	1.24	1.8	1.99	0.35	1.14	1.68	0.45	1.38	0.97	1.15	0.58	1.02	1.31	2.74	0.99	1.5	0.92	2.67	2.11	0.88	1.28	2.6	0.9	1.35	0.7	1.47	0.69	2.52	0.81	1.09	1.62	0.43	1.41	1.23	1.52
A_23_P71752	ZFAND5	0.82	0.65	0.44	1.11	0.57	0.52	0.27	1.12	0.56	1.13	0.4	-0.1	0.54	0.64	1.56	0.89	1.45	0.5	0.15	0.47	1.27	0.93	0.97	0.51	0.58	0.87	1.58	0.48	0.46	0.43	1.11	1.04	0.74	0.69	0.86	0.44	-0.03	0.91	0.84	0.14	1.44	0.97	3.74	0.38	1.42	0.64	0.84	0.74
A_23_P500936	FOXA2	-2.96	-3.23	-2.49	-2.03	-3.29	-2.17	-1.91	-2.46	-1.74	-3.53	-2.23	-2.54	-2.15	-3.01	-3.12	-1.76	-2.62	-2.83	-3.23	-2.25	-3.39	-3.17	-2.83	-2.73	-2.55	-2.2	-2.89	-1.92	-1.99	-1.6	-2.1	-2.17	-1.71	-3.18		-3.35	-2.83	-3.73	-2.56	-2	-3.42	-2.2	-2.07		-2.33	-1.59	-3.05	-1.26
A_32_P515431	548875	0.14	1.24	0.21	0.45		0.27	0.23	-0.14	2.15	0.19	0.89	0.14	0.77	-0.4	0.23	0.35	0.65	-0.25	0.62	0.02	0.44	0.26		-0.92	-0.49	1.78	-0.81	1.39	0.89	-0.13	-0.71	-0.79	0.24	0.33		-0.39	-0.12		1.22	-0.81	-0.91	0.68	0.27	0.38	1.06	0.47	0.59	-0.7
A_23_P71067	TWIST1	1.06	0.43	0.67	0.53	0.5	0.46	0.52	1.04	0.17	2.33	1.31	0	0.26	0.27	3.05	0.9	0.45	0.57	0.32	0.36	0.98	0.15	0.99	0.2	0.87	0.62	1.76	0.65	0.72	0.37	1.66	1.49	0.58	0.37	0.66	0.98	0.91	1.12	0.83	1.29	2.04	0.68	1.73	0.77	0.14	-0.22	0.91	0.76
A_23_P203351	MS4A7	1.78	1.84	1.66	1.59	2.08	1.98	1.82	3.27	1.22	2.44	1.73	1.55	1.76	1.18	0.36	1.23	0.47	2.19		1.57	1.28	-0.04		1.05	1.65	2.44	1.89	1.7	1.32	2.09	1.3	1.76	0.57	1.67	1.17	1.15	1.21		1.68	0.84	2.6	1.51	1.67	1.97	2.71	2.18	2.47	1.09
A_23_P8702	PIP	5.15			3.43	5.22		6.57	7.26	5.52	3.52	5.24	8.12	7.11	5.86		7.48	9.58	6.15	6.81	8.81		5.7	3.45	5.11	6.38	6.51		7.59	6.14	6.89		2.94	1.99	6.71	5.95	5.85	5.4	5.92	3.44	3.44	4.01	8.06	0.84	6.74	7.61	3.4	5.86	5.14
A_23_P119214	TIMM44	-0.55	-0.91	-0.9	-1.66	-1	-1.08	-0.6	-1.28	-1.58	0.09	-1.71	-0.53	-1.39	-1.01	0.37	-1.15	-0.19	-0.46	-1.27	-1.93	-0.52	0.66	-0.79	-0.04	-0.68	-1.06	-0.23	-1.33	-1.13	-1.31	-0.84	-0.65	-0.7	-0.65	-0.89	-0.38	-1.05	-1.05	-0.9	-0.35	-0.95	-1.36	-0.67	-1.07	-1.23	-1.49	-1.04	-1.27
A_32_P157945	DSP	0.59	1.07	0.22	0.71	0.57	0.23	0.51	0.93	0.5	0.23	0.5	1.42	1.16	0.63	-1.7	0.95	2.01	0.96	0.65	1.09	0.87	1.19	1.02	0.49	0.85	0.69	-2.07	1.23	0.91	1.27	-2.65	-0.26	0.04	1.01	0.85	2.14	0.56	0.57	1.01	0.12	-1	0.9	-2.52	0.65	1.57	0.93	0.62	0.36
A_23_P200728	FCGR3A	4.27	3.62	5.03	3.38	4.86	3.37	3.33	2.52	2.57	2.1	4.05	3.14	4.01	3.83	1.7	3.77		3.11		3.37	3.22	2.33	4.27	3.43	4.21	4.03	1.96	4.22	3.33	3.54	3.29		1.99	3.06	4.54	3.71	2.84	3.82	3.14	1	4	2.43	4.1	3.25	4.08	2.44	3.16	3.64
A_32_P217330	548908	1.42	1.1	0.74	1.32		1.81	0.65	0.42	1.7	0.08	1.1	0.58	0.96	0.57	0.5	1.33	1.32	0.94	0.53	0.1	1.57	0.76	0.79	0.58	1.54	1.45	0.84	1.1	1.88	0.41	1.2	0.41	0.71	1.3	0.21	0.16	0.94		2.13	0.03	0.26	1.33	0.67	0.97	0.48	0.72	0.67	0.35
A_23_P396765	PGM2L1	-0.75	0.34	-1.05	0.02	0.95	-1.23	0.57	0.92	0.24	-0.18	-0.33	-0.06	0.66	0.2	-0.73	-0.46	-1.34	-0.58	0.16	0.36	-0.02	-0.86	0.65	-1.42	-0.93	-0.43	-0.54	0.77	0.31	0.56	-0.85	0.52	0.49	-1.6	0.71	-0.94	-0.05	-0.69	0.09	1.5	-0.38	-0.2	-0.75	0.07	2.08	0.74	-0.29	-0.35
A_32_P126375	NHS	0.89	0.79	0.81	1.93	1.39	0.76	0.56	0.93	1.03	1.03	0.05	0.27	0.69	1.28	1.27	1.42	1.37	0.98	-0.46	0.63	1.48	0.93	1.21	0.77	1.86	0.74	0.89	0.85	0.51	1.83	1.34	0.86	1.22	0.8	1.19	1.34	1.08	1.14	1.66	-0.58	1	0.97	0.85	1.35	0.62	0.52	1.14	0.81
A_23_P45099	HLA-DRB1::HLA-DRB5	4.55	3.77	4.18	2.81	3.92	3.88	3.81	3.14	2.98	4.21	4.34	4.08	3.69	3.3	3.51	3.14	3.65	3.8	4.44	2.72	2.73	3.09	4.16	2.45	3.94	4.19	2.92	3.46	3.92	3.03	3.94	4.62	3.36	3.43	4.73	3.76	2.46	2.69	3.28	3.12	2.96	4.03	3.3	4.46	3.22	1.94	3.67	3.16
A_23_P363936	HSPA4L	-1.34	-1.45	-2.28	-1.62	-1.09	-2.34	-2.12	-1.49	-1.5	-1.83	-2.07	-2.29		-0.93		-1.39	-1.58	-1.74		-1.73	-1.83	-1.51	-1.54	-1.52	-1.27	-1.61		-1.51	-1.35	-0.86		-1.26	-0.33	-1.92		-0.99	-1.35	-1.56	-1.42	-1.82	-1.95	-0.43		-0.92	-0.77	-0.46	-1.39	-1.6
A_23_P203558	HBB	6.06	6.2	3.59	5.17	3.56	6.21	4.98	6.46	4.94	8.33	6.26	2.56	6.21	5.45	7.27	5.38	6.45	5.15	6.69	6.62	4.73	6.59	4.78	4.63	5.34	5.7	5.76	5.29	5.52	7.06	7.09	6.08	7.05	5.93	7.91	4.68	5.92	5.33	5.29	6.42	4.29	7.25	5.71	5.87	4.67	0.47	4.79	4.94
A_23_P252874	GPR116	1.41	1.45	1.08	0.61	0.82	0.85	1.01	2.83	0.16		1.07	1.18	1.74	0.41	3.5	1.04	1.4	1.14	1.31	1.27	0.41	0.99	1.25	1.74		1.35	1.99	1.12	0.69	0.68	1.74		0.11	0.72	1.63	1.48	0.89	2	0.76	1.1	1.82	0.9	1.51	1.08	0.86	1.4	1.56	1.1
A_23_P166508	Homo	2.48	1.86	1.8	0.89	1.6	2.62	2	1.39	0.74	1.91	1.52	1.92	1.26	2.34	-0.57	0.72	2.22	1.87	1.36	3.04	3.25	1.86	1.73	1.64	2.36	1.09	0.04	0.34	1.02	1.04	-0.03	0.3	1.08	2.27	1.41	1.72	1.81	0.87	2.17	0.41	1.32	0.13	0.11	1.59	1.1	0.98	2.43	1.44
A_23_P17620	CYYR1	1.78	2.21	2.16	1.87		1.09	1.34	1.03	2.97	1.47	1.32	1.36	1.74		2.18	2.74	1.6	1.36	1.75	1.16	2.42	2.07		1.33	3.3	1.82	1.96	1.51	2.22	2.35	1.61		0.51	1.51	1.52	1.41	2.18		2.56	1.09	1.84	1.65	1.44	2.89	1.18	0.96	2.07	2.43
A_23_P118246	GINS2	-1.92	-2.62	-2.37	-2.12	-2.24	-2	-1.81	-2.94	-1.78	-2.4	-2.72	-2.03	-2.67	-1.93	-3.19	-2.65	-2.36	-2.38	-2.46	-0.99	-2.65	-1.83	-2.29	-1.33	-2.08	-2.48	-2.91	-2.66	-2.45	-2.68	-4.03	-3.05	-1.24	-1.93	-2.25	-2.29	-2.3	-1.92	-2	-1.32	-2.98	-2.76	-3.14	-2.29	-1.92	-1.07	-2.28	-1.63
A_23_P98410	CD3G	0.05	-1.86	-0.86	-0.91	-0.64	-1.44	-0.8	-1	-1.33	-2.09	-1.53	-1.08	-1.33	-0.54	-2.44	-1.52	-1.49	-1.28	-1.74	-1.01	-1.64	-1.94	-1.78	-1.7	-1.27	-1.78	-1.43	-1.41	-1.6	-1.72	-1.51	-1.78	-0.06	-2.05	-0.48	-1.34	-1.52	-2.06	-1.3	0	-1.45	-1.38	-1.86	-0.9	-2.32	-1.06	-1.58	-1.64
A_23_P34700	TNNT2	-0.69	-1.08	-0.61	-1.09	-1.03	-0.54	-0.19	-1	-1.15	-0.72	-0.92	-0.4	-1.11	-0.66	-0.95	-1.01	-0.5	-0.41	-0.89	-0.26	-0.34	-0.57	-0.28	-0.33	-0.42	-1.08	0.02	-1.18	-0.8	-1.45	-1.32	-1.4	0.55	-0.99	-0.21	-0.15	-0.81	-1.03	-0.9	1.68	-0.28	-1.33	-1.04	-0.58	-0.99	0.1	-0.78	-1.09
A_32_P38623	PPP1R9A	1.54	1.8	1.52	1.1	1.33	1.57	1.03	1.34	1.59	1.37	1.59	0.83	1.27	0.79	0.78	0.56	2.46	0.99	1.3	1.73	1.69	2.71	1.4	0.99	1.21	1.85	0.97	1.63	0.96	1.19	0.32	0.54	1.81	1.37	1.02	0.49	1.53	1.2	1.93	-0.32	0.15	1.16	0.59	1.88	1.75	1.33	0.95	0.7
A_23_P40334	NPBWR2	-0.61	0.26	0.11	-2.16	0.47	0.1	0.74	0.02	-2.03	0.46	-0.76	0.81	-0.4	-0.36	-0.28	-1.15		-0.23	0.53	0.57	-0.41	-0.66	-0.36	-0.02	0.24	0.13	0.19	-0.27	-1.25	-0.56	-0.85	-0.52	-0.68	0.26	0.15	-0.54	-0.63	-0.5	-0.45	-0.27	-0.3	-0.95	-0.9	-0.81	-0.88	-0.51	-0.28	0.04
A_32_P208076	ITGA2	1.39	1.47	-0.08	0.82	1.1	0.24	1.33	1.75	1.01	0.95	0.68	2.51	1.13	0.75		-0.01	0.05	0.9	1.18	2.22	-0.77	0.32	1.85	1.24	0.75	0.6	-1.54	0.83	0.53	1.4	-2.28	1.21	0.54	-0.04	0.71	1.3	1.82	1.15	1.56	-0.02	-0.58	0.45	-2.23	0.36	1.58	0.56	-0.15	-0.31
A_23_P149281	EPHA2	0	-0.72	-0.48		-0.54	-0.79	-0.55		-1.7	0.1	-1.21	0.09	-1.03	-0.69	1.88	-0.64	0.57	0.02	-0.77		0.44	1.41	-0.62	0.73	-0.43	-0.33	0.16	-1.23	-0.61	-1.41	-0.86		-0.46	-0.3	-0.09	0.05	-0.29	-0.9	-0.68	0.76	0.06	-1.61	-0.87	-0.55	-1	-0.97	-0.87	-0.61
A_23_P83798	CART1				-1.36			0.2	-2.25	-1	-1.85	-1.65	-2.05		-1.08	-1.75	-0.7	-1.77	-1.26		-1.66	-1.22	-1.71	-1.47	-1.12	-1.52		0.16	-1.41	-1.48		-1.42		0.7		-0.55	-1.07	-0.74		-1.35	1.79	-1.62	-0.93	-0.58	-0.64	-1.38	-0.97	-1.2	-0.79
A_23_P119562	CFD	4.49	3.64	4.07	4.38	3.7	3.96	4.11	5.67	2.33	6.08	5.44	3.21	2.67	3.13	6.49	5.69	3.56	3.79	4.52	3.61	4.08	2.51	4.55	1.16	3.94	3.57	5.94	4.06	4.03	2.69	6.02	5.81	2.87	1.81	5.41	4.59	4.19	4.18	4.27	4.98	5.34	5.13	5.33	3.09	1.28	2.5	3.44	4.49
A_23_P20022	HIG2	-1.28	-1.27	-1.15	-0.93	-1.85	-1.18	-0.71	-0.12	-1.53	-0.61	-0.13	-0.33	-1.53	-1.14	0.85	-0.12	-1.18	-1.09	-1.48	-0.17	-0.82	-1.69	-0.94	-1.75	-1.58	-1.2	1.15	-1.03	-0.6	-1.1	1.15	0.51	-1.5	-0.97	-0.34	-0.45	-0.55	-1.27	-0.14	-0.43	0.19	-0.04	0.04	-1.2	-0.42	-0.69	-1.13	-0.37
A_23_P95810	PKP3	1.33	1.09	1.05	0.73	1.17	1.47	1.19	0.42	1.23	-0.14	1.21	1.56	1.11	1.31	-2.42	0.84	1.57	1.02	1.7	0.88	1	1.94	1.01	1.58	1.23	0.78	-1.97	0.8	1.43	1.51	-1.77	-0.65	0.82	1.61	0.45	1.99	1.24	1	0.56	0.22	-1.09	0.45	-1.74	1.3	1.42	0.45	0.9	0.73
A_23_P99386	TNFSF11	0.82			-0.6			1.91	3.49	0.16		0.1	-0.39	-0.08	1.74		-0.5		-0.21		3.01	-0.4	1.56		0.48	2.34	-0.04	0.23	0.05	0.11	-0.41	-0.02	0.37	0.33		1.02	-0.65	1.73		2.48	1.2	0.42	0.52	-0.32	0.44	1.94	0.91		-0.03
A_32_P59302	549212	2.32	2.37	1.98	1.98	2.03	1.66	1.66	1.75	1.66	1.41	2.61	1.69	2.01	1.14	0.46	1.29	0.95	0.86	2.19	3	0.78	0.74	2.19	0.18	1.31	1.59	1.05	2.04	2.44	2.36	0.51	2.1	0.46	1.3	1.68	0.83	2.77	1.39	1.59	0.44	0.51	1.85	1.04	1.9	2.14	1.62	0.74	2.51
A_32_P104432	MGC39606	2.55	3.13	2.69	2.51	2.6	2.94	2.2	1.38	2.28	1.74	2.75	2.06	3.02	2.07	2.36	2.36	2.87	2.27	3.09	2.74	1.86	2.54	2.33	2.2	3.3	3.04	1.89	2.55	1.9	2.53	2.92	2.31	1.68	3.33	2.3	2.97	2.96	2.8	1.96	1.34	2.45	2.35	1.71	2.47	2.06	1.91	2.29	1.73
A_23_P39251	A_23_P39251	2.04	1.7	1.2	0.36		1.25	0.71	1.71	1.25	3.97	1.94	0.71	1.75	1.32	4.42	2.71	1.31	1.57	1.66	0.54	2.62	0.66	2.14	0.57	1.89	1.19	4.09	2.18		0.73	3.71	4.2	-0.06	0.73	1.87	2.09	1.71	2.39	1.91	0.32	2.97	1.44	3.44	1.71	1.09	0.85	1.09	1.86
A_23_P206441	FANCA	-2.79	-3.55	-2.54	-2.81	-3.02	-2.68	-2.75	-2.75	-2.56	-2.72	-2.82	-3.03	-2.9	-2.29	-3.29	-3.17	-1.85	-2.5	-3.18	-0.99	-3.07	-2.45	-2.9	-1.6	-2.2	-3.16	-3.45	-2.91	-2.81	-2.87	-3.59	-2.83	-2.57	-2.82	-2.46	-2.86	-3.33	-2.91	-2.81	-2.27	-3.52	-3.18	-3.51	-3.24	-3.12	-2.18	-2.56	-2.77
A_23_P75380	AIP	0.12	-0.28	-0.33	-0.81	-0.33	-0.45	2	-0.62	0.92	0.02	-0.07	0.43	2.08	-0.57	0.02	1.92	0.68	0.05	0.27	-0.48	-0.38	0.25	-0.07	-0.27	-0.04	2.44	-0.32	1.13	-0.03	2.4	-0.42	-0.41	-0.47	0.9	-0.16	-0.26	0.65	-0.18	-0.56	-0.24	-0.2	2.66	-0.25	-0.03	0.42	0.6	-0.08	-0.32
A_23_P74299	ADORA1	1.96	1.2	1.11	0.89	1.56	1.09	1.06	-0.51	0.96	3.04	1.23	1.1	1.39	1.74	1.34	0.96	1	1.42	0.68	0.11	1.3	2.37	1.12	2.56	1.95	1.21	1.02	0.57	1.4	2.8	1.62	1.44	0.61	1.66	0.89	1.27	1.81	1.55	1.87	1.51	0.66	1.05	1.47	1.96	0.13	0.62	1.02	0.44
A_23_P412562	C1orf162	1.7	0.56	1.29	1.1		0.89	0.29	0.67	0.06	0.99	0.93	0.76	1.09	0.51	0.22	0.14		0.46		0.6	0.21		0.05	0.37	2.07	1.21	0.48	0.52	0.2	0.25	-0.18	0.36	0.5		0.41	0.68	0.92	0.24	0.37	0.58	-0.1	-0.25	2	-0.1		1.15	0.62	-0.15
A_32_P110550	PDE4DIP	1.13	0.68	0.84		0.83	0.67	0.47	0.8	0.05	0.68		-0.7		-0.72	2.57		-0.52	0.24	0.09		0.75	1.65	0.68	-1.26	0.28	1.19	1.53	-0.13	1.6	-0.03			0.84	0.94		-0.07		1.17	0.56	0.06	1.34	1.46	2.77	1.95	0.93	1.11	2.53	1.04
A_32_P46571	RHBDL2		0.65	0.14	-0.24	1.16		0.14	-0.01	-0.26	-0.43	1.55	-0.31	1.42	-0.2	0.55	0.68	0.89	1.21	0.27	3.14	1.5	0.97	-0.05	0.46	2.47	0.62		-0.57	0.92	1.47			0.04	1.34		1.64	-0.07	0.1	0.54	-0.01	0.29		-0.13	0.33	1.05	0.75	0.41	0.9
A_23_P55749	COL5A3				0.7			0.73	1.03	0.18	2.44	0.56	0.12	-0.96	0.58	2.13	1.18		0.11		0.76			1.12	-0.16	1.42		1.1	0.61	0.28	-0.12	2.2	1.87	0.31		0.82	0.73	1.28		1.15	1.09	0.81	0.08	2.6	0.98			1.06	-0.81
A_23_P360240	MYEOV	0	0.92	0.91	0.07	0.19	1.33	1.06	-0.25	0.53	0.16	0.15	1.54	0.64	1.22	0.48	-0.28	0.43	1.31	0.6	2.04	-0.36	2.26	0.15	1.94	1.62	0.42	0.51	0.41	-0.19	0.11	-0.01	0.69	0.05	0.63	0.73	0.66	1.33	1.2	0.86	-0.04	0.43	0.01	-0.01	0.25	0.23	0.56	0.12	0.31
A_23_P133293	MCTP1	0.41	-0.09	1.58	1.81	1.22	-0.44	0.23	1.01	-1.17	-0.27	1.58	-0.36	0.14	0.83	0.47	0.42		0.36	0.77	0.4	0.71	0.01	1.07	0.08	-0.96	1.87	1.57	1.43	1.47	2.77	1.86	0.88	0.18	-2.02	0.84	-0.84	0.99	-0.9	1.8	0.44	1.29	1.37	2.32	0.81	0.69	0.7	1.52	1.39
A_23_P23705	SPATA6	2.04		2.12	2.24		1.79	1.47	2.44	2.21	1.29		1.43	1.49	1.39	2.82	2.65	2.89	2.92	2.07	1.57		2.33		2.86	3.59	2.79	0.97		2.15	2.94	1.29		2.62	3.06	1.52	1.88	1.49	2.25	1.8	0.64	1.54	2.52	1.56	2.08	1.83	2.6		1.81
A_23_P102454	INSIG2	-1.93	-1.98	-1.85	-1.43	-2	-1.82	-1.89	-2.17	-1.78	-2.84	-2.52	-2.1	-1.97	-2.29	-2.32	-1.28	-1.61	-1.72	-2.6	-2.51	-2.08	-2.38	-1.27	-1.87	-1.96	-2.15	-1.91	-1.92	-2.13	-1.68	-2.06	-1.89	-1.36	-1.74	-1.46	-1.64	-1.4	-2.18	-2.06	-2.61	-1.62	-1.21	-1.82	-1.29	-1.45	-0.87	-1.37	-2.54
A_23_P424561	RHOV	1.85	1.53	1.1	0.2	0.37	1.56	1.3	0.05	0.61	1.36	0.1	2.11	0.85	0.94	0.29	0.47	1.86	1.54	0.89	0.2	0.67	3.03	0.59	1.98	1.89	0.67	-0.72	0.37	1.04	0.01	-0.96	-0.07	0.28	2.35	0.19	1.67	0.9	1.38	0.98	0.33	-0.04	-0.29	-1.33	0.86	0.57	1.13	0.93	0.28
A_23_P90510	REEP6	-0.13	0.48	0.07	-0.28	0.18	0.21	0.68	0.16	-0.42	-0.61	0.2	0.53	0.57	0.38	0.22	0.94	0.36	-0.12	0.99	0.01	-1.12	-0.22	-0.01	-0.29	0.18	0.31	-0.32	0.6	0.33	0.65	0.13	-0.34	-0.13	1.08	-0.12	-0.21	0.33	-0.28	-0.11	0.86	-0.4	0.67	-0.45	-0.17	1.19	-0.06	-0.14	0.03
A_23_P70318	ENPP4	0.95	1.56	1.1	0.72	1.88	0.45	0.49	1.37	0.52	1.31	0.88	0.78	0.79	0.71	2.16	1.03	2.4	1.13	0.85	1.13	1.64		1.07	1.48	1.31	0.96	2.16	1.1	0.67	0.98	1.21	1.9	0.99	0.55	1.27	1.17	1.14	1.24	1.47	-0.26	1.63	0.56	1.21	1.39	1.43	1.37	0.85	1.09
A_23_P48455	AMN	0.09	0.72	0.35	-1.96	0.36	0.28	0.86	0.42	-1.7	1.9	-0.06	1.82	0.08	0.2	1.05	-0.04	0.35	0.85	0.7	-0.1	-0.27	-0.12	0.9	0.62	0.71	0.16	1.07	0.16	-0.77	-0.09	0.41	0.86	-0.73	0.26	0.34	1.04	0.12	0.43	0.46	0.57	0.86	-0.39	0.21	-0.31	-0.34	-0.55	-0.4	0.43
A_23_P145935	EPHB6	-0.82	-0.84	-1.06	-1.04	-1.19	-1.39	-0.83	-0.92	-0.72	-0.48	-0.86	-0.51	-0.86	-1.15	-0.49	-0.81	0.03	-0.8	-0.42	-0.71	-0.78	-0.93	-0.76	-1.46	-0.63	-0.9	-0.6	-0.57	-0.9	-0.75	-0.76	-0.92	-2.31	-0.93	-1.26	0.93	-1.2	-1.34	-0.71	-2.05	-1.01	-1.09	-0.52	-1.54	-1.35	-0.8	-0.85	-1.04
A_32_P505730	HLA-DPB1::HLA-DPB2	0.23		0.42	1.15		-0.33	0.29	0.41	0.93	0.37	1.55	0.04	1.3	0.21	0.94	1.89	0.31	0.59		0.1	0.44		0.85	0.34	1.3	0.29	-0.25	1.17	0.52	0.68		0.98	-0.13			-0.02	0.22	0.1	0.58		0.56	0.57			0.2	0.04	-0.13	0.49
A_23_P88522	NMB	0.95	0.5	0.79	0.87	0.29	0.69	-0.4	2.79	-0.47	3	1.97	0.24	-0.06	1.03	3.05	3.29	0.21	0.14	-0.19	0.74	0.65	-1.09	1.36	-0.18	0.76	0.28	2.98	0.53	1.47	-0.4	3.77	2.71	0.14	-0.26	2.54	1.31	1.71	1.36	2.22	1.6	2.76	2.19	3.31	0.24	-0.29	-0.15	0.08	0.93
A_23_P302654	CEP72	-0.99	-1.36	-1.01	-0.79	-1.51	-0.73	-0.81	-1.31	-0.6	-1.68	-0.97	-1.36	-0.72	-0.94	-1.67	-1.05	-0.55	-0.78	-1.55	-1.05	-0.99	-0.82	-0.67	-0.67	-0.65	-0.89	-1.74	-0.65	-0.98	-0.41	-1.69	-1.21	-1.22	-1.4	-1.18	-0.95	-1.24	-1.05	-1.27	-2.04	-1.53	-1.22	-1.55	-1.23	-1.69	-1.53	-1.03	-0.42
A_23_P216167	PSD3	-0.11	0.24	-0.32	0.66	0.44	0.39	1.19	1.17	-0.01	0.6	0.83	0.52	0.2	0.15	-0.2	-0.33	0.38	0.22	0.65	2.5	1.24	-0.38	1.52	0.34	-0.41	-0.17	-0.34	0.07	0.19	1.36	-0.7	0.31	0.02	0.06	0.21	0.28	0.87	0.46	-0.06	0.65	-0.16	-0.54	-1.3	0.69	0.13	-0.23	0.1	-0.44
A_23_P27306	COLEC12	-0.96	-2.36	-0.57	-0.41	-2.24	-0.92	-1.07	-0.77	-0.01	-0.31	-1.91	-3.23	-2.65	-1.34	-1.05	-1.76	-3.04	-0.89	-1.6	-1.42	-1.15	-1.2	-2.55	-2.49	-1.44	-1.29	-0.66	-1.83	-1.43	-1.58	-0.54	-1.5	-0.66	-1.1	-1.53	-1.57	-0.87	-1.27	-2.03	-1.45	0.54	-1.02	-0.12	-0.46	-1.89	-0.39	0.02	-2.46
A_23_P168788	PLOD3	-1.21	-0.99	-1.19	-1.33	-0.69	-1.31	-0.78	-1.08	-0.84	-0.37	-0.58	-0.25	-0.67	-1.17	-0.49	-0.61	-1.05	-0.9	-0.69	-1.38	-0.98	-0.68	-0.81	-0.93	-0.45	-0.7	-0.18	-0.4	-0.54	-0.63	-0.57	-0.53	-1.3	-1.11	-0.81	-0.86	-0.96	-0.47	-0.58	-0.34	-0.93	-0.78	-0.47	-1.59	-1	-0.01	-1.05	-0.13
A_23_P63219	POGZ	-0.18	0.28	0.42	1.58	0.67	0.56	0.98	2.15	1.92	0.46	2.07	2.55	1.2	1.28	0.37	0.14	-0.13	0.16	1.41	1.81	0.58	-0.49	0.64	-0.5	-0.2	-0.3	-0.85	0.78	0.9	1.35	-0.56	0.3	-0.51	-0.68	1.15	0.01	0.68	0.65	1.01	1.55	0.3	0.78	0	1.53	0.88	0.34	1.01	0.39
A_23_P148088	FGG	-4.84	-5.27	-5.06	-5.22	-4.71	-5.05	-4.09	-5.16	-4.96	-4.53	-4.96	-3.86	-5.13	-4.63	-4.85	-5.36	-4.55	-4.42	-4.83	-4.6	-4.1	-4.88	-4.06	-4.32	-4.3	-5.29	-4.05	-1.53	-5.31	-5.25	-5.53	-4.57	-3.66	-5.28	-3.63	-4.36	-4.52	-4.51	-4.11	-2.75	-4.7	-5.05	-5.31	-4.88	-5.21	-1.55	-4.75	-4.61
A_23_P201963	PARD3	1.34	1.83	1.4	0.56	1.57	1.83	0.62	-1.05	1.59	0.35	1.32	1.36	0.66	0.06	0.64	0.24	1.22	1.02	1.34	0.05	1.34	1.14	0.59	0.55	-0.36	1.1	0.7	0.43	0.94	1.71	0.25	-0.27	0.75	1.96	0.57	1.39	2.37	1.48	1.25	1.42	0.06	0.77	0.57	2.37	0.72	1.24	0.83	1.13
A_23_P208870	AKT2	0.92	0.95	0.87	0.66	1.02	0.6	0.71	0.68	1.03	2.75	1.14	0.86	0.78	1.62	3.42	1.81	1.28	1.11	1.57	-0.74	1.9	1.47	1.18	1.29	0.95	0.98	2.19	1.15	1.48	0.99	2.69	1.9	-0.94	0.14	1.85	1.73	1.2	1.05	1.74	0.06	2.13	1.32	2.09	0.89	0.49	0.61	1.37	0.98
A_23_P128084	ITGA7	1.47	1.34	1.77	1.4	1.03	1.19	0.28	3.8	0.41	4.12	2.85	0.84	1.15	1.86	5.17	3.53	2.11	1.27	2.07	2.31	2.16	0.66	1.95	0.54	0.86	1.05	3.65	2.07	1.89	0.7	4.19	2.8	0.53	0.81	3.49	2.45	1.91	1.94	2.39	2.71	3.69	1.99	3.88	1.45	1.11	1.03	1.19	2.48
A_32_P112592	A_32_P112592	3.02			2.57	1.88		2.54	2.28	2.19	4	4.04	0.63	1.48	2.79	4.32	4.33	2.27				2.65	1.2	2.41	0.88	2.67	3.01	4.13	1.86	3.65	1.9	5.16	4.43	1.53	2.17	4.45	2.83	4.29	3.38	3.69	1.89	3.82	2.57	4.52	2.19		2.25	2.96	2.78
A_23_P310532	LOC90580	-0.88	-1.02	-0.91	-1.32	-1.14	-1.03	-0.59	-1.41	-1.38	-0.75	-0.81	-1.08	-0.9	-1.04	-0.37	-0.78	-1.17	-0.68	-1.44	-0.76	-0.39	-0.8	-0.51	-0.49	-1.17	-0.98	-0.5	-1.17	-1.03	-1.14	-0.34	-0.91	-1.48	-0.82	-0.42	-0.56	-0.64	-0.8	-0.9	-2.16	-0.66	-1.02	-0.52	-1.15	-0.96	-1.03	-0.94	-1.1
A_32_P29200	CDNA	0.2	0.75	0.38	0.13	1.01	1.09	0.99	2.22	0.36	0.88	0.95	0.88	0.75	2.15	1.16	-0.19	2.02	1.3	1.12	1.49	1.99	1.19	1.45	1.14	0.05	0.09	0.92	0.61	0.36	0.62	0.14	0.76	-0.17	0.88	0.68	0.88	0.7	0.46	1.02	0.11	0.7	0.28	-0.01	1.13	0.46	0.36	0.47	0.96
A_23_P117480	A_23_P117480	0.11	1.42	0.47	-2.64	1.58	0.76	2.46	-0.89	-2.17	0.41	0.42	0.96	0.24	-0.27	1.01	0.11	0.2	1.31	1.75		0.49	-0.2	1.35	1.71	0.99	0.8	1.3	0.36	-0.08	-0.04	0.32	2.27	0.16	0.29	0.63	1.49	0.44	1.07	1.86	0.44	0.82	-1.16	0.07		-0.36	-0.25	-0.32	0.84
A_23_P29953	IL15	1.17	0.61	0.93	0.66	1.13	1.12	1.09	1.11	0.18	-0.01	0.52	0.2	0.71	0.34	1.78	-0.07	2.54	0.86	0.44	0.83	1.72	0.22	1.06	-0.38	1.87	0.83	1.42	0.83	0.52	0.66	0.71	1.78	0.37	0.93	0.27	1.08	0.08	-0.11	0.98	-0.27	0.3	0.59	0.71	0.26	0.54	2.04	0.95	1.61
A_23_P134704	A_23_P134704	0.11		0.75	0.77	1.75	0.84	0.28	1.06	0.62	0.46	1.4	0.19	1.13	0.25	1.06	1.2	0.43	0.74			0.59	0.62			1.46	0.19	0.45	1.52	0.54	1.37	1.61	1.67	0.1	0.77		1.19	0.81	0.37	1.41	0.41		0.39	1.16		0.66	0.77		0.51
A_32_P139654	SS18L1		-0.97	-1.71	-0.41	-1.1	-1.29	-1.22	-0.5	-0.6		-0.45	-0.49	-0.79	-1.05	-1.24	1.11		-1	-0.59	-0.61	-1.14	-0.97	-0.86	-1.09	-1.22	-0.86	-0.97	-0.86	-0.47	-0.65	-0.28	1.2		-1.57		-1.36	-1.3	-1.3	-1.19	-1.58	-1.07	-0.31	-0.26	-0.98	-0.64	-0.46	-0.81	-1.07
A_32_P193218	CDNA	3.03	1.29	1.46	1.45		1.19	1.25	1.7	0.83	1.85	0.38	1.54	1.37	1.64	1.82	0.13		2.3	1.42	0.73	1.96	0.52	1.49	1.41	2.13	1.07	1.99	1.77	0.96	0.22	1.18	0.86	0.65	1.93		1.61	1.75	2.06	1.2	-0.32	2.21	2.32	0.6	1.39	1.26	1.53	0.93	1.19
A_32_P176956	549639		0.33		0.9			-0.58		-0.04	0.21	0.32	-0.19	0.2	0.17	-0.43	-0.05	-0.4	1.03		-0.22	0.28		-0.32	1.44	0.03	0.79	0.11	0.05	0.14	0.1	0.56	0.93	2.25	0.4		0.46	0.26	-0.09	-0.18		2.25	0.57	0.2	0.58	0.78	0.94	0.34	1.63
A_23_P252145	C1GALT1	-1.64	-2.09	-1.87	-0.98	-1.82	-2	-1.59	-1.54	-1.17	-1.33	-1.58	-2.11	-1.37	-1.23	-1.25	-0.93	-1.57	-1.82	-2.88	-2.02	-1.06	-2.13	-1.44	-1.16	-1.25	-2.04	-0.73	-0.72	-1.2	-1.2	-1.01	-0.91	-1.59	-2.04	-1.77	-1.73	-1.37	-1.69	-1.59	-1.95	-1.03	-0.58	-0.77	-1.62	-1.42	-0.56	-1.21	-1.41
A_23_P71053	MPP6	-1.95	-2.32	-1.81	-0.78	-1.71	-1.19	-2.2	-2.42	-1.2	-2.08		-2.75	-2.25	-1.84	-1.92	-1.54	-2.25	-1.9		-2.27	-1.74	-1.6	-1.52	-1.53	-1.31	-1.64	-1.17	-1.77	-1.4	-0.89	-0.67	-1.46	-1.33	-1.82		-1.99	-1.84	-1.65	-1.86	-1.63	-1.46		-0.77	-1.42	-2.11	-0.91	-1.75	-1.77
A_32_P18440	ARID5B	1.77	1.68	1.72	1.45	1.7	1.55	0.97	1.65	1.51	1.15	1.68	0.94	1.49	0.97	1.39	1.47	1.97	1.87	0.58	0.6	1.05	1.05	2.21	0.83	1.38	1.74	1.03	1.1	1.37	1.53	1.48	1.43	1.74	1.27	1.13	1.23	0.84	1.61	1.54	0.21	2.16	1.49	2.85	1.2	1.41	1.05	1.25	2.03
A_32_P68736	549683		0.46	0.35	0.71		0.54	0.46	1.28	0.87		0.94	0.16	2.32	1.36	0.96	0.29	0.57	0.31		1.09	1.42	0.54	0.39	0.51	0.95		1.27	0.83	0.68	0.32	0.05			0.52		1.48	0.65		1.07		1.16	0.8	1.06	1.54	1.28	1.06	0.99	2.45
A_23_P142738	MGC33926	0.82		1.62	0.18	0.87		2.62	1.67	0.82		0.89	2.64	1.04	0.51	1.07	0.44	0.61	0.69	2.12		0.84	1.49	-0.01	1.77	0.94	1.45	0.53	0.52	0.45	0.76	1.23	1.58	0.23	2.35		0.98	0.42	1.31	2.21	0.05	0.44	1.02	-0.36	1.36	3.37	2.1	2.15	0.71
A_32_P90685	LOC400027	0.47	1.44	1.28	1.93	1.73	0.8	0.83	2.16	1.17	0.5	1.47	1.39	0.86	0.79	1.43	0.94	0.8	0.8	1.28	1.53	0.77	0.67	0.71	0.34	0.34	0.98	0.18	2.35	0.76	1.56	0.36	1.06	-0.07	0.28	0.9	0.85	0.71	1.11	0.79	-0.01	0.38	0.92	1.97	1.82	1.35	0.95	1.4	0.53
A_32_P225328	549731	1.48	0.91	1.63	1.11	0.47	2.45	1.02	0.98	2.08	0.51	0.68	0.72	1.4	1.51	1.15	0.24	1.64	0.93	-0.04	1.75	1.46	1.75	0.59	0.97	0.23	0.9	1.34	0.48	0.78	0.07	1.32	0.74	2.61	1.03	0.3	1.25	2.85	0.8	1.13	-0.53	1.3	1.18	1.13	2.67	1.13	1.2	0.94	0.04
A_23_P401524	COX6A2	-0.09	0.36	0.26	-2.75	1.03	0.04	1.23	1.64	-2.25	3.4	-0.58	4.43	-0.31	0.5	0.44	-0.67	-0.38	1.21	0.31	-1.53	-2.12	-1.08	1.39	1.23	1.2	-0.07	1.2	0.01	-1.23	-0.35	-0.45	1.24	-0.83	0.13	0.83	1.08	0.43	0.82	1.13	1.03	0.78	-0.4	-0.39	-0.02	-0.42	-0.01	-0.06	0.01
A_23_P123763	C9orf82	-0.06	-0.95	-0.05	0.77	-0.49	0	-0.76	-0.38	0.52	-2.27	-0.86	-1.2	-0.14	-0.04	-1.02	0.52	-0.51	-0.34	-1.46	-1.73	-0.37	-0.58	-0.91	-0.26	-0.53	-0.42	-1.19	0.25	0.21	0.41	0.27	-0.49	-0.3	-0.04	-0.5	-0.64	-0.28	-0.97	-0.59	-1.4	-0.49	1.25	0.53	0.29	0.55	-0.04	0.39	-0.75
A_23_P83098	ALDH1A1	1.82	0.47	1.45	1.92	1.21	1.06	0.1	2.61	0.94	2.19	1.44	-1.72	-0.29	0.51	2.97	1.39	0.31	0.66	0.46	0.09	1.21	-0.01	1.85	-0.74	0.42	1.44	2.22	1.12	1	0.74	2.63	2.66	0.98	0.34	1.63	1.74	0.96	1.74	0.84	1.16	2.46	2.04	2.92	1.25	0.85	0.84	1.06	2
A_23_P54556	MKL2	1.22	1.66	1.47	1.62	1.85	1.12	1.55	2.17	1.24	1.22	1.37	1.38	1.72	1.63	1.77	1.7	2.01	1.56	1.52	1.62	2.01	1.43	2.38	1.1	1.58	1.67	1.68	1.75	2.1	1.68	1.45	1.98	1.12	1.21	2.25	1.57	2.07	1.24	1.92	1.6	1.43	2.07	1.67	1.74	1.96	1.5	1.98	1.83
A_32_P110086	549812	0.16	-0.16	0.76	1.54	1.81	0.75	0.42	0.85	2.89	1.31	1.39	-0.02	0.92	0.9	0.74	1.71	0.06	1.32	0.73		0.7	0.58	1.22	2.03		0.22	1.04	1.51	1.41		1.25	-0.3	-0.48	0.49	-0.19	0.91	0.19	1.73	0.69	-0.03	0.52		1.53	1.23	1.06	0.28	0.61	1.53
A_23_P73677	PEPP-2	-5.58	-4.92	-5.37	-5.59	-5.09	-5.43	-4.41	-5.58	-5.32	-6.49	-5.11	-3.9	-5.4	-5.41	-5.18	-5.43	-4.41	-5.45	-4.87	-4.22	-5.04	-6.18	-4.15	-5.16	-5.5	-5.34	-4.71	-4.77	-5.17	-5.17	-5.82		-3.82	-5.56	-4.37	-5.02	-5.24	-5.03	-3.8	-3.02	-5.45	-5.7	-5.11	-6.84	-5.78	-2.17	-6.07	-4.7
A_23_P49975	A_23_P49975	-1.56	-1.42	-1.53	-1.24	-1.12	-1.48	-1.47	-0.63	-1.25	-0.57	-1.32	-0.7	-1.11	-1.55	-1.25	-0.94	-1.76	-1.65	-1.63	-1.11	-2.04	-2.01	-0.71	-1.47	-1.55	-1.41	-0.81	-1.34	-0.64	-1.08	-0.59	-1.04	-1.53	-1.11	-0.94	3.91	-0.93	-1.48	-0.96	-1.36	-1.01	-0.84	-0.97	-1.43	-0.64	0.16	-1.23	-1.41
A_23_P204736	GPD1	4.33	2.94	3.13	1.4	1.19	2.64	0.78	3.55	-0.27	5.54	3.73	-0.06	0.87	2.28	6.1	4.13	3.36	2.4	3.37	1.72	3.06	0.55	2.87	1.23	1.33	2.15	4.75	2.25	1.92	-0.17	5.12	4.07	0.77	2.06	3.82	3.38	2.49	3.23	2.74	2.51	4.07	2.55	3.99	1.23	1.66	-0.29	1.7	2.4
A_23_P34915	ATF3	-0.7	-0.64	-0.44	-0.35	-1.02	-0.65	-0.53	-1.15	-0.72	-1.47	0.45	-1.24	-0.04	0.06	-2.37	-0.32	-0.7	-0.89	-1.23	-0.43	-0.09	-0.8	0.02	0.17	-0.18	-0.28	-1.22	-1	2.15	-0.77	-2.03	-1.41	-0.55	-0.43	-0.47	-1.29	-0.68	-0.8	-0.33	-1.75	0.23	0.71	-0.46	-0.99	-0.42	0.21	-0.36	-0.35
A_32_P83845	HEY1	-0.92	-1.11	-0.08	-0.04	-0.58	-1.2	-1.26	-0.28	-0.42	-0.68	-1.22	-0.16	-0.88	-0.25	0.18	-0.66	-0.39	-0.07	0.04	-0.41	-0.98	-0.71	-0.98	-1.08	-0.53	-0.96	-0.35	-0.94	-1.66	-0.73	-0.64	-0.51	-0.38	0.4	-1.05	-0.69	-0.15	-0.06	-0.96	-0.96	-0.43	-1.17	-0.51	-0.29	-0.7	-0.06	-0.32	-1.03
A_23_P256425	ADAMDEC1	0.89	1.91	1.17	1.21		0.36	0.41	1.94	-0.4	3.13	2.18	-0.09	0.44	0.76	-0.99	1.53		-0.23	1.06	0.15	-1.02		1	-0.67	0.11	1.58	2.4	1.23	1.27	0.21	2.49		0.16	0.73	1.36	1.89	0.19	1.2	2.51	0.12	2.23	2.15	2.78	-0.27	1.33	0.68	1.33	2.55
A_23_P250294	ABHD5	0.28	-0.29	-0.2	-0.14	-0.35	-0.08	-0.51	-0.22	-0.68	0.6	-0.38	-0.96	-0.54	-0.17	1.24	1.01	0.18	-0.24	-0.88	-0.52	0.29	-0.23	0.21	-0.11	0.24	-0.43	1.68	-0.48	-0.15	-0.44	2.11	0.39	0.11	-0.02	0.13	0.18	0.28	0.24	0.25	-0.53	1.16	0.27	2.63	0.1	0.19	0.09	-0.48	-0.31
A_32_P200947	Homo	2.22	2.27	2.33	2.55	1.56	2.1	1.91	3.14	2.06	1.78	1.68	1.99	2.23	1.26	2.71	1.39	1.51	1.54	2.16	1.99	1.6	1.05	1.57	1.33	1.42	1.73	1.86	1.68	1.57	2.03	2.16	1.52	1.75	2.48	1.67	1.71	2.06	2.23	2.06	1.31	1.71	2.13	2.63	2.66	2.41	1.78	2.58	1.53
A_23_P9186	ACTL7B			-0.65	-1.43		-0.88	-0.56	0.02	-1.37		-1.36	-0.31	-2.23	-0.74	-0.74	-1.1		0		0.15	-1.28	-0.9		0.29	-0.5	-1.32	-1.33	-1.19	-1.19	-1.21	-1.32	-1.03	-1.05	-0.99		-0.6	-1.25		-1.33	0.57	-1.06	-1.42	-1.42		-0.89		-0.99	-1.04
A_23_P371787	KIAA0247	1.74	1.93	1.66	1.62	1.71	1.71	1.55	1.52	1.68	1.16	1.74	1.56	1.71	1.58	1.22	1.26	2.62	1.73	2	2.17	1.69	1.95	1.81	1.21	1.27	1.5	0.93	1.79	1.58	2.05	0.69	1.01	1.36	1.66	1.74	1.58	1.39	1.24	1.88	0.7	1.35	1.34	0.85	2.11	2.22	1.6	2.17	1.83
A_23_P83381	A_23_P83381	0.17	1.72	0.25	0.42	0.32	0.12	0.52	1.58	0.88	-0.09	1	1.3	1.37	1.5	-0.55	1.45	0.11	0.24	2.19	1.76	-0.51	1.03	1.19	0.48	0.89	1.07	-0.63	1.67	0.67	1.79	-0.55	-0.6	0.59	1.13	-0.05	-0.1	0.71	0.84	0.73	0.16	0.01	1.36	-0.13	1.49	2.47	1	0.78	0.78
A_23_P42265	APOM	-2.86	-3.01	-2.85	-2.08	-2.86	-2.84	-2.96	-3.23	-2.58	-3.34	-2.58	-2.86	-2.52	-2.8	-3.3	-2.77	-3.05	-2.56	-2.37	-2.35	-3.08	-3.05	-2.65	-3.1	-2.73	-2.65	-2.84	-2.62	-2.59	-2.73	-2.58	-3.32	-2.73	-2.59	-2.82	-2.72	-3.12	-3.02	-3.13	-1.85	-3.24	-3.22	-2.18	-3.11	-3.25	-2.14	-3.09	-3
A_23_P109072	SALL4	-2.82	-3.44	-2.81	-2.19	-2.06	-2.62	-1.37	-2.04	-1.63	-1.93	-1.58	-2.14	-2.14	-2.27	-2.17	-2.49	-2.17	-2	-2.7	-1.7	-1.91	-2.23	-1.69	-1.41	-1.98	-2.63	-1.58	-2.33	-2.04	-2.14	-2.23	-1.71	-0.55	-3.22	-1.91	-1.93	-2.03	-1.97	-1.99	-0.14	-2.48	-1.99	-2.48	-1.23	-3.09	-1.95	-2.3	-1.46
A_23_P78458	ZNF350	1.6	1.51	1.64	2.37		1.5	1.7	1.64	2.29	0.86	1.27	0.84	1.92	1.31	0.59	1.71	0.59	1.84	1.25	1.5	1.92		1.92	0.91	1.56	1.93	1.05	1.61	2.67	1.78	1.76	2.48	1.14	2.07	1.79	1.63	1.88	1.61	1.58	1.68	1.44	1.94	1.57	2.31	1.98	1.11	1.33	1.57
A_23_P48771	C14orf159	1.42	1.13	1.33	0.88	0.94	1.52	1.05	1.17	1.55	1.37	1.09	1	1.05	1.04	1.4	0.99	1.42	1.51	1.42	1.77	1.29	1.47	1.18	1.57	1.42	1.12	1.57	1.14	1.21	0.88	1.45	1.71	0.77	1.47	0.79	1.01	0.9	1.68	0.74	0.48	1.25	1.13	1.03	1.21	1.08	0.74	1.08	1.12
A_23_P119923	CNNM4	0.46	0.63	0.77	1.31	1.21	0.88	0.55	0.54	1.03	-0.21	0.96	1.16	0.7	1.18	-1	0.74	1.34	1.03	0.15	1.05	0.78	0.68	1.47	1.21	0.69	0.14	-1.32	1.02	1.42	1.25	-1.2	-0.23	2.01	0.16	1.56	0.74	1.17	0.54	1.31	1.24	0.04	0.21	-1.29	1.48	1.13	0.78	1.07	0.38
A_23_P205531	RNASE4	1.41	1.19	1.38	1.94	1.02	0.92	0.43	1.4	0.63	0.81	0.88	0.7	0.89	0.24	1.91	1.36	0.29	0.72	0.13	-0.62	0.85	-0.34	1.03	-0.92	0.54	1.17	1.9	1.28	0.74	0.49	2	1.32	0.57	0.65	1.12	1.05	0.64	1.09	0.58	0.63	1.78	1.66	2.54	0.74	0.66	1.07	1.38	0.76
A_23_P502224	CYB5R3	0.03	-0.12	-0.24	0.15	0.08	-0.64	-0.01	1.3	-0.48	1.83	0.65	0.33	-0.25	0.11	2.63	1.43	-0.23	0.17	-0.42	0.03	0.47	-0.54	0.43	-0.78	-0.29	-0.07	2.33	0.03	0.76	-0.18	2.6	1.49	0.05	0.22	0.98	0.4	0.54	-0.1	0.71	0.93	1.94	0.63	2.1	-0.41	0.12	0.26	0.2	0.26
A_23_P417951	TSPYL5	2.36	2.09	2.94	2.78	2.42	3.46	2.15	2.73	3.09	1.73	2.42	2.09	2.34	2.1	1.68	2.02	2.78	2.44	1.64	2.98	2.76	2.26	2.42	2.51	2.53	2.74	1.67	1.94	2.74	2.48	2.14	2.36	2.2	3.46	2.5	2.27	2.83	2.52	2.8	0.99	2.4	1.5	1.81	2.94	2.66	2.18	2.79	1.96
A_23_P167168	IGJ	2.67	-0.04	3.02	2.01	0.94	1.89	2.28	0.88	1.67	2.95	0.27	1.66	-0.41	0.82	-4.13	-2.81	1.56	2.43	-0.67	-1.23	-0.3	1.46	-0.11	0.04	1.23	1.83	-2.82	0.44	1.76	-0.87	-3.83	-1.22	1.7	2.21	-0.9	0.52	1.4	1.77	-0.38	-2.21	-0.21	2.65	-3.46	2.45	1.09	1.85	1.09	0.2
A_23_P90612	MCM6	-1.96	-2.67	-2.13	-2.24	-2.37	-2.06	-2.2	-2.7	-2.34	-2.31	-2.22	-2.25	-2.82	-1.95	-1.67	-2.44	-1.61	-2.16	-2.25	-0.84	-1.51	-1.57	-2.19	-1.48	-2.4	-2.41	-2.33	-2.5	-2.83	-2.13	-2.54	-2.63	-2.3	-2.15	-2.09	-2.31	-2.39	-1.87	-2.24	-2.5	-2.17	-2.43	-1.63	-2.14	-2.18	-1.45	-1.71	-2.37
A_32_P74409	LOC387763	-0.9	-1.02	2.16	0.12	1.47	-1.43	-0.55	1.53	-1.69	2.73	-0.24	-0.64	-0.66	0.03	2.35	0.6	-0.59	0.5	0.99	0.92	0.77	1.14	0.76	-0.73	-0.77	0.24	2.37	0.14	1.75	-0.77	2.06	0.6	0.4	-1.06	2.67	1.37	1.25	-1.01	0.8	1.7	4.62	0.34	2.48	2.56	-0.44	-0.36	0.85	2.17
A_32_P229365	ENO1	-0.99	-1.41	-1	-1.99	-1.49	-0.59	-1.03	-0.61	-1.54	-1.45	-0.57	-0.82	-1.56	-0.29	-1.88	-1.42	-0.88	-1.91	0.28	1.92	-1.8	-2.19	-1.33	-0.7	-1.8	-1.46	-1.93	-1.8	-1.46	-1.09	-1.36	-2.01	-1.06	-1.02	-0.89	-1.8	-1.31	-2.41	-1.16	-0.05	-1.89	-2.82	-2.22	-1.66	-1.48	-1.97	-1.81	-1.64
A_23_P140780	MRNA;	0.13	-0.27	0.34	0.34	1.01	0.46	0.44	0.23	0.61	0.01	1	0.13	0.14	0.2	-0.53	0.54	0.72	0.89	0.13	0.99	0.48	0.85	0.79	0.14	2.77	0.94	0.31	1.34	0.96	0.49	2.45		0.6	0.07		0.27	0.72		-0.34	0.56	1.23	0.3	0.24		0.03	0.44	0.65	0.85
A_23_P99837	CPSF2	-1.51	-1.59	-1.71	-1.35	-1.47	-1.33	-1.52	-1.2	-1.32	-1.31	-1.64	6.73	-1.58	-1.13	-0.87	-1.02	-1.17	-1.76	-2.11	-1.35	-1.16	-1.35	-1.24	-0.87	-1.33	-1.28	-1.11	-1.6	-1.23	-1	-0.32	-1.25	-0.64	-0.96	-1.49	-1.49	-1.16	-1.75	-1.24	-1.59	-0.89	-0.83	-0.86	-1.03	-0.81	-0.58	-1.22	-1.34
A_32_P156851	DSCR1L1	0.38	0.26	1.6	1.01	0.81	-0.02	0.47	0.92	-0.12	1.16	0.32	-0.84	0.33	0.53	1.88	1.34	-0.18	0.73	0.84	1.45	0.74	0.21	0.64	-0.18	0.45	0.74	1.75	0.61	1.22	0.4	2.65	1.52	0.74	0.32	1.98	1.25	1.4	0.06	1.43	1.69	2.94	0.5	0.24	1.76	1.2	0.4	1.67	1.38
A_23_P140277	SYNE2	2	1.63	0.89	1.88	2.04	0.78	0.65	0.81	1.17	0.23	0.52	1.28	2.04		0.06	0.19		1.25	0.29	-0.51	2.2	0.22	1.87	1.03	0.74	1.71	0.5	1.22	1.76	1.12	0.11	2.17	1.01	0.25	0.33	2.29	1.67	2	1.16	0.87	-0.25	0.92	-0.01	0.47	0.62	0.86	0.05	1.63
A_32_P3113	A_32_P3113	0.49	0.85	0.93	0.18	0.47	0.7	0.68	1.97	0.27	1.06	0.77	1.01	0.29	0.42	2.43	0.67	0.6	0.96	1	2.09	0.53	0.2	1.01	0.09	0.36	0.29	1.57	0.87	0.65	0.49	1.52	1.11	0.82	0.74	1.04	0.76	1.08	0.45	0.73	0.47	1.25	0.69	1.04	0.78	0.52	0.81	0.56	0.52
A_23_P39574	FLJ39660		-2.58	-2.5	-0.66	-1.79	-2.39	-1.21	-1.44	-0.66	-2.7	-1.6	-2.3	-1.49	-1.87	-2.05	-1.59	-1.63	-1.66	-2.23	-0.58	-1.4	-1.44	-2.09	-2.07	-2.41	-1.61	-2.07	-1.25	-1.12	-1.62			-0.7	-2.27		-1.73	-2		-1.85	-1.01	-1.55	-0.82	-0.76	-1.79	-2.2	-0.82	-1.57	-1.39
A_23_P428129	CDKN1C	1.68	1.88	1.05	1.92	1.56	0.83	0.97	2.18	0.97	2.91	1.74	1.71	1.43	1.16	3.3	2.14	0.75	1.25	1.32	1.8	1.27	0.25	2.59	-0.09	1.68	1.4	3.18	1.65	1.39	1.27	3.13	3.02	0.83	0.77	1.91	1.86	1.63	1.6	1.53	2.34	2.23	1.69	3.51	1.29	0.54	0.72	0.89	1.53
A_23_P354074	LYST	0.7	0.95	1.54	1.53	1.95	0.72	0.78	1.62	1.2	1.32	1.03	0.79	1.06	0.93	1.91	1.53	1.64	1.2	1.21	1.25	1.27	0.51	1.84	0.45	0.78	1.29	1.66	1.26	1.64	1.69	1.92	1.49	1.13	0.37	1.57	1.42	1.03	1.11	1.66	0.21	1.33	1.14	2.25	0.66	1.69	1.38	0.85	1.11
A_23_P49988	KRTAP4-2		0.41	-0.13	0.28	0.04	0.23	0.57		0.81	1.55	0.14	0.33		0.37	0.55	-0.71	0.49	-0.13		0.7	-0.22	0.18		-0.31	0.09	0.82		-0.44	0.36	0.05	2		0.33	0.26		0.36	-0.18		0.51	0.33	1.24	1.12	0.96	0.92	-0.14		0.16	2.11
A_23_P79289	COBLL1	1.64	0.25	0.76	1.93	0.12	0.71	-0.08	1.35	1.54	1.01	1.04	-0.43	0.62	0.9	2.02	1.5	1.31	1.1	-0.72	-0.46	1.83	0.52	1.05	0.11	0.4	1.03	1.81	1.18	1	0.53	3.3	3.43	0.42	0.87	1.04	0.36	0.74	0.33	0.96	0.42	1.48	1.74	3.03	1.11	0.53	0.69	0.57	1.63
A_23_P78158	RABEP1	0.61	-0.92	-0.2	0.99	0.8	0.39	0.99	1.92	0.88	0.24	0.29	1.11	1.02	0.47	1.12	0.08	-1.2	-0.1	1.3	-0.59	-0.18	0.66	-1.21	0.01	0.28	-0.94	0.9	-0.19	1.48	1.15	0.67	0.46	-0.56	1.17	-0.51	0.24	0.87	-1.2	-0.52	-1.35	-0.95	1.51	0.75	0.73	1.67	1.01	1	-0.01
A_23_P29384	ZNF502	1.89	2.09	2.05	2	3.18	2.07	1.14	1.7	2.08	2.09	1.9	1.58	1.97		1.5	0.72		1.69	2.72	1.79	3.04	2.32		1.5	1.71	1.77	1.5	0.99	1.9	1.72	1.4	2.78	1	2.31	1.8	2.09	1.67	2.97	1.48	1	1.13	2.43	0.64	2.15	1.44	2.13	1.9	2.23
A_23_P40078	XPO1	-0.61	-1.32	-1.17	-1.22	-1.02	-1.28	-0.89	-1.22	-1.24	-0.93	-1.68	-1.2	-1.44	-0.92	-1.07	-1.08	-0.79	-1.43	-2.06	-2.17	-0.64	-1.21	-0.81	-0.51	-1.03	-1.23	-1.02	-1.33	-1.58	-1.24	-0.95	-0.79	-0.85	-1.06	-1.54	-1.08	-0.84	-1.31	-0.8	-1.47	-1.23	-1.2	-1.01	-0.62	-0.51	-0.43	-0.69	-1.79
A_23_P18123	NLGN1	-0.82	-1.34	-0.98	1.1	-0.42	-0.36	-1.31	0.37	0.39	0.29	0.59	-2.13	-0.68	-0.47	-1.12	0.01		-1.27	-0.67	0.31	-0.78		-0.51		-1.21	-0.72	0.29	0.04	-0.32	0.27	1.34	1.8	-0.1	-0.83		-0.01	-0.59	-0.56	-1.33	-0.24	0.04	0.52	1.34		-0.15	-0.25	-0.42	-0.17
A_23_P2423	FLJ10292	-1.46	-1.4	-1.48	-1.25	-1.33	-1.15	-0.83	-0.99	-1.14	-0.85	-1.54	-1.35	-1.67	-0.9	-1.41	-1.59	-0.82	-1.44	-2.01	-0.41	-1.55	-1.22	-1.44	-0.77	-1.2	-1.2	-1.06	-1.54	-1.03	-1.75	-1.37	-0.91	-1.16	-1.44	-0.98	-1.22	-1.03	-1.44	-1.14	-1.89	-1.54	-1.42	-1.45	-1.11	-0.6	-0.63	-0.9	-1.66
A_23_P94623	PPP6C	1.01	1.05	0.48	1.69	0.67	0.56	0.65	0.9	0.86	1.49	1.03	0.2	1.42	0.73	2.46	1.08	2.13	1.39	0.64	1.4	1.85	1.5	0.74	0.44	1.86	1.47	1.61	1.85	1.49	1.18	1.18		0.87	0.99	1.19	0.72	0.79	1.2	1.66	-0.68	1.52	1.31	2.06	0.74	1.06	0.6	0.38	1.11
A_23_P154306	TANK	1.93	1.36	2.36	1.67	1	2.17	0.83	1.04	1.54	0.23	1.91	1.49	1.55	2.06	0.92	0.93	2	1.67	1.14	1.19	1.16	1.8	1.27	1.47	1.26	1.13	0.47	1.22	0.88	1.39	0.7	0.83	1.48	1.59	0.64	1.06	1.18	1.41	1.19	0.14	0.91	1.03	0.56	1.84	1.45	1.28	1.1	1.43
A_23_P16915	QPCT	-2.33	-3.27	-1.95	-1.51	-2.45	-0.86	-2.6	-2.73	-1.24	-2.79	-2.79	-2.23	-2.51	-2.66	-3.39	-2.9	-2.71	-2.56	-2.98	-2.67	-1.33	-2.58	-2.87	-2.49	-1.93	-2.28	-2.41	-2.05	-2.05	-2.12	-2.35	-2.95	-1.31	-1.89	-2.77	-2.34	-2.7	-2.28	-2.89	-3.24	-2.52	-1.95	-2.33	-2.92	-2.25	-1.5	-1.82	-1.93
A_23_P5339	MGC10993	-1	-0.9	-0.77	-0.41	-1.06	-0.18	-0.87	-1.26	-0.26	-1.76	-0.92	-1.14	-0.49	-0.93	-2.04	-0.45	-1.09	-0.95	-1.25	0.03	-0.79	-0.68	-1.31	-0.1	-0.6	-0.66	-2.03	-2.06	-0.38	-0.91	-1.37	-1.78	-0.66	-0.1	-1.4	-1.18	-1.62	-0.72	-1.15	-1	-1.86	-0.94	-1.69	-1.3	-1	-1.02	-1.03	-1.01
A_23_P46470	ERRFI1	-0.84	-1.11	-1.39	-0.69	-1.25	-0.67	-1.18	0.1	-0.79	-1.29	-1.63	-1.08	-1.14	-0.99	-1.98	-1.19	-0.53	-1.05	-1.53	-1.04	-0.12	-0.68	-0.93	-1.29	-1	-1.21	-1.16	-1.06	-1.27	-0.91	-2.06	-1.54	-0.58	-0.44	-0.71	-1.51	-0.37	-1.09	-0.18	-1.82	-1.23	-0.1	-0.28	-1.27	-1	-0.97	-0.44	-1.64
A_23_P18901	ATG12	-1.3	-1.58	-1.31	-0.77	-1.18	-1.12	-1.38	-0.92	-0.93	-1.42	-1.21	-1.58	-0.98	-1.37	-0.58	-0.85	-1.64	-1.23	-2	-1.33	-1.04	-1.71	-1.3	-1.29	-1.45	-1.26	-0.7	-1.03	-0.92	-1.16	-0.58	-0.94	-0.53	-1.53	-0.59	-1.03	-1.14	-1.28	-1.17	-0.18	-0.55	-0.88	-0.47	-0.98	-1.05	-0.49	-0.73	-0.97
A_32_P211045	DHFR	-1.41	-1.75	-1.49	-1.05	-2.11	-1.58	-1.52	-0.7	-1.49	-0.29	-0.62	-1.87	-1.26	-1.41	0.44	-0.74	-1	-1.65	-1.67	0.24	-1.22	-1.49	-1.55	-0.44	-1.2	-1.35	0.04	-1.59	-1.45	-2.04	0.71	-0.42	-1.3	-1.76	-0.74	-0.76	-1.32	-1.01	-0.07	-1.43	-0.68	-1.39	0.34	-1.78	-1.65	-0.73	-1.18	-1.5
A_32_P147969	LPP	0.26	1.8	1.63	1.54	2.11	1.27	2.54	3.86	1.91	3.54	2.45	2.51	1.72	2.67	1.89	1.53	1.44	1.37	2.97	3.22	1.57	1.67	1.88	0.95	1.92	0.95	0.95	2.06	2.09	1.98	0.23	0.85	-0.39	0.58	1.88	1.28	1.48	2.27	3.13	1.38	1.06	2.37	1.39	2.42	3.1	1.31	1.78	2.44
A_23_P129659	ZNF689	0.16	0.63	0.07	0.57	0.23	0.82	2.19	1.86	0.17	0.13	0.33	0.61	0.02	0.62	0.73	0.44	0.72	0.5	0.6	2.18	0.82	0.38	-0.15	-0.2	0.62	1.13	0.12	0.08	0.93	0.03	0.07		-0.03	1.95	0.04	0.42	0.23	-0.05	-0.25	0.63	0.1	0.45	0.33	-0.18	1.18	0.29	1.11	0.01
A_23_P75310	ARHGAP22	-1.37	-1.41	-0.85	-1.16	-1.6	-1.66	-0.97	-1.24	-1.51	-1.15	-0.47	-0.78	-1.04	-0.56	-1.83	-1.5	-0.81	-0.66	-1.67	-0.7	-0.77	-1.13	-1.12	-1.38	-1.07	-1.29	-0.99	-1.25	-1.21	-1.23	-2	-1.7	-0.73	-1.59	-1.19	-1.56	-1.42	-1.81	-1.29	-0.41	-1.73	-1.69	-1.91	-1.46	-2.04	-0.93	-0.81	-1.01
A_23_P136347	EPS8	0.98	0.85	0.9	0.95	1.53	-0.68	0.43	1.26	-0.39	0.55	0.95	0.35	0.91	0.52	0.78	1.04	-0.75	0.68	0.81	0.86	0.72	-1.15	2.46	-0.03	0.57	0.47	1.6	0.75	1.05	1.12	1.1	2.74	0.83	-0.26	1.17	0.97	1.24	1.94	1.11	0.47	1.09	0.71	1.03	0.3	1.05	0.21	0.7	1.53
A_23_P149476	EFCAB2	-0.58	-1.12	-0.94	0.06	-0.6	-1.34	-1.89	-0.41	-0.23	-1.32	-1.3	-1.96	0.12	-0.21	-0.09	-0.1		-0.74	-2.09	-0.42	-0.61	-1.1	-1.17	-0.4	-0.93	-0.45	-0.02	-0.55	0.23	-0.01	0.72	0.6	-0.32	-0.94	-0.13	-0.86	-0.32	-1.36	-1.61	-1.48	0.47	-0.19	0.66	-0.27	-1.42	-0.23	-0.22	-1.26
A_23_P162547	MYL2	1	0.71	1.44	-0.4	0.56	0.88	1.43	0.55	0.35	2.19	0.81	0.66		1.94	1.02	2.21		0.08	0.54	0.18	0.6	0.5	0.39	0.36	-0.12	0.13	1.02	-0.02	0.19	-0.09	0.7	0.3	0.52	0.88		1.98	1.11	0.38	0.9	0.66	1.86	0.34	0.89	-0.08	0.75		1.01	0.14
A_23_P27994	TYROBP	2.64	2.35	2.32	1.37	2.88	2.25	2.11	3.36	1.49	3.56	2.31	2.84	1.8	2.52	1.6	1.22	2.04	1.84	2.29	3.21	1.59	1.94	2.12	1.28	1.99	2.14	2.4	1.31	1.17	1.47	2.53	2.4	1.21	2.37	2.69	1.7	1.76	1.9	2.27	1.31	2.84	1.6	1.86	2.72	2.18	1.47	2.59	1.65
A_23_P65110	RACGAP1	-2.76	-3.29	-2.72	-2.37	-3.04	-2.5	-2.7	-3.08	-2.03	-3.48	-2.92	-2.92	-3.29	-2.5	-3.85	-3.18	-3.92	-2.9	-3.36	-1.3	-2.93	-2.88	-2.8	-1.31	-2.43	-2.98	-3.5	-3.12	-2.88	-2.62	-3.02	-3.36	-2.46	-2.74	-2.52	-2.52	-2.44	-2.97	-2.48	-3.24	-2.68	-3.11	-2.91	-2.31	-2.65	-1.94	-2.34	-3.13
A_23_P71319	FDFT1	-1.18	-0.91	-1.46	-1.52	-0.98	-1.19	-0.79	-1.15	-1.46	-0.49	-1.37	-1.14	-0.89	-1.27	-0.64	-0.95	-0.55	-1.07	-1.19	-0.69	-0.43	-0.98	-1.12	-0.08	-0.55	-1.02	-0.43	-1.21	-1.17	-1.27	-1.05	-0.68	-1.33	0.23	-1.33	-1.03	-1.27	-0.71	-1	-2.09	-1.25	-0.93	-0.61	-1.36	-0.09	-0.66	-1.41	-1.12
A_23_P423197	RXRA	0.51	0.78	0.28	0.57	0.76	-0.64	0.2	2.21	0.04	2.91	1.06	1.3	0.6	0.9	1.69	0.74	-0.6	0.62	0.7	1.13	0.28	-0.9	0.81	-1.16	0.56	0.12	1.62	0.55	0.95	0.62	1.52	1.56	-1.04	-0.24	0.96	1.77	0.62	0.45	0.92	0.85	0.93	0.33	1.47	0.06	0.63	0.26	-0.09	0.5
A_23_P105264	ETV6	1.36	1.52	1.61	1.57	1.4	1.84	0.96	1.03	1.41	1.11	1.7	1.71	2.19	0.99	0.24	0.89	2.42	1.87	1.67	1.98	1.75	1.45	0.8	1.72	1.77	1.39	0.11	1.49	1.31	1.68	1.04	0.57	1.06	0.73	1.2	1.03	1.09	1.38	1.58	-0.36	0.59	0.76	0.16	1.29	0.96	1.24	0.84	1.72
A_32_P222106	550562	0	0.66	0.53	0.59	-0.09	0.59	0.21	1.17	0	0.17	1.44	0.55	0.11	0.53	1.31	-0.2	1.25	0.26			1.68	-0.39	-0.39	0.37	1.3	0.61	1.11	0.01	0.55	0.22	2.03	0.2	-1.14	0.32	0.77	0.34	0.6	0.06	0.72		1.04	0.5	0.33		0.69	0.62	-0.2	1.5
A_23_P85460	CDKN2C	-0.13	-0.28	0.09	-0.1	-0.56	-0.35	-0.45	0.85	-0.66	2.56	0.56	0.01	-0.47	-0.19	3.98	1.57	0.12	-0.25	-0.65	-0.44	0.61	-0.93	0.28	-0.46	-0.16	-0.07	2.8	0.13	-0.36	-0.63	2.57	1.62	-0.54	-0.59	-0.03	0.88	-0.02	0.33	0.43	0.81	1.65	0.67	1.93	-0.24	-0.68	-0.46	-0.55	0.26
A_23_P208469	PRSS15	-1.2	-0.99	-1.43	-2.02	-1.09	-1.19	-0.74	-1.43	-1.38	-0.53	-1.33	-0.54	-1.14	-0.98	-0.48	-0.77	-0.6	-0.91	-0.93	-1.56	-1.02	-0.49	-0.81	-0.65	-0.86	-1.13	-0.36	-1.04	-0.85	-1.05	-0.46	-0.83	-2.22	-1.19	-0.78	-0.77	-1.02	-1.26	-1.23	-1.09	-1.43	-1.42	-0.79	-1.41	-0.96	-1.6	-1.27	-1.2
A_23_P117782	LARP6	0.66	0.15	0.52	0.63	0.03	0.04	-0.57	0.56	-0.1	1.25	0.35	-0.11	-0.25	-0.14	2.24	0.87	0.05	0.67	0.08	0.06	0.85	0.1	0.71	-1.14	0.19	-0.12	1.93	-0.04	-0.19	-0.09	2.56	1.5	0.18	0.1	0.61	0.44	0.56	0.76	0.33	-0.51	1.78	0.97	2.8	-0.18	-0.66	-0.15	0.27	0.03
A_23_P118392	RASD1	1.14	1.21	1.65	1.91	1.22	1.25	0.97	2.73	1.43	1.9	1.66	0.85	1.37	0.98	3.33	2.27	0.98	1.37	1.17	1.53	1.39	0.92	1.09	0.63	0.86	1.09	2.95	1.54	2.43	1.45	3.53	3.1	1.2	1.11	1.65	1.33	1.14	1.68	1.95	2.02	2.48	2.95	3.48	0.66	1.34	1.59	1.22	2.15
A_23_P204170	A_23_P204170	-1.96	-2.33	-2.21	-1.43	-2.49	-1.95	-2.27	-2.8	-1.83	-3.38	-2.73	-2.98	-1.91	-1.85	-3.15	-1.85	-2.19	-1.96		-3.1	-2.01	-2.21	-2.07	-1.41	-2.07	-1.8	-2.21	-2.12	-2.55	-1.93		-1.42	-0.94	-1.94		-2.27	-2.13	-2.29	-2.08	-1.64	-2.36	-1.73	-2.35	-1.68	-1.76	-1.21	-1.35	-2.02
A_23_P119916	WNT6	1.3	1.28	1.41	0.81	0.64	1.5	0.73	0.24	0.87	0.32	1.29	1.57	0.91	1.17	-0.74	0.34	0.85	1.01	1.1	1.39	0.48	1.21	0.4	0.63	1.2	0.62	-0.05	0.63	0.51	1.14	-0.33	0.74	0.85	1.81	0.35	0.77	1.29	0.61	0.86	-0.09	0.54	0.43	0.08	0.95	0.68	0.88	1.59	0.78
A_23_P218858	ABI3BP	2.44	2.29	1.48	1.6	2.54	1.53		2.75	1.37	1.84	2.43	0.32	0.97		1.15	0.75	0.29	2.35				0.9	1.48	0.17	2.09	2.65	3.1	2.95	2.38	1.11		2.8	1.39		0.61	1.39	2.09	2.89	2.09	0.87	2.8	1.05	2.79	2.21	1.36	2.42	2.41	3.04
A_23_P91423	C20orf112	0.67		0.29	1.38	0.59	0.3	0	1.16	1.59	0.62	0.69	0.2	-0.04	1.02	1.22			1.12		0.62	1.36	0.7	0.39	0.39	1.79	0.48	0.75	2.09	0.73	2.22	1.28	1.28	-0.25	0.29		1.75	0.54	0.86	0.14	-0.86	1.02	0.5	0.74	0.83	0.26	1.64	0.33	1.93
A_23_P135417	GSTA1	1.79	2.06	2.29	1.59	2.27	1.38	-0.39	1.09	1.08	-0.04	2.66	0.33	1.52	1.49	0	2.73	3.09	1.63	3.28	1.79	2.24	0.5	2.69	0.28	2.28	2.08	-0.61	1.76	2.12					1.93	1.46	1.62		1.22	3.05	0.21	2.2	0.78		1.4	0.81	1.37	2.08	0.25
A_23_P203882	MMP19	0.91	0.92	1.07	1.01	0.84	2.24	1.07	3.16	1.6	1.02	1.64	-1.36	0.3	1.44	2.11	1.12	0.37	1.63	1.39	3.97	0.8	1.17	1.11	1.48	2.38	1.67	2.19	1.02	3.09	1.36		0.27	0.05	1.71	1.66	1.25	1.47	1.88	1.5	0.42	2.93	2.29	2.14	2.17	0.88	2.19	2.88	1.64
A_23_P212050	BCHE	-1.95	-1.54	-1.57	-1.97	-1.68	-1.92	-1.81	-1.39	-2	-1.42	-0.89	-2.06	-1.35	-1.77	-1.91	-1.38	-2.66	-2.18	-1.17	-2.26	-2.14	-3.09	-1.54	-2.29	-1.92	-0.71	-1.27	-1.05	-0.9	-1.11	-0.89	-1.09	-1.74	-2.07	-2.42	-1.77	-2.42	-2.18	-1.56	-2.7	-1.14	-1.31	-0.82	-2.53	-1.86	-1.09	-2.23	-0.5
A_23_P113184	FTO	1.09	1.78	0.58	1.15	0.66	1.11	0.51	1.62	1.21	0.37	1.28	1.07	0.98	0.82	-0.29	0.89	-0.01	0.21	1.97	1.19	-0.4	0.19	0.67	0.27	0.7	1.48	0.27	1.19	1.13	2.01	0.82	0.4	0.1	2.23	0.75	0.67	0.8	0.42	0.61	0.27	0.61	1.51	0.89	0.55	1.5	0.96	1.37	0.49
A_32_P158385	COTL1		-1.88	-0.89	-1.75		-1.27	-0.07	-0.08	-1.87	-0.42	-1.03	-1.08	-1.42	-1.46	0.16	-1.37	-0.36	-0.89		-0.22	-0.98	-1.04	-0.72	-1.11	-1.33	-1.2	-0.25	-1.39	-1.36	-1.34	-1.04	-1.39	-0.12	-1.25			-1.36		-0.61	-0.43	-0.92	-1.16	-1.25	-0.81	-1.04	-1.17	-0.62	-0.94
A_23_P139166	SCGB2A1	2.21		3.58	2.42		1.95	1.85	1.77	1.65	2.67	4.51	1.8	3.66	2.07	1.73	2.95	3.11	2.36	4.82	4.06	4.17		3.08	1.63	4.16	2.04	0.59	4.29	5.18	3.73	1.54	-0.39	0.33	2.04	4.91	2.32	4.54	2.13	4.42	2.54	1.18	0.79	1.47	3.74	5.6	3.4	0.47
A_23_P201636	LAMC2	3.34	3.06	2.88	1.86	2.42	3.19	3.02	3.59	2.35	1.71	3.13	3.47	1.32	3.81	0.31	3.16	3.77	3.05	2.96	3.77	2.18	3.38	3.35	3.06	2.52	1.83	0.1	2.35	2.69	2.55	0.12	1.25	3.29	3.29	3.19	2.21	3.24	2.21	3.03	0.82	1.8	3.01	1.01	3.04	2.49	2.56	2.68	1.86
A_23_P202104	PPIF	-1.45	-1.62	-1.23	-1.49	-1.78	-0.82	-0.73	-0.47	-1.21	0.24	-1.19	-0.5	-1.39	-0.46	-0.52	-1.1	-0.43	-1.27	-1.37	0.7	-1.46	-0.5	-1.53	-0.32	-1.07	-1.3	-0.27	-1.82	0.1	-1.73	-0.52	-1.66	-1.4	-0.3	-1.28	-1.46	-1.22	-1.27	-1.02	-1.64	-1.13	-0.94	-1.47	-1.23	-0.62	-0.89	-1.37	-1.65
A_23_P200203	ECHDC2	2.46	2.88	2.81	2.92	2.73	3.05	2.99	3.5	3.11	3.44	3.06	3.81	3.2	2.9	3.85	3.41	4.16	2.77	2.94	3.71	2.7	3.56	3.04	2.46	2.66	2.78	3.28	3.48	3.21	3.28	3.34	2.81	3.58	2.87	3.62	2.46	2.97	2.87	3.1	3.16	2.78	3.82	3.27	3.82	3.46	1.97	3.08	2.82
A_23_P105442	GRASP	1.49	0.79	1.38	1.23	1.75	0.49	0.47	1.05	0.47	2.13	1.32	0.82	0.83	1.03	2.25	1.14	1.46	1.21	1.74	1.33	1.34	0.76	1.51	-0.01	0.93	1.52	2.24	0.81	1.04	0.9	1.49	1.77	1.29	0.78	1.62	0.97	1.27	1.19	1.88	0.62	2.62	0.73	1.87	0.6	0.73	1.66	1.98	1.46
A_23_P200160	CFH	1.89	1.44	3.22	2.7	2.52	2.03	1.57	2.48	2.06	2.82	2.02	0.81	0.8	1.29	2.82	1.37	1.46	2.79	2.88	1.65	2.65	2.18	2.42	0.11	2.54	2.19	3.05	1.03	1.67	1.45	2.89	1.31	0.99	1.22	0.98	2	1.44	1.98	0.91	0.03	2.58	2.09	3.93	1.71	2.18	1.69	2.05	2.36
A_23_P414913	C9orf19	2.25	1.6	2.36	1.69	1.47	2.35	1.13	1.58	1.93	2.38	2.13	1.7	0.63	2.41	1.32	1.27	2.01	1.54	1.73	3.1	2.02	2.16	1.7	1.77	1.57	1.75	1.74	1.17	1.94	1.43	1.52	0.04	2.26	2.17	1.4	1.22	2.04	1.39	1.65	0.89	2.54	1.2	2.39	2.24	1.03	1.15	2.06	1.61
A_23_P24784	TNNI2	-1.38	0.58	1.57	1.17	-0.11	0.81	-0.23	-0.49	0.97	-0.71	0.4	1.41	0.17	0.43	-2.18	-0.44	1.09	0.61	2.03	0.95	0.91	1.66	-0.45	1.2	0.85	0.92	-1.31	0.72	-0.41	1.49	-1.85	-1.66	0.44	0.25	-0.08	0.47	0.07	-0.33	0.61	0.97	-1.12	0.14	-1.72	1.59	1.25	0.42	-0.01	-0.05
A_32_P74964	CDNA		1.75	1.68	2.29	0.84	1.23	0.88	0.54	1.49	1.22	2.21	0.56	1.1	2.32		1.87	1.66	0.29		2.09	0.64	1.61	0.57	0.62	0.8	0.65	-0.36	1.27	1.22	0.97	0.92		0.33	1.46		1.16	2.58	1.41	0.62	1.13	0.86	0.28	0.31			0.86	0.36	-0.24
A_32_P224345	550891	1.96		1.93	1.76	0.66	2.05	2.27	1.47	2.4	0.68	1.1	2.44	1.67	1.65		0.72	3.47	0.6	0.63	3.87	0.31	1.66	0.75	1.69	0.93	2.06		1.5	1.3	0.73		3.19	1.27	2.46	1.29	1.47	2.95	0.61	1.08	0.34		1.58	-1.39	0.48	2.5	1.38	1.13	0.24
A_32_P197744	CDNA	0.06	0.67	0.48	-0.3	0.96	0.58	0.99	1.34	-0.31	1.09	0.27	0.95	0.27	-0.02	0.55	-0.74		0.15	0.6		0.2			1.67	2	0.58		0.12	-0.25	-0.15	-0.27	0.42	0.2	0.06			0.67	0.94	0.27	0.76	1.16	-0.24	-0.17	0.25	0.04	0.44	1.19	0.76
A_23_P56433	ECRG4	3.92	4.76	4.41	2.91	3.28	4.62	4.37	3.96	3.19		3.84	5.29	4.03	3.01	3.82	2.13		2.68	4.86	4.89	2.4	4.2	3.19	3.4	3.29	3.85	3.37	3.88	3.03	3.99	3	3.19	2.37	4.32	4.1	3.51	3.49	2.98	3.57	2.35	3.29		2.86		4.65	2.66	3.38	2.65
A_23_P254733	MLF1IP	-2.99	-3.25	-2.85	-2.33	-3.36	-2.12	-2.68	-3.09	-2.36	-3.05	-3.75	-3.29	-3.59	-2.51	-3.38	-3.06	-2.17	-2.59	-3.23	-0.09	-2.39	-2.28	-2.8	-0.93	-2.49	-3.09	-3.51	-3.23	-3.18	-3.56	-3.7		-3	-2.35	-2.77	-2.21	-2.41	-1.98	-2.51	-3.73	-2.97	-2.42	-3.35	-2.63	-2.58	-1.61	-1.92	-2.65
A_32_P145443	550917	1.38	1.58	0.76	-0.31		0.77	1.62		-0.48	1.95	1.98	1.48	1.82	0.76	2.58	0	1.8	0.48	1.69	1.7	0.36		0.36	0.66	0.23	2.24	1.34	0.86	1.1	1.28	-0.32	2.19	1.41	1.48	1.02	1.04	0.48	-0.02	2	-0.21	0.29	0.9	0.71	0.12	1.11	1.44	1.01	0.57
A_23_P215505	RAPGEF5	1.18	0.81	0.86	1.02	1.25	1.31	1.44	2.94	1.4	1.9	1.88	0.79	1.05	1.98		2.23		1.9	0.73	3.52	1.59	1.39	0.77	0.13	1.43	1.81	2.23	1.16	2.24	2.1	2.42	0.81	1.39	1.13	1.91	1.07	0.86	0.83	3.01	0.98	2.45	0.97	3.1	2.03	2.06	1.4	2.34	1.77
A_23_P160159	SLC2A5	0.02	-0.11	0.07	-0.29	0.76	-0.17	1.01	0.64	-0.44	1.64	0.88	-0.27	-0.28	1.34	0.55	0.57	0.4	-0.38	-0.31	0.74	-0.04	-0.49	-0.56	-0.01	0.23	0	1.83	-0.59	-0.12	-0.17	0	0.72	0.05	0.13		1.37	0.98	0.22	0.66	0.75	1.32	-0.46	0.02	-0.57	0.62	-0.51	0.25	0.81
A_32_P48842	LOC644538	-0.82	-0.85	-0.6	0.24	-0.51	-1.28	-1	-0.17	-0.36	0.06	-0.71	-1.07	-0.48	-0.99	0.26	-0.72	-1.19	-0.79	-0.97	-0.97	-0.81	-1.28	-0.56	-1.57	-0.81	-0.36	-0.15	-1.3	-0.35	-0.81	-0.38	0.96	-0.41	-1.83	-0.47	-0.77	-0.81	-0.61	-1.18	-0.38	-0.08	-0.39	-0.21	-0.93	-1.79	-0.1	-1.24	-0.79
A_23_P80032	APBA2BP::E2F1	-2.15	-2.58	-1.85	-1.81	-2.25	-1.87	-0.93	-2.34	-1.74	-1.78	-2.02	-0.98	-2.07	-1.78	-2.6	-1.9	-1.96	-1.89	-2.29	-0.97	-2.35	-1.9	-2.3	-0.71	-1.61	-2.14	-1.88	-1.98	-1.78	-2.17	-2.39	-1.86	-0.55	-1.77	-1.4	-1.88	-1.45	-2.06	-1.57	0.03	-2.21	-2.28	-1.91	-2.23	-2.41	-1.66	-1.93	-1.78
A_23_P100355	PPP4C	0.12	-1.08	-0.84	-1.54	-1.33	-0.72	-1.11	-1.1	-1.34	-0.17	-1.14	-0.54	-1.02	-1.33	-0.09	-1.04	-0.44	-1.07	-0.95	-2.01	-0.71	0.44	-1.05	-0.51	-0.72	-0.89	-0.75	-0.81	-1	-0.61	-0.97	-1.28	-1.11	-0.13	-0.95	-0.88	-1.27	-0.94	-1.17	-1.35	-0.51	-0.89	-1.2	-1.44	-0.99	-1.09	-0.77	-0.86
A_32_P34444	FHOD3	2.25	1.9	2.61	2.31	1.91	1.33	1.64	1.39	1.27	0.99	2.73	2.09	2.27	1.78	1.51	1.87	2.27	2.27	1.65	1.23	0.93	1.02	1.93	1.1	1.36	1.8	2.12	2.83	1.92	2.08	0.78	2.86	1.53	1.19	1.14	1.55	1.97	2.15	2.1	0.48	1.5	1.06	2.5	0.86	0.94	1.3	2.05	2.46
A_23_P94009	LSM8	-1.21	-1.63	-1.25	-0.38	-1.09	-0.99	-1.06	-0.54	-0.78	-1.2	-1.33	-1.23	-1.2	-0.99	-1.28	-1.04	-1.77	-1.2	-1.81	0.06	-1.27	-1.59	-1.18	-1.08	-1.5	-1.43	-1.1	-1.2	-0.36	-1.11	-0.59	-1.21	-1.19	-1.25	-0.82	-1.01	-0.42	-1.68	-0.6	-1.09	-0.8	-0.9	-0.79	-0.7	-0.7	-0.39	-0.81	-1.25
A_23_P73801	TCEAL1	1.22	0.67	0.89	1.12	1.49	0.79	0.68	0.76	0.65	-0.54	0.64	0.62	0.74	0.55	-0.1	0.88	0.45	0.68	0.2	0.25	0.56	-4.61	1.65	0.38	0.33	0.59	-0.03	0.64	1.2	0.93	0.25	0.05	0.67	1.01	1.09	0.43	0.92	0.73	0.44	-0.5	0.81	0.85	0.25	1.13	1.07	1.4	1.53	0.9
A_23_P354297	CHTF18	-1.67	-1.42	-1.31	-1.35	-1.39	-0.94	-1.34	-1.37	-1.07	-1.93	-1.01	-0.81	-1.32	-1.18	-2.24	-1.97	-0.67	-1.37	-0.86	0.08	-1.11	-0.64	-1.5	-0.69	-1.6	-1.45	-2.44	-1.27	-1.47	-0.9	-1.41	-2.23	-1.98	-1.41	-1.65	-1.52	-1.65	-1.56	-1.72	-1.98	-2.25	-1.87	-2.44	-1.18	-1.4	-1.4	-1.01	-1.43
A_23_P374844	GAL	-3.76	-3.39	-3.02	-2.77	-2.91	-3.13	-2.21	-2.63	-2.45	-3.88	-2.58	-1.64	-2.9	-2.91	-3.12	-3.11	-2.88	-2.66	-3.37	-2.3	-2.9	-3.03	-2.47	-2.54	-2.47	-3.08	-3.12	-2.76	-2.83	-2.76	-3.27	-3.15	-3.28	-3.24	-2.77	-2.74	-2.73	-2.98	-2.7	-2.59	-2.86	-2.5	-3.27	-3.1	-2.41	-1.78	-2.81	-2.12
A_32_P95729	KIAA1794	-2.83	-3.05	-2.71	-2.29	-2.84	-2.53	-2.19	-2.56	-2.43	-2.79	-2.67	-2.53	-2.61	-2.31	-3.12	-3.16	-2.06	-2.63	-2.6	-0.47	-2.2	-2.22	-2.58	-1.41	-2.39	-2.5	-2.66	-2.71	-2.71	-2.54	-3.33	-3.1	-1.7	-2.4	-2.18	-2.36	-2.69	-2.61	-2.24	-0.93	-2.78	-2.88	-2.9	-2.62	-2.71	-1.39	-2.37	-2.39
A_23_P91334	HSPA12B				2.91	2.1		1.87	2.56	3.09	2.92	2.76	1.82	2.74	2	5.32	3.18		3.1		3.08	3.04	3.17	2.84	2.2	2.75	3.23	3.57	2.81	2.45	2.46	4.07	4.64	1.15	3.21	3.21	2.82	2.73	3.38	3.17	1.71	3.55	3.11	4.78	3.52	2.3	2.12	3.31	2.43
A_23_P142974	ARHGAP25	2.1	2.01	2.21	1.73	2.04	1.71	2.52	1.88	1.66	0.96	1.7	1.85	2.08	2.1	2.23	1.41	2.35	2.13	2.35	2.33	1.68	1.51	1.17	1.23	2.33	1.67	1.86	2.45	1.29	1.8	2.26	0.75	0.6	1.92	2.54	1.33	1.64	1.84	1.9	1.41	2.88	1.32	1.44	2.16	1.75	1.8	1.7	1.34
A_23_P217901	F11R	1.63	1.72	1.35	1.82	1.51	2.03	2.44	1.68	1.99	0.65	2.03	2.1	2	1.68	0.05	1.8	0.42	1.46	1.43	2.02	1.35	0.88	1.84	1.65	1.64	1.48	0.24	1.57	1.9	2.18	1.13	0.52	1.41	1.83	2.12	1.56	2.39	1.31	1.64	0.73	0.98	2.25	0.37	2.37	2.08	1.48	2.07	0.88
A_32_P129752	TMEM30B	1.68	2.13	2.02	2.04	2.33	1.88	2.07	1.81	1.91	0.45	1.08	1.94	2.32	1.69	-1.71	1.77	1.95	1.77	1.67	1.35	2.14	1.78	2.07	2.12	2.07	1.99	-0.18	1.83	2.05	2.04	-1.03	0.98	2.24	2.3	3.09	1.76	3.15	1.56	2.56	1.16	0.76	1.78	-1.24	2.78	2.37	1.78	2.22	1.46
A_23_P2705	P2RY5	2.56	2.44	2.12	2.29	2.32	2.37	1.49	1.57	2.21	2.43	1.53	1.59	2.71	1.62	3.1	2.22	2.89	1.83	1.79	1.81	3.24	2.64	2.2	2.59	2.43	2.52	2.48	2.22	1.47	1.52	2.6	2.6	2.93	2.42	1.72	2.32	1.91	2.54	2.12	0.84	2.13	2.14	2.16	1.99	2.11	1.77	2	1.97
A_23_P85240	TLR7	2.22		1.65	1.41		1.03	1.33	1.38	1.57	0.99	2.55	0.21	0.37	2.41	0.56		1.82	0.97	0.39	1.46	1.34		2.09	0.51	0.84	1.38	0.51	1.79	1.69	0.95	1.42	1.74	1.41	2.42		1.75	0.07		1.76	-0.46	2.42	1.57	1.23	1.95	2.17	1.28	2.61	0.11
A_23_P308058	TUSC5	1.94	2.56		0.95	1.69		0.57	2	0.03	4.18	2.31	0.18	0.67	1.33	4.91	3.12	1.79	2.13	1.57	-0.06	3.85	0.24	2.57	0.98	2.28	1.15	4.16	1.69	1.48	-0.53	4.5	2.87	0.33	1.72	4.47	2.54	2.4	2.72	2.75	1.88	3.08	1.77	3.32	0.78	0.44	0.56	1.31	1.55
A_23_P364437	CDH23	0.36	0.65	0.68	0.8	0.42	0.4	0.76	0.29	0.5	1.04	0.92	0.72	0.52	0.47	3.08	0.67	0.37	0.58	1.2	0.36	1.47	1.25	1.1	0.73	0.69	0.22	1.57	0.81	0.79	0.5	0.88	0	0.27	0.75	1.63	0.64	0.96	1.26	0.87	0.82	1.24	0.41	0.88	1	0.97	0.88	0.69	0.64
A_23_P388681	ELAVL1	-0.62	-1.34	-1.11	-0.19	-1.44	-0.85	-1.62	-1.29	-0.26	-1.24	-1.19	-1.3	-0.94	-0.29	-1.11	0.14	-1.33	-1.02	-1.51	-1.99	-0.46	-0.57	-0.97	-0.73	-0.73	-1.11	-0.83	-0.79	-0.42	-0.37	-0.15	-0.72	-0.83	-0.69	-1.01	-0.94	-1.07	-0.89	-0.75	-1.93	-0.56	-0.22	-0.4	-1.08	-0.77	-0.8	-0.99	-1.27
A_23_P500824	SYN1	-0.37	0.49	0.25	-2.92	1	-0.05	0.76	-0.02	-2.49	3.07	-0.74	3.3	-0.63	0.12	0.17	-0.69	-0.1	0.84	0.21	-0.9	-1.78	-0.43	0.91	1.07	0.83	-0.06	1.11	-0.32	-1.21	-0.49	-0.45	1.1	-0.29	-0.13	0.17	0.79	-0.01	0.55	0.99	0.87	0.29	-0.96	-0.63	-0.56	-0.33	-0.44	-0.75	0.07
A_23_P344421	ROBO4	2.49	2.66	2.67	1.99	2.16	1.97	2.15	3.87	1.24	3.22	2.15	2.48	2.36	1.72	3.82	2.42	2.97	1.62	3.09	3.02	2.32	1.25	1.54	1.22	1.63	3.19	2.99	2.43	2.28	1.86	3.07	3	1.06	2.74	3.81	2.19	2.64	2.12	2.36	1.68	3.25	1.46	3.26	1.73	1.66	2.83	1.93	2.78
A_23_P160188	PEX19	1	0.82	0.23	0.24	0.18	0.53	-0.29	0.87	0.08	1.91	1.27	-0.29	-0.09	0.08	2.27	1.44	0.01	0.3	0.52	-0.03	0.63	0.28	0.44	-0.42	0.56	0.42	1.62	-0.34	0.36	0.15	2.79	0.96	-0.95	0.6	0.91	0.75	0.35	0.44	0.38	-0.72	1.45	0.83	2.8	-0.22	-0.31	-0.2	-0.27	0.17
A_23_P116235	MDK	-0.38	-1.07	-1.36	-1.33	-1.01	-1.48	-1.41	-2.08	-1.31	-2.39	-0.98	-1.06	-0.59	-1.06	-3.46	-1.01	-2.04	-1.17	-0.75	-1.69	-1.62	-1.86	-1.29	-2.12	-1.16	-0.99	-2.78	-0.71	-0.94	-0.17	-2.54	-2.02	-1.45	-0.99	-1.47	-1.61	-1.7	-1.78	-1.89	-0.79	-1.88	-1.04	-2.17	-1.72	-0.24	-0.84	-1.14	-1.09
A_23_P137434	RNF11	0.58	0.92	0.39	0.93	0.89	0.19	0.38	1.59	0.79	1.57	0.36	0.28	0.77	0.58	2.06	1.47	1.19	0.49	0.43	0.77	0.78	0.85	0.81	0.29	0.39	1.3	1.95	1.06	1.16	0.81	1.89	1.58	0.76	1.04	1.02	0.79	0.53	0.66	1.02	-0.23	1.44	1.44	1.82	0.52	1.81	1.06	0.7	0.7
A_32_P112100	551188	-0.5	0.49	-0.22	-3.88	0.79	-0.6	0.91	0.04	-3.06	3.81	-1.05	4.26	-0.68	0.21	0.46	-0.51	-0.59	1.1	0.14	-1.69	-2.08	-0.76	1.33	0.92	0.81	-0.26	1.75	-0.3	-1.48	-0.56	-0.22	1.29	-2.57	-0.08	0.29	1.22	0.01	0.56	1.03	0.92	0.82	-0.86	-0.45	-0.84	-0.3	-0.39	-0.87	-0.09
A_32_P175282	551202	0.31	0.4	0.9	-0.4	1.39	0.12	0.48	0.39	-0.3	1.31	0.57	0.77	0.32	0.47	1.73	0.45	0.6	0.15	0.7	0.34	0.33	0.37	0.71	0.23	0.35	0.19	1.03	0.73	0.13	0.28	1.12	0.76	-0.35	0.07	0.98	0.71	0.34	0.44	0.15	0.04	0.76	0.22	0.43	0.14	0.61	-0.08	0.13	0.49
A_32_P116857	PDE11A		0.58	0.76	0.92	0.34	1	-0.7	2.26	0.15		1.35	-0.25	0.39	0.52	3.8	0.15	0.23	1.01	0.34	2.21	0.67	-0.04	0.66	-0.17	-0.74	1.57	2.19	0.3	1.05	-0.3	3.74	2.08	0.5	0.03	0.89	-0.11	0.47	0.39	0.99	-0.44	1.29	0.43	2.19	0.44		0.38	0.1	0.72
A_23_P108082	CREB3L3				-0.24	-1.16		-0.92	-1.23	-1.2	-0.36	-1.34	-1.02	0.06	-0.83	-1.4	-1.03	-0.46	-0.37		-0.95	-0.85	-0.55	-0.98	-0.83	-0.82	-0.83	0.98	-0.88	-1.02	-1.16			0.72	-1.52	0.17	-0.42	-1.32		-0.84	1.45	-0.7	-0.87	-0.47	-1.19	-1.55	-0.27	-0.91	0.06
A_32_P59673	MGC72075	1.36	1.37	1.32	2.15	1.57	1.77	1.5	1.92	2.27	0.74	2.43	0.69	1.98	2.19	1.52	1.47	2.51	1.56	1.27	2.36	2.19	1.62	1.63	2	0.81	1.14	0.66	2.03	1.81	2.42	1.65	0.5	1.95	1.27	1.16	1.15	1.51	1.83	1.49	0.76	0.51	1.83	1.49	2.82	2.37	1.07	1.34	1.44
A_32_P46840	IL17D::LOC729680	-0.05	-1.34	-0.6	-0.6	-1.19	-0.58	-1.52	-1.8	-0.31	-1.79	-0.43	-1.46	-0.91	-0.32	-1.77	0.34	-1.03	-0.72	-0.97	-0.81	-0.79	-0.45	-1.22	-0.2	-1.39	-0.88	-1.23	-0.82	-0.62	0	-0.9	-0.43	-0.56	-0.26	-0.99	-1.29	-1.32	-0.93	-1.44	-1.73	-0.34	-0.9	-1.17	-0.89	-0.74	-0.62	0.03	-0.22
A_23_P146233	LPL	4.66	4.79	4.84	4.55	3.61	4.39	1.33	6.67	2.26	7.43	6.35	-0.83	2.98	4.93	8.39	7.04	5.21	3.89	3.87	4.1	5.39	2.22	5.48	3.7	4.46	4.92	7.02	4.89	4.89	-0.09	8.01	6.93	2.28	3.51	6.65	5.77	5.03	5.35	6.11	5.8	6.5	6.08	6.41	3.86	2.61	1.69	3.95	5.57
A_23_P202881	FEZ1	-1.13	-1.62	-1.26	-1.67	-1.2	-1.87	-1.36	-1.03	-1.65	-0.82	-0.45	-1.23	-1.5	-0.88	-0.99	-1.22	-1.32	-0.99	-1.72	-1.55	-1.35	-1.33	-1	-1.51	-1.73	-1.27	0.04	-1.68	-0.83	-1.76	-0.66	-0.73	-0.86	-1.6	-1.21	-0.89	-1.17	-1.19	-1.15	-1.18	0.03	-1.23	-0.83	-1.68	-2.41	-1.11	-1.08	-0.95
A_23_P212284	WDR51A	-1.82	-2.45	-2.12	-2.37	-2.79	-2.17	-2.15	-2.78	-2.22	-2.91	-2.01	-2.05	-2.15	-2.12	-2.97	-2.04	-2.27	-2.09	-2.1	-0.79	-2.29	-1.97	-2.46	-0.93	-2.19	-2.45	-2.6	-2.37	-2.06	-2.16	-2.26	-2.79	-1.99	-1.96	-2.12	-2.17	-2.53	-2.27	-2.45	-1.3	-2.66	-2.31	-2.51	-3.15	-2.49	-2.03	-2.04	-2.11
A_23_P56759	LOC51315	0.76	0.42	0.84	1.56	0.66	1.14	0.58	1.33	1.38	0.78	1.15	0.21	0.81	0.29	1.44	1.51	1.26	0.42	0.53	0.74	0.92	0.71	1	0.56	0.44	0.47	0.94	1.04	0.81	1.22	1.61	0.78	1.24	0.13	0.96	0.41	0.86	1.2	0.8	0.26	0.47	1.6	2.04	1.7	1.5	1.13	1.44	0.59
A_23_P301247	HIST2H2AC	-1.62	-1.16	-1.58	-1.72	-1.48	-1.94	-0.57	-1.2	-1.98	-0.96	-0.72	-0.78	-1.01	-1.46	-1.5	-0.96	-2.21	-1.21	-0.64	-0.42	-1.81	-2.1	-1.28	-1.51	-1.61	-1.65	-0.79	-1.55	-1.46	-1.28	-0.73	-0.48	-0.2	-2.23	-0.85	-1.12	-1	-1.65	-1.06	0.55	-1.17	-1.24	-0.77	-1.44	-1.95	-1.69	-1.68	-1.25
A_23_P43175	2008-09-10	1.06	0.95	1.12	1.83	1.24	1.2	0.8	1.47	1.36	1.14	0.85	0.57	0.81	0.89	1.66	1.04	2.09	1.04	0.28	0.79	1.44	1.28	1.25	0.94	0.31	1.28	1.56	0.99	1.2	0.77	1.3	1.22	2.04	1.21	1.22	1.33	1.26	1.55	1.32	-0.23	1.05	1.25	1.51	1.51	1.08	1.06	1.06	1.14
A_23_P132760	TRH	0.14	0.16		2.28	-0.09	0.49	0.73	1.07	1.59	-0.18	1.35	0.29	-0.1	1.58	0.31	1.02		1.73	0.17	0.16	0.72	0.69			0.82	0.66	0.37	2.19	1.34	0.62	1.48		0.46		0.1	0.76	0.6	1.14	0.46	1.33	1.11	1	2.29	0.59		0.48	0.03	2.19
A_23_P374104	ANGPTL2	0.81	0.8	0.48	0.14	0.32	0.31	0.64	1.62	0.11	2.14	0.69	0.57	0.42	1.39	2.49	1.62	-0.06	0.45	0.66	-0.11	0.32	-0.36	0.72	-0.33	0.2	1.15	1.94	0.38	0.65	-0.38	2.21	1.1	0.55	0.46	1.12	1.32	0.41	1.24	0.96	0.59	2.41	0.79	1.83	0.42	-0.28	0.39	0.89	1.04
A_23_P168771	KIAA1505	1.08	1.44	0.51	2.03	0.87	0.37	0.55	0.48	0.78	0.94	1.41	0.57	1.72	0.78	2.06	1.58	1.2	0.47	1.42	0.98	2.09	1.06	1	-0.1	1.21	2.09	1.02	2.01	0.92	1.06	0.45	0.48	0.47	0.88	0.63	0.74	0.11	0.28	1.43	0.66	1.76	0.71	1.61	1.36	1.5	1.04	1.31	1
A_23_P212608	CLSTN2		0.81	0.28	0.87	0.74	0.42	-0.1	1.21	0.85	0.87	1.8	-0.35	0.66	-0.03	1.7	-0.04		0.71			1.02	0.15	0.65	0.41		1.11	1.73	1.2	2.19	0.98			1.32		1.26	1.77	1.5	1.57	0.9	0.28		0.98	1.31	0.89	2.07	1.26	0.91	0.66
A_23_P31135	ACAT2	-1.85	-2.05	-2.12	-1.46	-1.83	-1.61	-1.39	-1.93	-1.75	-1.33	-2.11	-1.64	-1.84	-1.44	-1.62	-1.68	-2.08	-2	-2.17	-0.77	-1.77	-2.27	-1.94	-1.36	-1.54	-2.03	-1.47	-2.15	-2.15	-2.02	-1.75	-1.97	-1.16	-1.42	-1.75	-1.7	-1.7	-1.95	-1.83	-1.08	-1.77	-1.77	-1.75	-2.16	-2.15	-0.95	-2	-1.86
A_23_P202435	ADD3	1.01	0.27	0.95	1.49	0.79	0.82	0.61	0.97	1.58	0.82	0.64	-0.56	0.88	0.96	0.75	0.95	0.48	0.45	0.01	-0.04	0.98	0.46	0.18	0.34	0.53	1.37	0.62	1.25	0.59	1.4	1.55	0.86	0.61	1.39	-0.3	0.24	0.44	0.83	0.36	-1.17	1.47	1.43	1.42	1.18	1.72	1.05	1.65	0.55
A_32_P327750	GLUL	0.7	-0.46	0.62	-0.28		0.2	-0.72	-1	-0.01	1.67		-0.72	-0.38	-0.46	3.35	1.73	-1.16	-0.28		-1.56	0.74	-0.42	1.02	-0.54	0.49	0.57	1.72	0.02	0.4	-0.41	2.22	0.52	-0.06	0.6		0.58	1.05	1.56	0.05	-0.17	1.74	0.63	3.23	-0.32	-0.66	-0.04	-0.06	-0.57
A_23_P39265	LYPD3	0.16	0.53	0.33	-1.99	0.62	0.54	1.02	0.01	-1.67	0.2	-0.45	1.42	0.05	0.43	-0.98	-0.62	0.74	0.81	0.49	1	-0.1	-0.05	0.32	0.24	0.72	0.18	-0.46	0.1	-0.8	-0.07	-0.73	0.28	-0.44	0.62	0.42	2.57	0.48	0.1	0.94	0.16	-0.43	-0.25	-0.69	-0.02	0.02	-0.05	0.09	0.35
A_23_P431284	**CDNA	0.47	0.58	0.64	0.93		0.84	0.09	0.02	0.48	2.15	1.14	0.19	0.34	0.47	1.59	0.64	1.13	1.52				0.21	0.82	0.92	1.4	-0.1	1.34	1.37	0.9	0.96	1.13	2.67	0.3	-0.17	0.65	1.21	0.9	0.92	1.04	0.64	1.38	1.01	1.07		0.89	0.53	0.42	1.56
A_23_P94319	KBTBD11	0.48	-0.36	0.79	0.48	0.77	0.54	0.55	1.32	0.37	0.6	0.51	-0.53	-0.93	0.41	1.87	-0.03	0.35	0.11	-0.79	0.87	-0.28	-0.66	0.7	0.25	0.3	0.89	0.49	0.18	0.29	0.14	0.97	1.04	1.33	0.01	1.15	0.44	0.29	0.5	0.6	-0.03	0.94	-0.57	0.53	0.9	-0.44	1.02	-0.6	0.52
A_23_P110234	CSN1S1	1.63	0.92	4.12	1.31	2.74	3.28	0.43	0.94	0	2.92	0.94	0.3	0.17	0.19	1.12	-0.39		-0.1	0.57	0.71	1.5	2.5	0.22	0.3	0.56	1.24	1.19	1.26	0.45	0.29	2.46	1.71	0.95	0.81		0.2	3.37	1.41	1.03	0.7	0.84	-0.08	1.24	2.01	0.61	1.39	0.03	0.79
A_23_P47879	STAT6	1.45	1.36	1.84	1.62	1.09	2.2	1.74	0.01	1.82	1.77	1.47	1.88	1.34	-0.01	1.83	2.13	2.35	1.69	2.01	-0.14	0.75	2.12	2.01	1.46	0.11	1.34	1.48	1.82	1.69	2.07	1.89	1.37	1.54	0.36	1.72	1.6	1.33	1.4	1.59	0.01	1.37	1.46	1.59	1.28	1.14	1.19	1.96	1.88
A_32_P56489	551503	0.47	0.55	0.65	0.07		-0.15	1		-0.74	1.91	2.47	0.91	0.52	1.69	3.91	1.99		0.23	1.44	2.65	0.88		2.35	0.42	0.01	0.95	3.47	0.52	0.4	-0.14	2.59	2.31	-0.43	-0.96	2.22	1.59	1.16	0.74	2.67	1.21	2.28	1.27	2.25	0.96	-0.97	0.51	0.15	1.65
A_32_P190682	551504	0.94	1.86	1.55	1.6	1.85	1.53	1.56	1.98	1.95	1.71	1.64	2.23	1.24	1.82	1.76	0.84	1.44	1.08	1.38	3.21	1.8	1.67	2	1.62	1.44	0.71	0.85	1.67	1.36	1.79	1.26	2.04	2.32	0.29	0.9	1.12	1.74	1.65	1.54	0.37	0.53	1.21	1.05	2.06	2.03	1.31	0.89	0.6
A_32_P227870	CDNA	1.07	0.4	0.47	0.57	0.21	0.61	0.53	0.25	1.67	0.95	0.53	-0.12	-0.27	0.18	1.38	0.18	1.13	0.22	0.1	0.73	0.64	0.73	0.09	0.73	0.44	0.22	1.26	-0.18	0.37	1.21	1.75	0.12	0.61	0.61	0.51	0.15	1.11	0.84	-0.18	1.08	0.74	0.64	1.43	1.16	1.09	0.85	0.76	0.21
A_23_P156788	STX11	0.25	0.13	0.07	-0.69		0.01	0.23	0.73	-0.42	0.94	0.5	0.27	0.21	-0.54	2.38	0.19	0.42	-0.6	0.19	-0.25	0.39		0.06	-0.21	0.51	0.35	1.86	0.33	0.21	-0.07	0.81	1.62	0.16	0.05	0.63	0.38	-0.14	0.69	0.34	0.39	1.3	-0.1	0.41	-0.36	-0.04	0.55	0.07	0.17
A_32_P83203	ALS2CR19			0.6	0.56	0.69	0.56	1.87	1.23	0.37		0.64	0.5	1.25	0.32	0.51	-0.28		-0.04	1.09		-0.27	0.62		-0.64	0.13	1.58	-0.11	1.5	0.29	0.58	1.75	2.76	0.23	0.33	0.96	0.05	-0.22	0.9	0.46	0.56		0.23	0.21	0.33	0.87	1.45	0.52	1.12
A_23_P151805	FBLN5	2.67	1.86	2.94	2.42	2.65	2.62	1.14	2.73	2.06	2.98	2.81	1.19	1.62	2.54	2.63	1.78	0.8	2.38	2.84	1.98	2.12	2.17	1.9	0.97	2.31	2.59	2.99	2.12	2.02	2.78	2.66	3	1.44	2.31	2.23	1.83	1.63	2.41	2.07	1.18	3.38	2.72	2.4	2.31	2.48	1.7	2.59	2.65
A_23_P56197	CRLF1	-3.13	-2.4	-2.17	-2.35	-1.93	-2.37	-2.6	-3.25	-2.16	-2.26	-2.16	-2.74	-2.83	-1.62	-2.82	-2.59	-2.9	-3.3	0.16	-1.43	-2.46	-1.24	-2.79	-2.75	-2.38	-1.93	-2.16	-2.01	-2.81	-1.17	-1.4	-2.52	-2.06	-1.48	-3.12	-1.77	-2.49	-2.62	-1.86	-2.07	-0.63	-2.55	-1.81	-2.15	-1.33	-0.56	-1.28	-1.62
A_32_P48526	551572	1.17	1.66	1.66	2.75	2.05	2.11	1.32	1.23	2.64	0.67	2.19	0.6	2.2	1.09	1.51	1.73	1.97	1.24	1.24	1.6	1.36	1.35	1.18	0.83	1.05	2	1.07	2.55	2.42	1.78	2.13	1.86	1.35	1.35	1.5	1.13	0.88	1.33	2.09	0.5	0.95	1.48	1.61	1.8	1.64	1.38	2.02	1.65
A_23_P313568	NCOA3	-0.72	-1.34	-1.43	0.37		-1.8	-1.06	-0.01	-0.48	-0.69	-0.8	-1.21	-0.76	-0.26	-1.85	-0.16	-1.84	-0.44	-1.35	-1.04	-0.18		-0.27	-0.92	-0.01	-0.8	-1.31	-0.88	-0.85	-0.31	-0.74	-0.73		-1.53		-0.78	-0.63	-0.5	-0.85		-0.73	-0.2	-0.68	-0.79	-0.93	-0.55	-1.09	-0.49
A_23_P334864	MGC39518	0.87	0.59	0.8	0.95		0.6	0.38	1.31	1.48	1.03	0.36	0.39	0.34	0.2	1	1.25	-0.38	1.01	-0.22	0.07	-0.07		0.46	0.74	1.34	0.27	0.42	0.35	0.75	0.58	1.12	0.37	-0.2	-0.07	0.35	0.57	1.47	0.73	0.47	0.87	1.36	0.48	1.86	1.96	1.33	1.01	-0.6	0.76
A_23_P62021	THBS2	-1.38	-2.3	-1.98	-1.52	-1.57	-1.99	-0.7	0.04	-1.06	-0.96	-2.03	-3.38	-3.27	-0.74	-1.25	-0.88	-2.49	-1.83	-2.51	-1.39	-1.72	-2.25	-1.62	-2.38	-1.8	-1	-0.95	-1.96	-0.84	-1.61	-1.35	-1.61	-0.73	-1.47	-1.24	-1.23	-1.29	-0.69	-1.09	-1.72	0.8	-0.12	-0.55	-0.94	-2.37	-0.62	0.24	-1.54
A_23_P257971	AKR1C2	-0.36	-0.51	-0.66	-0.1	-0.96	-0.84	-1.35	2.33	-1.99	2.92	1.69	-2.16	-1.67	-0.78	2.99	2.34	0.99	-0.41	-0.47	-0.47	1.01	-2.15	0.76	-1.97	-0.63	0.72	3.04	0.56	0.55	-2.38	3.5	2.42	-1.16	-0.53	1.59	0.82	-0.15	0.56	1.34	1.2	2.05	1.59	2.79	-1.45	0	-0.35	-0.76	1.27
A_23_P41528	KSP37	0.97	-0.26		1.14	0.31		-0.61	0.82	0.36	2.24	0.63		-0.12	-0.55	4.31	0.31		-0.27	0.73	2.15	-0.07		0.76	-0.38	0	1.8	2.62	0.79	-0.49	-0.47	2.92	2.48	0.21	-0.24	0.94	2.03	0.22	-0.01	0.33	1.33	1.82	0.74	3.95	-0.1	0.17	0.9	2.01	0.02
A_23_P212354	CCR2	0.52	-0.79	0.04	0.56	-0.02	-0.33	-0.8	-1.27	0.05	-1.08	-0.81	-1.12	-1.17	-0.93			-1.31	-0.15		-1.52	-0.08	-0.77	-0.56	-1.12	0.26	-0.54	-1.24	-0.37	-0.14	-0.81	-1.22		-0.31	-0.92	-0.77	-1.2	-0.69	-0.54	-0.76	-1.5	-0.22	-0.49	-1.01	0.36	-0.52	0.22	-0.17	-0.78
A_23_P29282	NPTXR	0.07	0.25	0.32	-0.14	0.05	0.05	1.2	0.4	-0.02	0.19	0.42	0.71	1.04	0.39	0.36	1.07	0.57	0.61	0.55	0.47	2.16	-0.12	0.27	0.11	1.05	0.18	0.06	1.68	0.25	0.76	0.19	0.48	-0.27	0.6	0.12	0.11	1.18	-0.1	0.35	-0.33	0.12	2.08	0.84	-0.14	0.58	0.04	0.32	0.26
A_23_P123727	ZCCHC6	1.09	1.06	0.97	1.29	1.32	1.17	0.9	1.15	1.29	0.67	1.01	0.12	1.28	1.47	0.64	1.17	1.9	0.81	0.66	0.86	0.95	1.39	1.11	0.59	0.42	0.93	0.77	1.07	1.3	1.2	1.16	0.99	0.79	0.88	0.77	0.9	0.76	0.69	1.2	-0.26	0.54	1.16	0.88	1.28	1.57	0.92	0.87	0.74
A_23_P94030	LAMB1	-0.72	-1.36	0.07	1.26	-0.91	-0.51	-0.49	-0.1	0.98	1.11	-0.76	-1.24	-1.25	-0.06	0.65	0.23	-1.93	0.66	-0.39	0.1	0.23	-0.07	-1.33	-0.85	0.01	-1.15	0.32	-0.59	-0.57	-0.08	0.8	-0.06	-0.08	-0.41	-0.97	-0.4	-0.28	0.35	-0.6	-0.43	1.05	0.47	0.65	-0.29	-0.44	0.08	-0.55	-0.69
A_32_P181107	LOC92482	2.46	2.39	2.75	2.02	1.88	3.31	2.65	1.76	3.35	1.56	2.41	2.52	2.18	2.77	0.89	1.25	3.07	2.54	2.49	4.1	1.86	3.15	1.54	3.01	1.72	2.49	0.72	1.93	2.02	2.59	1.11	0.57	2.62	2.71	1.41	1.67	2.87	1.76	1.8	1.1	1.24	2.9	0.8	3.07	2.45	1.9	2.07	1.6
A_23_P55649	FPRL1	0.31	-0.12	1.15	0.23	1.35	0.7	0.62	0.91	0.23	0.81	1.22	0.12	0.01	1.59	0.84		0.53	0.3		0.57	1.82	0.54	1.5	-0.34	1.45	1.07	1.26	0.61	0.18	0.56	0.83		0.52	0.24		0.12	0.75	0.21	0.34	-0.39	1.4	0.57	1.16	0.48	0.83	1.22	0.97	0.41
A_23_P207811	PAIP1	-0.01	0.28	0.17	0.89	0.41	0.84	0.38	0.6	0.54	-0.29	0.05	0.39	0.41	-0.07	-1.09	-0.01	1.28	0.1	0.1	1.05	0.42	0.4	0.47	0	0.08	0.51	-1.71	0.31	0.14	0.28	-1.74	-0.98	0.61	0.83	0.38	-0.14	0.21	0.57	0.31	-1.01	-1.22	0.44	-2.11	0.52	0.57	0.27	0.25	0.1
A_32_P524014	UTRN	1.22	1.96	2.21	1.86	2.06	1.37	1.13	1.95	1.31	2.01	2.41	1.33	1.95	1.72	2.36	2.12	2.44	1.6	1.4	1.72	1.56	1.54	2.1	1.57	1.53	1.87	2.7	2.07	2.28	2.03	2.42	2.7	1.49	1.39	2.17	1.94	1.81	1.74	2	1.21	2.14	1.44	2.29	2.19	1.54	1.39	1.51	2.61
A_23_P42335	FANCE	-0.37	-0.85	-0.6	-0.79	-0.77	-0.62	-0.83	-0.47	-0.9	-0.41	-0.59	-0.45	-0.91	-0.81	0.69	-0.35	-0.39	-0.84	-1.24	-0.22	-0.68	-0.93	-0.56	-1.08	-0.66	-1.04	-0.42	-0.72	-0.96	-1.16	-0.24	-0.46	-0.26	-1.18	-1.02	-0.09	-0.28	-0.41	-0.48	-0.8	-0.36	-1.06	-0.1	-0.62	-1.89	-0.93	-0.97	-1.4
A_23_P80551	C3orf41	-0.37	-0.7	0.4	-1.12	-0.79	-0.21	0.19	-0.3	-0.7	-1.8	-0.79	-1.14	-1.9	-0.03	-1.38	0.23	-0.74	-0.08	-0.18	0.77	0.45	-1	-0.68	0.8	-0.72	0.28	-1.11	-1.02	-0.25	-1.1	-0.37	-1.76	-0.14	-0.3	-0.17	-0.51	0.12	-2.23	0.16	0.25	-0.9	-0.39	-0.47	0.81	-1.09	0.13	0.63	-0.6
A_23_P399255	RNF182	-2.9	-3.01	-2.97	-2.31	-2.48	-2.96	-1.98	-2.47	-2.17	-3.25	-2.74	-2.55	-2.45	-2.11	-2.93	-2.26	-2.86	-2.81	-3.58	-2.62	-2.36	-3.56	-2.23	-3.13	-2.92	-2.83	-2.32	-1.99	-1.97	-2.02	-2.01		-1.35	-3.27		-2.88	-2.33	-3.12	-2.22	-1.36	-2.32	-1.92	-1.97	-3.34	-2.28	-2.17	-2.34	-2.42
A_23_P88849	RRAD	1.11	0.96	2.28	0.51	2.2	0.63	0.54	1.66	0.24	1.97	0.92	0.8	0.47	0.48	0.4	0.8	0.86	0.78	2.26	2.06	0.83	0.97	1.87	0.12	0.97	1.22	1.53	0.7	0.88	0.36	0.33	0.86	-0.09	0.5	1.62	1.32	0.88	0.41	1.64	0.54	3.25	0.21	0.96	1.64	1.08	0.89	0.56	1.06
A_23_P58266	S100P	-5.2	-3.81	-2.84	-4.11	-2.66	-4.06	-2.66	-3.92	-3.94	-4.5	-3.52	-2.78	-3.85	-3.66	-3.92	-4.02	-3.55	-3.6	-3.17	-3.3	-3.53	-3.88	-3.03	-3.31	-3.4	-3.79	-3.48	-3.49	-3.75	-3.56	-4.44	-4.72	-3.51	-4.09	-2.71	-3.41	-3.59	-3.58	-2.8	-3	-3.35	-3.41	-3.78	-5.31	-3.38	-2.08	-3.6	-3.56
A_32_P183983	CDNA	0.71	0.98	0.6	0.63	1.97	0.68	0.69	1.35	1.04	1.96	0.82	0.68	0.86	1.02	1.97	0.29		0.96	1	1	1	1.19	1.02	1.66	1.28	0.64	0.05	1.01	0.3	1.2	0.31	2.48	0.34	0.65		1.43	0.83	0.82	0.98	-0.03	0.75	0.69	0.68	2.48	0.93	1.17	1.4	1.23
A_23_P168747	LUZP5	-1.9	-2.42	-2.15	-1.66	-2.42	-2.08	-2.33	-2.41	-1.54	-2.61	-2.13	-2.43	-2.24	-2.31	-2.61	-1.75	-1.98	-2.19	-2.7	-1.4	-1.91	-1.49	-2.41	-1.39	-0.21	-2.01	-2.06	-2.13	-1.91	-2.71	-0.26	-2.05	-1.47	-2.1	-2.15	-2.22	-2.31	-1.39	-2.1	-2.75	-2.24	-2.08	-2.74	-2.54	-2.17	-1.03	-2.03	-2.14
A_23_P122724	VNN2	0.46	0.63	1.9	0.69		0.38	0.54	0.56	-0.06	0.68	0	0.07	-0.41	-0.14	0.46	-0.25	0.51	0.47	0.69	0.43	0.2		0.71	-0.62	-0.16	0.59	0.76	-0.1	0.43	0.35	-0.24	-0.45	0.03	0.49	0.62	-0.28	0.07	0.29	0.02	0.57	0.44	0.05	0.57	-0.64	2.04	0.8	0	0.55
A_23_P150979	SBEM	5.02	3.49	4.65	2.33		4.62	4.86	6.58	5.76	7.12	5.61	6.54	6.43	5	-0.78	7.14	8	5.28	6.28	7.57	3.37	6.06	1.9	4.5	5.13	5.81	-1.57	6.68	5.22	6.22	-0.76	2.82	3.92	5.9	5.03	5.27	5.57	4.67	1.18	5.13	3.35	7.14	-0.8	5.63	6.89	1.19	5.93	2.05
A_23_P150053	ACTA2	3.99	4.41	4.24	3.51	3.47	4	4.01	4	3.46	4.43	4.35	5.09	4.17	3.96	1.56	4.37	5.01	3.64	4.47	4.63	3.02	4.36	3.22	3.61	3.43	4	3.17	4.41	3.68	4.61	2.16	3.51	4.16	4.09	5.03	3.24	3.64	3.64	3.88	2.93	4.03	4.29	2.38	4.35	4.17	1.92	3.46	3.96
A_23_P13753	NFE2	-3.48	-3.52	-2.1	-3.3	-1.53	-3.87	-2.78	-3.93	-3.13	-3.59	-3.48	-2.99	-3.17	-3.43	-3.93	-4.02	-3.87	-3.57	-3.06	-3.23	-3.35	-3.63	-2.46	-3.42	-3.06	-3.54	-3.37	-2.85	-3.31	-3.35	-3.71	-3.74	-2.21	-3.73	-1.5	-2.6	-3.45	-3.34	-3.34	-1.6	-2.95	-4.11	-3.46	-4.38	-2.5	-1.9	-3.3	-3.66
A_23_P218774	RAC2	0.17	-1.04	-0.39	-0.6	-0.12	-0.69	-0.92	-1.04	-0.33	-1.63	-0.95	-0.71	-1.07	-0.61	-2.72	-1.67	-1.36	-1.18	-1.06	-0.49	-1.74	-0.88	-0.9	-1.58	-0.38	-0.66	-1.57	-0.8	-0.86	-1.11	-1.65	-2.03	-1.58	-0.51	-0.91	-1.47	-1.19	-0.89	-0.99	-2.22	-1.07	-1.12	-1.91	-1.41	-0.56	-0.07	-0.64	-0.99
A_23_P21363	AHNAK	0.69	0.66	0.3	1.83	0.84	1.07	0.37	1.77	0.59	1.34	1.28	1.07	1.1	0.36	2.67	1.82	1.78	1.27	0.78	0.68	1.23	0.52	1.12	0.22	0.64	1.5	1.66	1.39	1.27	0.89	2.33	1.25	0.8	1.03	2.09	2.04	0.4	0.66	1.34	1.17	1.06	1.27	2.06	0.59	-0.09	0.35	0.04	1.44
A_23_P69293	CHDH	1.21	1.92	0.71	0.43	2	0.75	1.1	0.65	0.8	0.53	1.09	1.72	1.39	1.08	-0.54	1.48	1.23	1.61	1.7	0.23	1.01		1.74	1.6	1.59	1.51	-1.55	1.59	1.87	1.23	-0.66	0.5	-0.65	0.94	1.03	1.01	1.22	1.22	1.11	0.17	-0.6	0.75	-0.97	0.61	0.9	0.37	0.13	1.17
A_23_P502413	SERPINB4		-1.17	-0.86	-0.6		-1.11	-0.3	-0.92	-0.59	-1.73	-0.17	-0.77	-0.73	-0.15	-1.17	-0.34	-0.9	-0.59	-1.38	-1.03	-0.5	-1.55	2.03	-1.31	-1.16	-1	-1.15	-0.79	-0.45	-0.65	-1.11	-1.19	-1.21	-1.77		0.26	-1.17		-0.6		-0.45	-0.67	-0.34		-0.68	-0.49	-0.86	0.25
A_32_P134427	ANKRD20A1::LOC391269				2.21		0.3	-0.47	0.29			-0.12	-1.2	-0.17	0.25	-0.1	-0.14		-0.39				0.14	-0.62	-0.55	0.82		-1.12	0.42	0.94	0.6		0.85	-0.55	0.74		0.07	-0.55	-0.09	1.05	-1.64	0.81	1.44	0.25	0.63	0.18	0.14	0.27	0.12
A_32_P209230	CITED4	3.1	2.98	2.85	2.58	2.12	3.58	2.56	2.34	3.39	2.95	3.31	3.06	2.8	2.5	1.13	2.06	3.35	2.6	2.76	3.03	2.88	3.49	1.85	2.82	3.05	2.75	1.32	1.89	2.6	2.52	2.06	1.08	2.21	3.25	2.37	1.85	2.59	2.45	2.84	1.69	1.23	1.28	0.99	2.32	2.27	1.96	2.56	1.53
A_32_P206175	552035	0.4	0.39	0.45	-2.5	0.53	0.53	0.98	0.37	-1.89	1.54	-0.37	2.32	-0.06	0.34	0.09	-0.85	-0.24	1.01	0.47	0.03	-0.54	-0.64	1.18	1.24	0.66	0.03	0.36	0.05	-1.32	-0.33	-0.72	0.78	-0.18	0.47	0.29	0.53	0.55	0.36	0.68	-0.03	0.6	-0.37	-0.6	-0.14	-0.65	-0.4	0.01	0.25
A_23_P354326	FLJ31713		-1.07	-0.97	-1.93		-0.94	-0.97	-0.54	-1.69		-1.35	-0.49	-1.42	-0.33	-0.73	-1.36		-0.23	-1.11	-0.56	-1.26	-0.7	-1.19	0.54	-0.46	-1.06	0.22	-1	-1.44	-1.29	-1.83	-0.21	-0.62	-0.88		-1.18	-1.19	-0.77	-0.49	-0.33	-0.36	-1.18	-1.45	-0.34	-1.48	-0.1	-0.81	-0.88
A_32_P69938	RP11-262H14.4	1.52	2.35	1.83	2.03	2.98	1.77	1.78	2.02	2.83	1.46	1.89	1.37	2.6	2.05	1.87	1.17	0.61	1.3	1.34	0.75	1.38	2.55	1.57	2.26	1.47	1.93	1.69	2.59	1.39		2.18	0.8	0.52	1.72	1.11	1.85	1.45	1.78	1.97	1.29	1.27	2.26	1.72	2.75	2.56	1.72	3.26	2.53
A_23_P36658	MGST1	0.24	0.1	-0.01	0.41	-0.23	0.1	0.41	1.65	-0.4	2	1.22	-0.54	0.2	0.53	3.17	2.32	0.49	0.25	-0.19	0.09	0.77	0	0.73	0.3	-0.08	0.7	2.47	0.8	1.12	0.67	3	2.41	-0.01	0.46	1.7	0.85	0.76	0.49	1.35	1.11	2.31	1.78	2.23	0.31	1.34	0.56	0.14	0.77
A_23_P35035	EDG7	0.11	0.05	-0.33	0.48	-0.48	1.86	1.45	-0.44	0.26	-0.52	0.91	-0.25	0.19	-0.19	-0.52	0.51	0.35	-0.21	0.4	1.42	0.04	0.19	0.71	1.02	0.11	0.9	-0.53	0.52	-0.02	1.56	0.3	0.43	0.14	1.09		2.03	0.75	0.2	1.33	0.2	-0.45	0.02	-0.35		0.55	0.83	0.14	-0.33
A_23_P29005	SAMSN1	-1.52	-3.5	-2.25	-2	-1.93	-2.98	-2.95	-2.46	-2.87	-3.05	-2.7	-3.58	-2.88	-2.4	-3.36		-2.64	-2.47		-3.59	-2.25	-3.31	-2.47	-3.09	-2.31	-2.32	-1.87	-2.38	-3.03		-2.08	-2.33	-1.19	-3.18		-2.76	-2.84	-2.49	-2.69	-2.53	-1.25	-2.8	-2.26	-2.71	-2.39	-0.97	-2.11	-2.91
A_23_P156445	DDX43	0.85		0.62	0.72	-0.43	-2.32	0.19	-1.58	-0.28	-1.48	0.93	-0.05	-0.75	-0.86	-0.39	0.9		-0.25			1.5	1.2	-0.8	-1.19	-1.3		-0.05	-0.9	-0.9	-1.16	1.59	-0.05	0.12	-0.48		0.51	0.13	0	-0.77	0.59	-0.65	-0.43	1.43	1.33	-1.84	-1.55	-0.43	-1.04
A_32_P222362	CDNA	0.78	0.56	0.6	1.14	0.67	0.85	0.44	0.76	1	0.19	1.71	0.23	1.1	0.65	0.62	1.24	0.22	1.06	0.98	1.5	0.35	0.41	1.08	0.02	0.51	0.34	0.58	0.63	1.74	1.75	0.61	0.26	0.42	0.56	0.6	0.61	0.61	1	0.31	1.11	0.68	0.7	1.2	0.85	0.88	0.94	0.84	0.76
A_23_P9485	ORM2	-2.99	-2.9	-2.79	-2.64	-2.9	-3.03	-2.03	-3.13	-2.66	-2.91	-2.61	-2.05	-2.39	-2.69	-3.23	-2.65	-3.09	-2.68	-2.89	-2.99	-2.69	-3.3	-2.59	-2.74	-2.61	-2.69	-2.61	-2.63	-2.53	-3.02	-3.07	-2.83	-1.98	-3.14	-2.37	-2.59	-2.7	-3.02	-2.29	-1.42	-2.46	-2.74	-2.91	-2.7	-2.85	-1.86	-2.77	-2.43
A_23_P86461	A_23_P86461	1.99	1.22	1.5	1.05	0.96	1.36	1.42	2.85	1.64	2.62	2.98	0.07	1.99	1.59	2.48	1.65	0.84	0.85	2.38	2.53	1.68	0.84	1.83	0.51	0.69	1.48	3.06	1.92	2.22	1.65	2.98	1.56	1.09	1.37	3.58	1.19	1.81	2.81	2.15	1.57	2.71	1.61	2.19		0.88	1.9	2.35	2.13
A_23_P169494	ORM1	-2.87	-3.38	-3.19	-3.36	-3.16	-3.29	-1.98	-3.73	-3.19	-2.85	-3.2	-2.57	-3.04	-3.08	-3.19	-3.26	-3.28	-2.68	-3.14	-3.27	-2.57	-3.15	-2.72	-2.34	-2.68	-3.14	-2.91	-2.84	-3.14	-3.11	-3.31	-3.08	-2.62	-3.34	-2.67	-2.37	-2.54	-3.16	-2.6	-1.74	-2.85	-3.13	-3.16	-3.32	-3.2	-1.51	-2.86	-2.68
A_32_P98423	C5orf13			-1.1	-1.11		-0.7	-1.14	-2.39	-1.05	-2.12		-2.71		-0.84	-1.23	-0.56	-2.21	-0.91		-1.24	-1.88	-0.67		-0.88		-1.2	-0.91		-1.78	-1.37	-1.02	-1.44	0.28	-0.69		-1.35	-0.99		-2.22	0.95	-0.62	-0.87	-1.01	-0.54	-1.24	-1.05	-0.65	-1.42
A_23_P135857	EIF2AK3	0.56	-0.02	0.39	1.23	0.6	0.27	0.3	0.25	1.64	-0.46	0.15	-0.76	0.42	0.36	-0.83	1.51	0.18	0.22	-0.03	0.21	0.63	0.26	0.44	0.84	1.1	0.82	0.04	1.3	1.2	1.47	1.02	-0.34	0.73	0.56	-0.1	0.32	0.72	0.31	0.22	-0.61	0.49	1.16	0.51	0.54	0.58	0.43	0.47	0.24
A_23_P45059	DOCK1	1.28	1.39	1.32	1.67	1.68	1.37	0.82	1.55	1.49	0.88	1.68	0.73	1.6	1.32	1.13	2.08	1.24	0.78	1.48	1.58	1.25	1.1	1.39	1.02	0.71	1.6	1.04	1.51	1.61	1.92	1.8	1.8	1.26	1.09	1.31	1.17	1.11	0.86	1.19	0.01	1.31	1.48	1.51	1.35	1.61	0.83	1.41	1.59
A_23_P131611	TTC30A	0.43	0.78	0.6	0.81	0.84	0.41	0.71	1.12	0.4	-0.06	0.68	0.59	0.47		0.92				0.33		0.24	1.06	0.87	0.95	0.83	0.52	-0.04	0.22	0.97	1.55	1.47					0.72	1.59	1.05	0.29		2.04	0.42	1.32	0.7		0.91	0.92	0.76
A_23_P163099	POLE2	-2.01	-2.44	-1.84	-0.78	-1.83	-2.05	-1.28	-1.33	-0.84	-2.34	-1.79	-1.56	-1.9	-1.28	-2.34	-0.99	-2	-1.44	-2.49	-1.44	-1.45	-2.14	-1.49	-1.01	-1.01	-1.55	-2.08	-1.58	-1.07	-0.91	-1.59		-0.98	-1.61		-1.17	-1.78	-1.68	-1.67	-1.99	-2.16	-0.32	-1.26	-2.6	-1.93	-0.9	-1.4	-1.45
A_23_P91850	FNDC6::IL20RB		-1.73	-1.56	-0.78	-1.31	-1.59	-1.53	-0.91	-0.67	-1.59	-1.4	-2.54	-1.23	-1.17	-1.12	-0.92	-0.91	-1.08	-1.42	-0.73	-0.58	-0.94	-1.16	-1.14	-1.02	-0.76	-0.48	-1.09	-0.75	-1.22	-0.36	-0.88	-0.69	-1.63	0.42	4.05	-0.95	-1.1	-0.62	-0.55	-0.52	-1.1	-0.37	-1.47	-2.05	-1.43	-0.99	-0.68
A_23_P254165	RAI2	3.6	3.47	3.26	3.27		2.5	1.93	3.77	2.72	2.99	3.31	2.62	2.45	2.29	3.23	2.86	2.87	2.31	3.2	3.32	2.47	2.15	3.28	1.03	1.55	2.61	3.08	2.04	3.76	3.17	3.45	2.13	0.98	3.14	3.25	2.56	3.57	2.75	2.27	1.93	2.85	3.35	4.07	3.41	3.98	2.68	2.44	2.33
A_23_P163087	NID2	-1.49	-2.31	-1.42	-0.87	-2.19	-1.67	-1.62	-1.55	-1.02	0.28	-1.21	-4.08	-2.28	-0.41	0.58	-0.11	-2.64	-1.67	-2.04	-0.97	-0.94	-2.29	-1.95	-1.7	-1.86	-0.67	0.21	-1.13	-1.88	-1.48	1	-0.27	-0.24	-1.7	-0.64	-1.35	-1.25	-0.86	-1.12	0.62	0.91	-0.67	0.38	-0.15	-1.22	-0.61	-0.16	-0.92
A_23_P370514	A_23_P370514	0.27	1.27	1.13	1.72	1.2	1.5	0.23	0.9	1.45	0.3	1.5	0.45	0.73	1.19	1.53	1.06	1.57	2.26	0.74	1.62	1.12	1.52	0.93	0.99	0.42	0.38	-0.4	1.88	1.09	0.29	1.1	2.21	0.55	0.51	0.67	2.19	1.27	1.38	1.99	0.87	1.9	1.04	3.42	2.61	0.8	1.13	1.99	1.35
A_23_P87379	PDE2A	0.31	0.24	0.25	-0.31	0.07	-0.55	0.56	0.34	-0.67	2.65	-0.5	0.54	-0.33	0.38	2.99	0.3	0.35	1.31	-0.11	-0.27	1.56	0.51	0.8	0.5	1.82	0.48	2.17	0.21	0.45	0.29	1.53	0.34	-0.56	0.14	1.03	1.12	-0.31	1.98	0.36	0.36	1.6	-0.02	1.36	0	-0.81	0.09	-0.17	-0.22
A_23_P151120	BAT3	-1.5	-0.77	-0.43	-0.99	-0.1	-0.77	-0.26	-1.79	-0.92	-1.42	-0.57	-1.3	-0.68	-1.2	-1.59	-0.23	-1.23	-0.4	-0.89		-1.17	-1.22	-0.61	-0.68	-1.75	-0.7	-0.55	-0.3	-0.76	-0.28	-0.89	-1.08	-0.3	-1.3		-0.64	-0.68	-1.18	-0.26	0.68	-0.6	-0.61	-0.19	-0.49	-0.77	-0.98	-0.71	-0.54
A_32_P201521	TMEM97	-1.49	-1.28	-1.24	-0.99	-1.18	-0.63	-0.86	-0.44	-0.62	-0.22	-0.42	0.12	-1.1	-0.59	-1.07	-1.01	-1.16	-1.15	-0.53	0.6	-1.61	-1.15	-1.63	-1.1	-1.13	-1.36	-2.08	-1.45	-1.62	-0.68	-1.84	-2.25	-1.78	-1.48		-1.72	-1.65	-1.18	-1.57	-2.5	-1.86	-1.36	-1.79	-1.45	-1.46	-1.01	-1.18	-1.14
A_23_P206697	CYB5B	-0.02	-1.21	-0.66	-0.15	-1.11	-0.36	-1.49	-1.25	-0.71	-0.94	-1.53	-1.24	-0.88	-0.52	0.09	0.41	-1.03	-0.88	-2.22	-2.63	-0.6	-0.91	-0.63	-0.77	-0.3	-0.67	-0.2	-0.85	-0.72	-1.07	0.79	-0.36	-1.06	0.13	-0.37	-0.69	-0.35	-0.43	-0.94	-1.54	-0.35	-0.03	0.32	-1.2	-1.27	-0.71	-0.52	-1.46
A_23_P154256	RBED1	1.58	1.54	1.2	0.87	1.42	1.12	0.77	2.65	0.67	3.87	2.61	1.5	1.07	1.53	3.9	2.65	2.2	1.43	1.88	2.06	1.84	1	2.1	1.11	1.19	1.31	3.43	1.93	1.5	0.94	3.27	3.02	0.71	0.77	3.4	2.18	1.78	1.93	2.29	1.79	2.26	2.04	2.85	1.27	1.21	0.91	1.06	1.79
A_23_P38085	CARHSP1	-1.61	-1.75	-0.9	-1.61	-1.65	-1.83	-1.94	-1.18	-1.59	-0.79	-0.52	-1.1	-1.65	-1.13	-0.55	-0.88	-1.39	-1.44	-0.74	-1.31	-1.48	-1.3	-0.91	-1.01	-1.9	-1.64	-0.93	-1.48	-1.19	-0.9	-0.89	-2.1	-2.24	-2.3	-1.74	-1.09	-1.45	-1.89	-1.59	-1.45	-0.71	-1.16	0.42	-2.25	-1.43	-1.1	-0.91	-0.43
A_23_P100642	PNMT	0.97	0.79	-0.03			1.59	2.25	0.42	-0.23	1.29	0.93	0.03	-0.38	3.21	-1.42	0.98	-0.27	-0.2	4.83	3.46	0.83	0.85	0.99		-0.53	0.76	0.27	-0.87	-0.15	1.11			-0.25	2.12	0.74	0.17	-0.2		1.92	0.36	0.4	0.52	-0.24	0.09	3.23	1.12	0.29
A_23_P76622	DCT	-2.24	-1.48	-1.22	-1.45	-1.43	-1.51	-1.33	-1.54	-1.39	-1.53	-1.07	-1	-1.41	-1.34	-1.36	-1.41	-1.41	-1.28	-1.5	-1.15	-1.54	-2.12	-1.34	-1.46	-1.33	-1.59	-0.83	-1.2	-1.5	-1.33	-0.94	-1.23	-1.44	-1.82	-1.47	-1.01	-1.68	-1.45	-1.48	-1.65	-1.3	-0.96	-0.93	-2.1	-1.08	-0.77	-1.26	-1.04
A_23_P4462	POLI	0.49	0.74	0.27	1.48	0.76	1	0.21	1.85	1.25	1.16	0.93	0.35	0.89	0.64	1.64	1.33	1.8	0.7	0.58	1.58	1.29	0.98	1.03	0.07	0.66	0.81	0.94	1.22	0.68	1.25	1.49	0.72	0.8	0.95	0.93	0.9	0.03	0.87	0.93	0.46	0.45	1.67	1.96	0.55	1.39	0.98	0.83	0.8
A_23_P332399	GULP1	0.66	0.68	0.83	1.19	0.7	0.79	1.02	1.37	0.67	1.42	0.35	-0.03	0.26	0.43	1.4	0.26	1.52	1	-0.01	0.63	0.86	1.18	0.93	0.76	1.18	0.94	0.79	0.48	0.41	0.23	0.96	1.82	1.01	0.04	1.12	1.03	1.73	1.3	1.41	-0.26	1.91	1.21	0.57	1.6	-0.29	0.2	1.34	0.51
A_32_P139505	KIAA1026	0.93	1.62	1.64	2.09	1.26	1.75	0.92	1.58	2.77	1.19	1.8	0.44	2.18	1.57	0.71	2.11	1.01	0.97	1.4	2.48	1.16	1.62	0.95	1.64	1.43	1.52	0.93	1.23	1.92	2.03	2.99	3.3	1.38	1.54	1.27	1.16	1.38	1.38	1.8	-0.21	0.74	2.31	0.72	1.77	1.74	1.02	1.84	1.54
A_23_P37727	CX3CL1	4.27	4.25	4.37	4.03	3.01	4.9	4.02	2.3	3.74	3.61	4.02	4.2	4.23	4.15	2.52	3.69	5.79	3.9	3.87	4.2	3.86	4.22	3.92	3.84	4.36	4.47	1.89	3.48	4.41	3.65	0.82	1.97	4.5	4.62	3.99	2.93	3.44	3.22	4.44	2.4	3.25	2.68	1.8	3.74	3.19	2.68	3.8	3.07
A_23_P81805	VEGF	-1.29	-1.21	-1.02	-1.47	-0.78	-1.15	-0.66	-1.41	-1.07	-0.05	-0.83	-0.75	-1.01	-1.09	0.25	-1.08	-0.99	-1.1	0.33	-0.85	-0.99	-0.85	-1.25	-1.33	-1.3	-1.14	-0.7	-0.81	-1.03	-0.38	-0.65	-0.61	-0.91	-1.43	-1.22	-0.99	-1.2	-1.36	-0.79	-0.58	-1.12	-1.22	-0.14	-1.61	-1.16	-0.87	-1.1	-0.6
A_32_P172320	552574	0.56	0.09	0.08	0.33	0.18	1.08	-0.38	-0.89	-0.21	0.7	1.18	-0.31	0.79	0.79	-0.98	0.44	0.37	1.5	0.81	-0.04	-0.17	0.33	1.11		-0.13	0.43	0.14	0.63	0.65	0.82	0.57	2.15	0.47	0.2		0.42	0.94	0.71	0.74	1.03	0.82	0.38	0.49	1.13	0.96	-0.49		0.49
A_23_P202219	FAM26B	1.69	1.23	1.01	1.49	1.76	0.55	0.26	0.19	1.22	1.08	1.22	0.67	0.82	1.5	0.41	1.75	0.68	1.98	1.57	0.98	1.93	0.56	1.63	1.89	0.49	1.4	2.15	1.66	1.4	1.35	0.97	0.78	1.18	0.93	1.12	1.88	1.55	2.3	1.41	0.34	2.69	1.59	1.57	1.14	0.95	0.9	1.41	1.23
A_32_P44073	552589	-0.14	1.28	0.65	-2.79	0.65	0.42	1.57	-0.61	-2.38	2.48	-0.04	2.97	0.29	0.2	-0.13	-0.12	0.15	1.62	0.94	0.77	-0.9	-0.81	1.64	1.48	0.97	0.91	1.13	0.13	-1.08	-0.3	-0.1	1.24	-1.78	0.27	0.01	1.4	-0.35	0.68	1.6	0.64	0.41	-0.9	-0.21	-0.65	-0.41	-0.58	-0.93	0.81
A_23_P216501	TPM2	1.2	1.47	1.72	1.04	1.09	0.46	1.32	1.37	1.38	1.61	1.96	1.86	1.58	1.83	0.47	1.82	1.78	1.68	2.15	1.41	0.6	1.89	0.79	0.94	1.21	0.81	0.6	1.41	1.31	1.5	0.68	0.48	0.76	1.41	0.99	0.76	1.11	1.06	1.48	1.41	2.35	1.09	0.06	1.49	1.4	1.23	1	1.24
A_23_P104295	FBXW4	1.26	1.14	0.42	0.25	1.1	0.56	0.09	0.18	-0.09	1.08	0.03	0.97	0.48	0.33	2.12	1.31	1.2	0.75	-0.23	0.74	2.21	2.04	0.51	1.8	1.25	0.88	1.2	1.16	0.43	0.44	1.24	0.37	0.56	1.23	0.32	1.32	0.86	1.49	0.98	0.03	0.82	0.27	0.82	0.12	0.2	0.77	0.46	0.26
A_23_P142878	ATOH8	0.23	-0.19	-0.29	0.21	0.19	-0.87	0.19	0.7	-0.37	1.29	0.8	0.01	-0.69	-0.16	2.06	0.65	0.4	0.25	0.28	-0.14	0.39	-0.41	0.8	-0.08	-0.21	-0.08	1.28	-0.15	0.55	-0.7	1.31	0.3		-0.84	0.98	0.97	0.06	0.17	0.52	-0.46	1.82	-0.1	2.04	0.06	-0.81	-0.09	0.57	0.06
A_32_P101110	Homo	0.58	0.27	0.72	0.28	-0.02	0.16	0.43	0.56	1.14	0.84	1.68	-0.43	0.26	0.51	1.22	1.22	0.76	0.21	0.44	1.01	0.63	0.68	0.84	0.43	0.54	0.12	1.28	0.74	0.51	0.39	1.11	0.05	0.58	0.24	0.04	1.21	0.62	0.92	0.11	1.27	0.96	0.85	1.56	0.77	0.32	0.81	1.3	0.77
A_32_P15320	EEF1A1	1	-0.12	0.25	0.39	-0.26	0.78	-0.98	-0.7	0.09	-0.26	-0.94	-0.32	-0.11	-0.29	1.07	0.33	1.01	0.06	-1.15	-2.12	1.07	1.56	-0.01	0.01	0.27	0.42	-0.3	-0.13	-0.53	-0.01	0.12	-0.2	1.52	1.32	-0.44	0.12	-0.32	0.49	-0.67	-1.71	0.07	0.69	0.15	-0.49	-0.39	-0.38	-0.04	-0.57
A_23_P57588	GTSE1		-2.89	-2.84	-2.29	-2.44	-2.78	-1.42	-1.34	-2.27	-1.29	-2.46	-1.51	-2.25	-1.89	-1.77	-2.63	-1.94	-1.73	-3.07	-1.16	-2.12	-0.98	-1.19	-0.92	-1.52	-2.8	-1.85	-2.47	-2.19	-2.5	-2.42	-1.71	-0.86	-2.84	-0.99	-1.78	-2.66	-2.12	-1.89	-0.62	-1.82	-2.52	-2.16	-2.14	-2.64	-2.09	-2.2	-2.37
A_23_P212213	THUMPD3	-1.39	-1.91	-1.43	-1.21	-1.86	-1.33	-1.76	-2.07	-1.56	-1.92	-2.05	-2.24	-1.32	-1.7	-1.4	-1.12	-1.46	-1.59	-2.64	-2.31	-1.16	-1.37	-1.49	-1.28	-1.67	-1.19	-1.12	-1.72	-1.5	-1.5	-0.98	-1.26	-1.36	-0.89	-1.37	-1.56	-1.5	-1.55	-1.53	-1.94	-1.66	-1.19	-1.17	-1.49	-1.47	-0.57	-1.29	-1.47
A_23_P28307	DHX57	-0.68	-0.5	-0.8	-0.95	-0.61	-0.84	-0.91	-0.03	-1.29	0.86	0.53	-1.03	0.08	-0.42	1.03	0.46	-0.71	-0.75	-0.33	-0.65	0.54	-1.3	-0.38	0.18	0.15	-0.63	1.41	-0.98	-0.52	-0.27	1.45	0.57	-1.16	-1.35	-0.12	0.31	-0.99	-0.33	0.11	-0.4	0.39	-0.58	1.69	-1	-1.59	-1.05	-1.17	0.26
A_23_P85414	RERE	0.02	0.42	-0.11	1.27	1.42	-0.42	0.41	0.41	0.69	0.03	0.6	-0.52	0.41	0.33	0.69			-0.24	0.61	1.55	0.8	-0.14	0.37	-0.56	0.8		0.6	0.17	1.29	0.88	1.38		0.4	0.1	0.51	-0.15	-0.07	0.52	1.12	0.92	0.46	1.13	2.44	-0.47	0.4	0.29	-0.19	-0.06
A_23_P107154	USP32	-1.93	-1.77	-2.01	-1.81	-1.45	-1.9	-1.6	-2.01	-1.8	-1.82	-1.46	-0.11	-1.72	-1.71	-1.56	-1.52	-2.07	-1.75	-1.94	-1.14	-1.55	-1.84	-1.47	-1.26	-1.86	-1.43	-1.02	-1.93	-1.54	-1.43	-1.07	-1	-1.14	-1.41		-1.45	-1.28	-1.4	-1.47	-1.22	-1.13	-1.46	-0.98	-1.71	-1.37	-1.06	-1.52	-1.42
A_23_P345591	PSMA2	-1.46	-1.56	-1.67	-1.02	-1.32	-1.34	-1.14	-1.27	-1	-1.21	-1.78	-2.16	-1.37	-1.15	-1.08	-1.11	-1.38	-1.25	-1.99	-1.41	-0.98	-1.11	-1.35	-0.81	-1.26	-1.14	-0.7	-1.6	-1.27	-1.3	-0.47	-0.86	-0.7	-1.22	-1.36	-0.95	-1.58	-1.32	-1.12	-1.12	-0.82	-1.12	-0.76	-1.04	-0.94	-0.9	-0.98	-1.33
A_23_P4611	SLC27A5	-0.5	-0.79	-0.27	-0.56	-1.05	0.42	-0.22	-0.82	0.17	-1.32	-0.28	-0.29	-0.79	-0.12	-1.5	-0.69	-1.04	-1.03	-0.29	0.59	-1.23	-0.28	-1.24	-0.33	-0.86	-0.67	-1.72	-1.04	-0.71	-0.57	-1.03	-1.64	-0.71	-0.09	-0.56	-1.37	-0.09	-1.48	-1.19	-0.52	-1.09	-0.49	-0.99	-0.03	-1.17	-0.19	-0.6	-1.09
A_23_P58251	CPZ	-1.04	-1.91	-1.56	-1.26		-1.25	-0.4	-0.33	-0.47	0.28	-1.76	-1.87	-2.06	0.2	-0.11	-1.41	-1.08	-0.62	-1.97	-1.2	-1.55		-0.39	-1.1	-0.23	-0.21	0.53	-1.35	-0.41	-1.11	0.17	-0.24	-0.18	-0.37	-0.13	-0.19	-0.95	0.22	-1	-0.68	1.05	0.32	-0.74	-0.2	-2.62	-1.46	0.37	-1.58
A_23_P414273	MST150	0.81	0.25	0.25	0.92	-0.17	0.06	-0.95	1.07	-0.36	2.6	0.67	-0.68	-0.16	0.66	2.56	2.12	-0.39	0.05	-0.36	-0.07	0.4	-1.05	0.32	-0.73	0.04	0.08	2.75	0.49	0.86	-0.34	3.42	1.5	-0.44	0.26	1.52	1.3	0.8	0.72	1.07	0.38	1.85	1.08	3.72	-0.37	-0.22	-0.16	-0.19	0.29
A_23_P94647	A_23_P94647	0.38	0.59	0.6	0.43	0.69	0.42	0.4	-0.33	0.03		0.81	0.03	0.01	0.23	-0.49	0.21	-0.16	0.74		0.05	0.68	0.68	1.16	1.01	-0.11	0.55	-0.13	1.22	0.39	0.15	0.9	-0.01	0.46	0.21	0.84	2.56	0.29	0.98	0.14		0.6	0.64	-0.56		0.12		0.3	0.15
A_23_P147995	PICALM	0.78	0.04	0.3	0.18	0.42	-0.03	-0.34	-0.17	-0.08	0.56	-0.43	-0.8	0.46	0.13	1.21	0.07	0.41	0.04	-1.07	-1.2	1.38	0.24	-0.06	0.08	0.23	0.45	1.3	0.61	-0.29	0.55	2.42	1.54	0.47	0.41	0.86	0.25	0.46	1.08	0.45	-0.26	1.02	0.54	0.9	0.34	0.08	0.15	0.72	0.74
A_32_P330000	FLJ27365	1.82	2.73	2.46	1.73	2.65	1.84	2.26	1.24	2.1	1.91	2.34	2.98	2.17	1.66	2.5	2.05	2.29	2.11	3.05	1.41	1.78	2.55	1.99	2.09	2.64	2.13	1.97	2.58	2.34	2.17	1.34	1.95	0.89	1.86	1.31	1.96	1.98	2.26	2.06	0.94	1.03	1.55	1.41	1.76	2.89	1.67	1.72	2.52
A_23_P27035	TMEM98	1.45	1.27	0.79	1.16	1.4	1.35	0.78	0.9	1.46	0.3	0.75	1.19	1.15	0.57	-1.28	1.13	1.12	1.06	1.46	1.03	0.76	1.2	1.64	0.96	0.84	1.58	-0.39	1.49	0.94	1.43	-0.6	0.45	1.41	1.49	0.84	0.94	0.85	1.05	0.31	-0.07	0.44	1.05	-0.48	0.97	1.05	0.62	1.09	0.45
A_23_P258887	ALDH1L1	1.92	0.87	1.22	0.34	0.71	1.06	0.45	1.86	-0.05	3.79	2.03	0.45	0.14	0.94	4.46	2.74	1.06	1.19	1	0.9	1.68	0.33	1.71	0.5	0.86	0.53	3.68	0.78	0.83	0.09	3.77	2.41	-0.42	0.63	1.97	2.14	1.33	1.5	0.43	0.58	2.75	1.08	3.4	0.4	-0.21	0.26	0.14	0.66
A_23_P208779	EPS8L1	0.62	1.11	0.78	0.04	0.59	0.82	1.81	0.57	0.93	-0.31	0.91	1.76	1.34	1.32	-1.46	1.26	1.67	1.25	1.59	0.01	1.18	1.54	1.6	1.35	1.16	1.01	-1.45	1.49	1.14	1.62	-1.76	-0.28	0.09	1.54	1.2	1.78	1.39	0.31	0.96	0.02	-0.37	1.32	-1.65	1.45	1.46	0.88	0.9	0.32
A_23_P211039	ADAMTS1	-0.92	-2.01	-0.95	-0.44	-1.68	-1.73	-1.62	-2.06	-1.34	-1.3	-0.83	-2.34	-0.97	-0.52	-0.9	-0.4	-2.42	-1.03	-2.05	-2.44	-1.32	-0.96	-1.93	-1.38	-1.45	-1.66	-0.37	-1.31	-0.93	-1.62	-0.59	-0.35	-0.12	-1.55	-1.31	-1.32	-0.84	-1.01	-0.98	0.55	0.04	-0.61	-1.33	-1.45	-1.3	-0.1	-1.01	-0.42
A_32_P73413	LOC400890	1.31	1.3	1.36	1.8	1.25	1.8	1.22	1.62	1.51	-0.1	1.51	1.67	1.07	1.66	0.3	0.94	1.47	0.47	1.76	2.45	0.79	0.55	2.49	1.26	0.27	1.13	0.4	0.74	2.02	1.21	1.02	-0.36	0.8	1.7	1.3	0.49	1.51	0.58	1.11	0.66	1.07	0.81	0.48	2	1.77	1.7	1.52	0.61
A_23_P140876	ABCA3	1.07	0.12	0.51	-0.01	0.77	1.09	1.17	-0.17	1.37	0.89	0.16	1.04	0.51	1.05	0.92	0.92	1.71	1.5	0.77	-1.14	2.14	1.81	0.81	1.72	0.85	0.43	0.95	0.83	0.54	0.68	0.54	-0.06	-0.42	1.83	0.57	0.71	0.99	0.54	0.42	-0.18	0.49	0.3	0.78	0.84	0.44	0.17	0.46	-0.11
A_23_P45999	FBXO2	1.23	1.75	1.24	0.87	1.29	0.67	0.93	1.32	0.81	-0.32	1.66	2.66	1.85	1.17	-2.54	1.82	1.37	1.32	1.87	0.33	0.24		0.95	0.64	1.34	1.24	-1.97	1.39	1.58	0.97	-2.35	0.01	0.35	1.13	1.27	0.86	0.93	0.54	1.16	0.57	-0.79	0.47	-2.15	0.35	0.89	0.71	0.35	0.53
A_23_P93499	TFB1M	-1.5	-1.48	-1.51	-1.07	-1.66	-1.57	-1.21	-1.32	-1.35	-1.66	-1.46	-1.42	-1.31	-1.02	-1.58	-1.67	-1.72	-1.42	-1.74	-0.96	-1.69	-1.28	-1.39	-0.84	-1.5	-1.84	-1.46	-1.62	-1.27	-1.64	-1.58	-1.64	-1.03	-1.52	-1.58	-1.24	-1.33	-1.62	-1.5	-0.97	-1.51	-1.38	-1.67	-1.38	-1.11	-0.88	-1.44	-1.62
A_23_P164706	ZNF177::ZNF559	0.94	1.77	1.63	1.19	0.8	1.03	0.68	1.53	2.16	0.61	1.48	1.37	1.57	1.34	0.96	1.17	1.97	1.08	1.56	2.03	1.58	1.42	1.44	0.48	1.15	1.85	0.25	1.76	1.12	1.86	1.17	1.13	1.27	1.1	0.35	0.81	0.98	0.91	0.92	0.46	0.47	1.3	1.53	2.01	2.38	1.08	1.79	1.01
A_23_P204269	USP15	1.17	0.05	0.69	1.07	1.15	0.43	0.03	0.71	1	1.57	0.48	0.17	1.52	0.13	0.6	1.49	0.87	0.92	0.41	-1.3	2.13		0.33	0.72	0.03	0.89	1.47	1.27	0.43	0.26	0.9	0.52	0.16	0.13	0.63	0.01	0.09	0.77	0.33	0.47	0.56	1.12	0.99	0.64	0.7	1.07	0.24	1.57
A_32_P201677	LOC647000	-1.19	-1.46	-1.22	-1.52	-0.84	-1.1	-0.45	-0.82	-1.2	-0.01	-0.96	-0.7	-1.43	-0.64	-0.49	-1.2	-0.46	-1.07	-0.9	0.62	-0.86	-0.71	-1.16	-0.52	-0.79	-1.24	-0.81	-1.51	-1.14	-1.38	-1.15	-0.92	-1.67	-1.22	-0.74	-0.66	-0.68	-0.99	-0.92	-1.36	-0.71	-1.11	-1.22	-0.64	-1.43	-1.46	-0.95	-0.96
A_23_P113738	A_23_P113738	0.35			-1.15			-0.41	0.69	-0.84	0.19	0.93		-0.7		1.16	0.38	0.2	-0.98			0.15		-0.28	0.21		0.67	1.06	-0.14	0.02		2.27	1.62	0.23	0.08	1.61	-0.12	-0.65		1.57	0.69	0.49	-0.1	0.64	-0.6			-1.07	-0.04
A_23_P129556	IL4R	1.38	1.36	1.23	1.38	1.74	0.8	1.45	1.25	1.17	0.82	1.08	1.46	1.58	1.47	-0.66	0.98	1.17	1.31	1.24	1.29	0.33	0.61	1.48	0.48	1.28	0.73	0.63	1.36	1.51	1.26	-0.17	0.52	0.99	1.64	1.3	1.13	1.32	1.45	1.45	0.7	1.07	0.94	0.05	0.57	0.97	1.1	1.38	1.52
A_32_P183765	ERBB4	2.48	4.04	1.43	2.69	2.97	2.62	2.43	2.32	1.85	1.86	2.12	2.74	2.82	2.6	0.46	2.32	2.95	2.08	3.4	2.88	1.51	1.96	3.24	1.58	1.71	3.27	-0.03	2.92	2.7	3.03	0.7	2.43	2.6	2.8	4.16	1.95	2.85	2.62	3.08	2.21	0.66	2.32	0.34	3.1	4.02	2.21	3.49	1.72
A_23_P158470	C3orf54	0.11	1.79	0.65	-1.26	1.3	0.46	2.13	0	-1.07	1.51	0.8	2.29	0.53	0.13	0.77	0.53	0.58	1.07	1.26	1.02	-0.2	0.32	1.27	1.26	1.02	0.95	1.63	0.43	0.29	0.29	0.77	1.65	-0.42	0.17	0.36	1.6	0.17	0.71	1.31	1.65	0.37	-0.65	0.49	-0.1	0.06	-0.06	-0.19	1.11
A_23_P337923	ZNF680	0.84	0.4	0.51	1.48	0.52	0.52	-0.59	-0.69	1.55	-1.29	-0.01	-1.68	1.01	0.19	-1.74	0.62	-1.65	0.91	-0.38	-2.06	0.28	-0.62	0.01	0.37	0.39	0.78	0.05	0.55	1.17	0.58	2.01	0.55	0.39	0.37	-0.01	0.31	0.33	0.27	0.42	-0.55	0.48	0.79	2.24	0.27	0.69	0.22	0.08	0.41
A_23_P253345	C8orf4	0.44	0.97	0.68	1.11	1.27	1.06	0.65	0.73	0.65	1.73	1.15	-0.07	0.93	1.17	2.71	0.43	1.3	0.49	0.87	1.54	0.6	1.2	0.43	1.4	0.58	1.24	1.55	0.59	0.79	1.15	0.55	0.7	0.45	1.24	0.69	0.7	0.41	0.5	1.17	-0.56	1.15	0.77	0.71	1.97	2.32	2.58	3.23	0.66
A_32_P132563	CLEC4A::POU6F1	-2.56	-2.79	-2.54	-2.58	-2.76	-2.79	-1.64	-2.45	-2.49	-2.43	-1.99	-1.96	-2.38	-1.98	-2.35	-2.73	-2.09	-2.48	-2.63	-2.03	-2.51	-1.96	-2.42	-2.12	-2.07	-2.54	-2.56	-2.27	-2.2	-2.66	-2.56	-2.14	-1.61	-2.55	-1.82	-2.69	-2.33	-2.6	-2	-1.21	-1.99	-2.42	-2.59	-2.22	-2.56	-1.43	-2.06	-1.55
A_23_P19590	VIL2	-0.49	-1.06	-0.9	-0.74	-0.85	-0.65	-0.73	-1.01	-1.2	-0.77	-1.12	-0.25	-0.59	-1.04	-1.49	-0.91	-0.19	-0.6	-1.34	-0.47	0.83	-0.18	-0.83	-0.61	-0.83	-0.87	-2.1	-0.93	-0.33	0.06	-1.87	-1.78	-1.55	-0.39	-0.49	-0.34	-0.65	-1.2	-0.72	-1.37	-1.29	-0.96	-2.03	-1.06	0.08	-0.74	-0.67	-0.7
A_32_P224302	A_32_P224302		1.53	1.04	0.45	0.12	0.94	0.89	1.45	0.26		0.78	0.85	1.65	0.76	0.2	0.07	0.88	0.63	0.61	2.03	0.88	1.11	-0.34	0.45	0.45		0.51		0.52	0.39	0.8	0.31	0.8	1.35	1.06	0.66	1.06	0.52	2.21	1.01	-0.42	0.2	-0.05	0.34	1.68	1.07	1.15	1.92
A_32_P190864	LDLRAD3	0.98	1.25	1.03	1.51	0.94	1.66	1.18	1.55	1.57	1.15	1.57	1.26	1.11	1.51	0.39	1.03	2.03	1	1.11	1.3	1.63	1.59	0.93	1.4	1.35	1.38	0.82	0.7	1.01	1.6	0.49	0.75	0.69	1.75	0.98	0.71	1.17	0.81	0.71	-0.31	0.35	0.92	0.45	0.92	1.69	0.93	1.2	0.75
A_23_P396570	C19orf9	1.24	0.69	0.91	1.68	1.22	0.58	0.29	0.86	1.06	1.14	0.36	-0.52	0.69	0.8	0.68	1.39	1.61	0.73	0.07	0.24	1.61	1.21	1.01	0.79	1.05	1.11	0.61	0.66	1.47	1.02	1.58	1.33	1.12	0.74	0.8	0.42	1.02	1.36	1.04	0.37	-0.01	1.38	1.18	1.07	1.38	0.92	0.79	0.21
A_23_P138706	ADRA2A	2.82	3.09	1.99	1.54	2.04		2.31	3.65	0.71	3.11	2.29	2.12	1.64	2.07	5.26	2.46	2.79	1.45	4.01	4.43	2.06	1.54	2.38	1.53	1.52	2.98	3.74	2.02	2.51	0.56	3.84	3.32	0.95	3.51	3.86	1.71	2.44	2.49	3.39	2.07	3.26	2.66	3.28	1.49	2.45	1.89	2.81	2.84
A_23_P395493	CFLP1	-0.37	-0.82	-1.07	-0.85	-1.05	-1.11	-1.44	-1.2	-0.78	-0.56	-0.69	-0.93	-0.81	-0.84	-1.2	-0.24	-1.55	-1.28	-0.78	-1.61	-1.35	-0.71	-1.24	-1.37	-0.97	-0.76	-1.01	-0.93	-0.2	-0.66	-0.32	-1.18	-1.96	-0.54	-1.2	-1.28	-1.23	-1.33	-1.1	-1.19	-0.91	-0.96	-0.39	-2.08	-0.14	-0.17	-1.01	-0.66
A_23_P135576	PTPRT	1.5	1.25	1.55	0.85		0.79	0.98	1.39	1.17	0.14	1.64	1.35	2.15	1.27	0.28	0.67		0.49	1.64	1.23	0.06		0.65	-0.07	-0.35	2.08	-0.91	1.38	1.23	1.19	0.38	0.76	0.22	1.62		0.07	1.12	0.92	2.01	-0.02	0.5	1.07	0.18	0.71	0.78	1.46	1.57	0.31
A_23_P170352	MRPL12	-1.06	-1.08	-0.95	-1.62	-0.7	-0.45	0.07	-1.2	-1.23	0.06	-1.21	-0.7	-1.03	-0.34	-0.21	-0.38	-1.32	-0.64	-0.85	-0.76	-1.1	-0.19	-1.01	0.33	-0.66	-0.96	-0.35	-1.55	-0.74	-1.34	-0.21	-0.44	-0.26	-0.72	-0.19	-0.5	-0.41	-0.28	-0.48	0.69	-0.66	-1.23	-0.71	-0.61	-1.49	-1.2	-1.05	-1.3
A_32_P79313	FLJ45244		0.07	-0.19	0.27	0.44	0.05	0.47	0.18	0.19	-0.42	-0.44	0.28	0.73	-0.89		-0.71		-0.6	-0.01		-0.21	-0.39	0.47	0.56	-0.09	0.43	-0.07	-0.11	0.92	0.74	-0.2		0.52	-0.25		0.28	-0.15	0.72	0.47	0.48	0.07	0.01	-0.48	0.28	-0.01	0.19	0.16	3.71
A_23_P117805	ST8SIA2	-0.6	0.45	0.42	-2.15	0.26	0.02	0.18	-0.16	-1.8	0.98	-0.71	0.73	-0.64	-0.22	-0.19	-0.87	-0.27	0.36	0.46	-0.21	-0.81		-0.1	0.14	0	-0.13	-0.22	-0.59	-1.24	-0.74	-0.59	0.19	0.25	-0.44	-0.23	0.05	0.02	-0.27	0.09	0.29	-0.44	-1.02	-0.81	-0.57	-0.62	-0.84	-0.59	0.08
A_32_P180958	553141	1.1	1.17	0.77	0.92	0.75	0.28	0.71	1.36	0.65	2.39	0.93	0.32	1.07	1	3.1	2.04	1.52	0.79	0.38	-0.03	1.7	0.78	1.42	0.57	0.69	1.39	2.75	1.22	0.76	0.6	2.02	2.4	1.53	1.16	1.12	1.5	1.59	1.38	1.08	0.48	2.03	1.85	2.97	0.68	0.92	0.81	0.45	0.91
A_23_P162171	MCAM	1.38	1.3	1.22	0.28	1.17	0.3	0.32	2.18	-0.6	3.46	1.87	0.45	0.71	1.22	3.64	2.39	2.12	1.29	1.3	0.95	1.74	1.21	1.79	0.89	0.94	1.04	3	1.14	1.07	0.14	3.12	3.52	0.19	0.64	2.38	2.06	1.47	1.59	2.22	1.6	2.35	1.45	2.56	0.63	0.34	0.35	0.49	1.81
A_23_P251421	CDCA7	-2.88	-3.2	-2.96	-2.64	-4.37	-2.97	-3.48	-3.83	-2.98	-4.12	-3.74	-3.21	-3.57	-3.17	-4.96	-3.55	-1.84	-3.69	-3.66	-2.22	-3.9	-2.48	-3	-2.71	-3.01	-2.97	-4.91	-3.57	-3.88	-4.21	-4.95	-3.35	-2.97	-2.93	-3.27	-3.3	-3.36	-2.89	-3.04	-4.73	-4.63	-3.57	-4.69	-3.2	-3.68	-2.14	-2.65	-3.66
A_23_P254353	NOXA1	1.5	1.26	0.96	1.05	1.14	1.38	0.98	0.68	1.15	0.1	1.55	2.05	0.76	1.05	0.11	1.03	2.04	1.32	1.94	0.85	1.27	1.92	1.41	1.3	1.04	1.08	-0.72	1.79	1.38	1.33	-0.08	0.14	0.36	1	0.99	1.07	0.9	0.61	1.06	0.69	-0.12	0.72	0.17	1.61	1.15	0.63	0.79	0.58
A_32_P78101	IGSF21	0.63	0.5	0.62	0	1.71	1.03	1.45	1.58	0.4	-0.22	1.11	1.04	1.63	0.59	-0.52	0.98	0.85	1.37	0.98	0.74	0.78	0.85	2.13	0.34	0.47	1.01	-0.4	0.63	2	0.94	-0.26	0.46	0.49	0.93	1.83	0.74	1.08	-0.03	0.69	-0.18	-0.04	0.78	-0.18	1.19	1.23	1.94	1.09	0.76
A_23_P27107	TM4SF5	-2.53	-2.73	-2.69	-2.16	-2.31	-2.56	-1.66	-2.6	-1.41	-2.6	-1.6	-2.02	-1.59	-2.63	-2.69	-1.7	-2.74	-2.2	-2.34	-2.32	-2.61	-2.9	-2.31	-2.23	-1.91	-1.77	-2.4	-1.71	-1.69	-1.59	-1.85	-2.77	-1.6	-2.92	-1.98	-2.18	-2.26	-2.3	-1.85	-0.88	-2.57	-1.67	-1.44	-3.12	-2.58	-1.26	-2.29	-1.15
A_23_P111267	SH3BGRL2	1.08	1.09	0.78	1.07	1	1.77	0.99	1.56	1.82	1.12	1.04	0.72	1.13	1.17	1.49	2.28	2.2	1.21	0.77	1.25	1.43	1.37	1.83	1.83	2.71	1.01	1.39	1.34	0.86	0.55	1.42	1.57	1.15	1.34	1.41	1.11	2.06	1.21	0.77	0.26	1.48	2.79	1.44	1.78	1.14	1.88	1.77	1.47
A_23_P170733	ANTXR2	-0.06	0.01	0.23	0.47	0.07	0.1	-0.03	1.17	0.39	1.43	0.62	-0.76	-0.35	0.19	2.24	0.75	-0.25	0.13	0.01	0.12	0.9	-0.02	0.47	-0.69	-0.11	0.17	1.74	0.22	0.19	-0.03	1.92	1.11	0.17	-0.07	0.75	0.22	0.26	0.59	0.29	0.71	1.85	1.08	2.41	0.45	0.02	0.19	0.75	0.49
A_23_P408167	GPRASP2	1.92	2.04	2.04	2.6	1.93	1.93	1.59	1.5	2.25	1.11	2.11	1.52	2.29	1.47	1.61	1.99	2.02	1.98	1.9	2.01	1.76	1.53	2.03	1.33	1.21	2.29	1.57	2.53	1.99	2.5	2.47	1.6	2.06	1.92	1.97	1.94	1.9	2.45	1.97	0.62	1.6	1.89	1.7	2.02	1.48	1.18	1.63	1.76
A_23_P10182	ACOX2	0.88	0.51	0.95	1.58	1.07	0.52	0.52	1.7	1.28	1.21	0.99	0.65	1.19	1.01	1.9	1.42	0.69	0.83	0.81	1.39	0.91	0.85	1.01	0.04	0.34	1.03	1.43	1.66	1.41	1.3	2.46	1.95	0.34	0.56	1.38	0.86	1.12	1.15	0.89	1	1.74	1.81	2.49	1.04	0.43	0.37	0.68	1.07
A_23_P62890	GBP1	1.61	0.09	1.24	1.06	0.81	1.33	0.47	0.59	0.43	0.39	0.24	-0.46	0.26	1.57	2.38	0.93	1.52	1.37	-0.64	-0.61	1.79	1.4	0.94	0.79	0.49	1.43	0.98	0.91	0.85	0.43	1.02	0.24	0.64	1.67	0.31	0.7	0.77	0.83	0.94	0.14	2.11	1.01	1.25	1.2	0.91	1.24	1.62	1.22
A_23_P98304	TMEM16A	4.82	4.77		3.96	3.94	4.53	3.75	3.14	4.13		4.41	5.67	4.47	5.38	1.5	4.12		3.33			3.04		3.24	3.49	2.95	4.44	0.56	4.43	3.46	4.86	2.87	3.67		4.65	4.3	3.56	4.24	3.98	5.2	3.26	1.67	3.7	1		4.64	2.79	4.32	3.31
A_23_P200199	TXNDC12	-0.35	-1.16	-0.83	-0.58	-1.1	-0.34	-1.37	-1.69	-0.83	-1.55	-1.63	-1.58	-1.15	-1.1	-0.62	-0.29	-1.01	-1.02	-1.73	-2.22	-0.66	-0.23	-1.09	-0.94	-0.9	-0.77	-0.8	-1.19	-1.3	-0.84	-0.53	-1.27	-0.46	-0.02	-1.04	-1.11	-0.87	-0.75	-1.5	-1.27	-0.42	-0.14	-0.4	-0.74	-1.02	-0.35	-0.28	-1.24
A_23_P218317	NARF	-1.11	-1.26	-1.48	-1.58	-1.21	-1.44	-1.21	-1.78	-1.54	-1.15	-1.04	-1.35	-1.3	-1.42	-1.01	-1.23	-1.09	-1.17	-1.35	-2.08	-1.09	-0.86	-0.73	-1.46	-1.19	-1.04	-1.03	-1.42	-1.23	-1.2	-1.01	-1.04	-1.67	-1.37	-1.27	-0.89	-1.54	-1.52	-1.37	-2.09	-1.26	-1.48	-0.67	-1.42	-1.55	-1.35	-1.28	-1.11
A_23_P216307	RUNX1T1	3.71	3.8	4.47	3.86	3.01	4.23	3.72	3.9	3.6	3.62	3.7	4.71	3.25	3.27	3.69	2.98	1.41	3.12	4.34	3.99	2.53	2.67	3.02	1.98	2.9	3.6	3.36	2.57	3.24	2.71	3.39	3.25	1.14	3.02	3.2	2.95	4.07	3.57	3.99	2.03	4.17	3.59	3.27	5.05	3.88	2.19	3.98	2.54
A_32_P227110	ANKRD15			2.46	2.83	1.94		2.18	1.6	2.81		2.9	3.42		2.85	-0.14	1.47	1.67	2.06		3.25	1.54	1.82	1.48	2.46	1.47		0.52	2.41	2.43	1.59		0.88		0.87		1.35	3.19	2.21	3.28	1.98	1.67	2.39		3.57		2.1	1.93	1.49
A_32_P199002	NARG2	0.98	0.91	0.66	0.85		0.44	0.28	0.64	1.65	0.73	1.16	0.41	1.34	0.09	0.83	0.53	1.53	0.07	0.33	0.55	0.62		1.04	-0.39	0.47	0.72	-0.4	1.23	0.95	0.05	0.36		0	-0.18		-0.34	0.58	1.66	1.22	-0.34	-0.24	0.68	1.27	1.14	1.58	1.14	0.49	0.15
A_32_P460973	HLA-E	1.83	1.14	1.11	0.92	1.59	1.13	0.66	0.92	0.59	1.56	0.94	1.53	1.22	1.59	2.1	1.75	2.36	2.08	0.98	-0.19	1.42	1.51	1.57	0.88	1.28	1.15	1.89	1.94	1.55	1.14	1.74	1.88	0.58	1.36	1.51	1.55	0.63	1.27	1.1	0.92	1.53	1.35	1.59	0.48	0.61	1.08	1.19	1.55
A_23_P349966	TMEM130	1.75	2.38	2.06	3.59		3.44	1.25	1.55	3.7	0.7	1.1	1.51	2.26	3.06	-0.25	0.86	-0.18	0.64	3.22	3.34	1.54	3.05	1.11	1.96	1.27	2.52	-0.9	2.57	2.35	3.36		1.61	1.89	2.95		0.68	1.71	2.06	0.49	-0.72	2.44	2.46		3.36	2.55	1.67	3.17	0.64
A_23_P101960	ZFP36L2	1.89	1.03	1.94	1.98	2.32	1.94	1.67	2.64	1.77	2.01	2.17	2.24	1.72	1.87	2.07	2.09	1.96	1.72	1.81	1.78	1.94	0.26	2.51	0.78	1.04	1.46	1.54	1.35	2.93	2.57	1.8	1.18	0.02	1.24	2.35	1.51	1.33	1.02	2.48	2.31	2.17	0.99	2.23	2.07	1.8	1.47	2.6	1.83
A_23_P355295	FMO2	3.66	4.72	4.35	3.56	4.31	4.25	3.37	4.02	3.31	5.66	3.82	3.72	4.88	3.52	3.32	3.68	2.42	3.3	4.99	4.08	3.62	2.56	3.83	3	3.31	3.5	3.13	3.03	2.91		4.14	4.71	3.83	3.28	3.49	3.62	4.04	4.83	4.08	3.59	2.47	3.72	3.96	3.73	4.31	2.66	2.36	3.19
A_23_P251647	LOC317671		-2.04	-1.89	-1.24		-1.75	-1.69	-1.41	-1.31	-2.34	-1.3	-2.32	-1.82	-1.85	-1.96	-0.9	-1.61	-1.5	-2.26	-1.33	-1.66		-2.14	-1.42	-1.39	-1.4	-1.35	-1.73	-1.56	-1.43	-1.55	-2	-1.36	-2.22		-1.1	-1.75	-2.11	-2.12	-0.93	-1.57	-0.87	-1.12	-1.62	-2.06	-1.4	-1.86	-2.16
A_23_P119196	KLF2	2.68	1.86	2.83	2.11	3.66	1.24	2.58	3.22	1.32	4.45	3.23	2.18	1.91	2.35	3.55	2.84	1.59	2.46	1.76	2.06	4.07	1.95	3.21	1.51	2.04	2.67	4.18	2.47	2.94	1.72	2.79	4.07	2.35	1.25	4.26	2.62	3.09	2.61	4.34	1.93	4.22	2.44	3.68	2.12	2.09	2.81	3.33	2.38
A_23_P30913	HLA-DPA1	3.75	4	3.58	3.21	3.7	3.54	3.32	3.48	3.15	4.1	3.81	3.7	3.84	3.33	3.05	3.25	3.39	3.25	3.84	3.48	2.77	3.38	3.37	2.44	3.11	3.9	2.77	3.52	3.13	3.06	3.33	3.74	3.44	3.58	3.38	2.69	2.22	3.33	3.36	1.95	3.11	3.48	3	2.99	3.73	2.17	3.36	3.65
A_23_P50815	TTYH1	2.71	1.99	3.34	1.54	0.93	2.73	1.7	1.25	2.44	1.23	1.85	3.59	1.56	3.23	-0.54	1.34	2.77	2.59	2.08	2.98	-0.93	2.61	1.47	3.46	2.21	2.17	0.03	1.22	1.31	1.1	1.36	0.97	2.49	2.62	1.75	1.47	2.51	2.32	1.78	1.09	1.13	0.9	-0.78	3.58	0.54	1.16	0.72	1.58
A_23_P402081	HIST1H2AK	-2.28	-1.84	-1.8	-2.5	-1.72	-1.71	-1.09	-2.77	-1.82	-1.97	-2.06	-1.67	-2.05	-1.65	-2.35	-2.03	-1.47	-1.91		-2.58	-2.19	-1.63	-1.34	-1.62	-1.6	-0.79	-1.57	-1.89	-2.34	-1.7	-2.38	-1.87	-1.08	-0.93	-1.64	-1.85	-1.73	-1.78	-2.16	-1.91	-1.62	-1.31	-2.08	-1.45	-1.58	-1.45	-1.29	-1.91
A_23_P160631	CCT3	-1.01	-1.19	-1.43	-1.73	-1.29	-1.11	-0.6	-1.47	-1.17	-0.42	-1.5	-0.43	-1.52	-0.89	-0.82	-1.3	-0.34	-1.09	-1.14	-0.77	-0.37	0.16	-0.92	-0.38	-0.72	-1.3	-1.48	-1.67	-1.19	-1.1	-1.88	-1.47	-0.8	-0.76	-0.94	-1.3	-0.79	-1.1	-1.27	-0.5	-1.52	-1.49	-1.8	-1.2	-0.78	-0.57	-0.96	-1.43
A_32_P104334	Transcribed	-1.41	-1.69	-1.05	-0.61	-1.67	-0.62	-1.14	-1.9	-1.34	-1.31	-1.75	-1.31	-1.55	-1.08	-3.12	-1.94	-0.76	-1.19	-1.58	-0.67	-0.88	-0.88	-1.7	-1.11	-0.72	-1.39	-2.09	-1.75	-1.84	-1.54	-2.15		-0.32	-1.3		-1.75	-1.83	-2.02	-1.13	-1.65	-2.25	-2.01	-2.29	-1.22	-1.75	-1.17	-0.92	-1.54
A_23_P214168	COL12A1	0.53	0.25	1.02	1.31	1.43	-0.01	0.41	1.47	1.1	1.54	1.2	-0.12	0.76	0.75	1.52	1.14	-0.01	1.06	0.9	1.45	1	-0.01	0.03	0.32	0.49	1.41	1.57	1.2	1.35	1.85	1.46	0.91	0.43	0.77	0.49	0.71	0.51	0.97	1.04	0.25	2.17	1.39	1.92	0.69	1.44	1.09	0.97	1.38
A_23_P422193	SUV39H1	-0.38	-1.15	-1.19	-1.48	-1	-1.4	-0.8	-1.47	-1.51	-0.23	-1.31	-0.69	-1.29	-1.05	-0.15	-0.48	-1.05	-0.31			-0.8	-0.23	-1.32	0.44	0.37	-0.49	-0.03	-1	-1.16		-1.06	-0.98	-0.59	-1.28	0	-0.39	-1.56	-1.5	-0.64	0.13	-1.11	-0.53	-0.4	-0.91	-1.93	-1.04
A_23_P331028	A_23_P331028	0.88	1.19	-0.38	0.04	0.76	0.16	0.29	1.11	0.29	1.76	1.51	0.43	1.04	0.65	1.71	0.9	0.51	0.53	1.35	0.22	0.06	-0.53	0.04	-0.26	-0.24	0.89	2.31	1.06	0.77	0.9	2.39	1.84	-0.93	0.7	0.93	0.28	0.12	0.28	0.43	1.39	1.24	0.98	1.77	0	0.36	0.55	-0.46	1.27
A_32_P40424	553540	0.01	0.38	-0.24	0.27	0.3	-0.54	0.53	1.14	0.14	-0.22	-0.03	0.19	-0.34	-0.04	0.29	0.08	-0.11	0.13	1.09	2.4	0.62	0.5	0.24	0.1	-0.46	0.24	1.32	-0.04	1.08	-0.27	0.23	2.35	0.27	-0.06	0.45	-0.52	-0.09	-0.37	0.08	1.01	-0.03	-0.09	-0.08	0.31	0.98	0.59	0.12	-0.13
A_23_P71867	IL11RA	1.27	1.3	1.2	0.65	1.15	1.3	0.68	0.92	0.75	1.09	1.27	1.27	0.87	0.66	1.58	1.7	1.15	1.02	1.7	0.58	0.78	1.73	0.76	1.13	1.64	1.11	1.27	1.2	0.66	1.24	1.22	0.3	0.49	1.45	0.67	0.93	0.84	1.28	0.68	-0.09	1.4	1.05	1.19	1.34	0.72	0.73	1.13	0.82
A_23_P89460	AATF	-0.52	-0.34	-0.77	-1.17	-0.71	-0.72	-0.75	-1.33	-1.01	-0.48	-1	-0.71	-0.75	-1.02	-0.34	-0.59	0.16	-0.55	-0.62	-1.75	0.05	0.52	-0.44	-0.33	-0.29	-0.35	-0.34	-1	-0.81	-0.93	-0.73	-0.51	-1.35	-0.43	-0.74	-0.36	-0.98	-0.81	-1.02	-2.01	-0.85	-1.09	-0.55	-1.03	-1.08	-0.81	-1.07	-0.97
A_32_P94722	BTBD9	1.13	1.14	1.29	1.11	1.17	1.18	0.9	1.38	1.22	1.56	1.07	1.68	1.12	1	1.76	1.22	1.93	1.19	1.07	1.9	1.47	1.8	1.28	1.04	0.95	0.83	0.98	0.92	1.33	1.02	1.04	0.76	1.51	1.43	1.31	1.2	1.46	0.96	1.18	0.57	0.62	0.89	1.14	1.26	0.99	0.81	1.06	0.84
A_32_P167239	FLJ36748	0.01	-0.17	0.14	0.48	-0.49	-0.48	-0.22	0.7	-0.01	1.3	0.57	-0.62	-0.25	-0.24	2.84	1.27	-0.05	0.17	-0.13	0.3	0.54	-0.51	0.25	-0.42	-0.07	0.97	2.03	0.05	0.4	-0.39	2.73	1.88	0.51	0.21	0.65	0.63	-0.14	0.75	0.23	0.61	1.22	0.18	2.43	-0.16	-0.1	0.56	0.49	0.89
A_32_P173357	A_32_P173357	-0.07	0.56	-0.04	0.69	0.77	0.4	0.55	1.84	0.72	0.05	0.97	0.14	0.42	0.94	0.43		0.5	0.14	0.24	0.55	0.1	0.11	0.25	0.32	-0.07	0.88	0.5	1.63	0.47	0.35	0.7	-0.11	-0.06	0.58		1.45	1.12	0.13	0.4	-0.48	1.34	0.75	0.77	0.83	0.14	-0.06	1.03	0.26
A_32_P156776	553688	-0.1	0.63	0.19	-2.17	0.36	-0.05	0.79	0.29	-2.06	1.36	-0.47	1.43	-0.45	-0.14	0.8	-0.69	0.77	0.35	0.46	0.29	0.07	-0.21	0.27	0.38	-0.03	-0.01	0.26	-0.04	-0.7	-0.32	-0.61	0.58	-1.93	0	-0.11	0.38	-0.46	0.04	0.61	0.33	0.42	-0.86	-0.62	-0.49	-0.28	0.53	-0.19	0.2
A_23_P251118	LPP	1.17	1.84	0.89	0.55	1.45	0.7	0.37	0.79	1.91	1.15	1.72	2.73	3.14	1.03		0.7		0.42			-0.8	-0.07	0.31		1.73			0.71	0.96	0.78	0.26	0.97	0.35	0.6	0.89	0.59	1.35	0.85	0.55	0.37	-0.15	1.48	1.05	-0.26	1.35	0.46	-0.4	0.43
A_23_P53467	IKIP	-1.32	-2.04	-1.52	-1.27	-1.79	-1.8	-2	-1.98	-1.15	-1.75	-2.24	-2.93	-1.57	-1.25	-1.46	-1.73	-1.59	-2.06	-2.4	-2.06	-1.98	-1.35	-1.67	-1.35	-1.95	-1.16	-1.24	-1.77	-1.32	-1.9	-1.34	-1.61	-0.86	-1.28	-1.77	-1.7	-1.69	-1.93	-1.58	-2.56	-0.67	-1.22	-1.35	-0.99	-1.52	-0.45	-0.49	-1.87
A_23_P59261	TPBG	-0.06	0.28	-0.4	0.02	0.29	-0.54	0.48	0.86	0.79	-0.82	0.36	0.1	0.78	0.68	0.07	0.12	-0.93	-0.32	0.43	0.59	-0.01	-0.62	0.25	-0.05	0.06	0.21	-1.19	0.59	0.47	1.45	-1.05	-1.01	-0.08	-0.28	-0.39	-0.2	0.52	0.17	0.5	0.2	0.28	0.98	-1.33	0.73	1.95	0.68	1.16	-0.1
A_23_P139500	BHLHB3	3.29	3.04	2.42	2.67	3.41	1.98	2.48	2.8	2.12	2.62	3.06	2.13	3.08	2.66	1.66	2.63	3.03	2.39	2.87	2.08	1.98	1.7	2.46	1.59	2.29	2.79	2.94	2.83	2.65	3.33	2.21	2.82	1.88	3.09	2.36	2.84	2.25	2.92	2.95	1.62	1.84	2.32	1.89	2.62	2.82	1.8	2.78	2.99
A_23_P120227	LBH	2.35	1.4	1.44	1.41	1.52	1.11	1.01	1.71	1.1	1.03	1.56	1.37	1.35	0.82	0.1	0.49	1.63	1.45	1.53	0.43	1.18	1.06	1.42	0.16	0.91	1.96	0.45	1.47	0.83	1.13	0.31	1.35	0.92	1.4	1.72	1.15	1.14	0.78	1.54	0.29	1.3	0.22	-0.12	0.91	0.56	0.6	1.32	0.77
A_23_P11922	FLJ21272	0.21	1.11	0.34	1.35	0.35	0.3	0.73	0.18	1.06	0.49	1.04	-0.06	0.93	0.15	0.51	0.4	0.53	0.58	1.07	0.64	0.25	1.28	0.85	0.42	0.94	1.02	0.85	1.51	0.25	1.4	0.53	0.28	0.47	0.73	0.01	0.75	0.99	1	0.47	-0.1	0.75	1.04	1.99	1.06	1.62	0.86	0.8	0.51
A_23_P26024	C15orf48	2.75	5.55	1.82	3.99		3.11	0.91	2.42	4.27	0.5	3.65	3.06	1.05	3.28	0.13	2.02	0.71	0.62	3.63	2.85	0.38		3.24	2.77	2.43	3.58		3.05	3.43	5.24	1.07		4.4	1.38	4.22	2.66	3.05		2.54	2.89	1.27	2	0.36	4.97	3.35	1.88	3.52	1.45
A_23_P371284	LCE2C::LCE2D	0.62	0.84	0.4	-1.34	1.79	0.44	0.92	1.45	-1.14	2.04	1.33	2.44	0.65	1.15	0.85	0.94	0.52	2.44	1.5	0.5	-0.39	0.29	1.03	0.87	0.87	0.32	1	0.71	0.15	1.47	0.86	1.6	-0.32	0.55	0.56	1.23	0.42	0.53	1.07	2.2	1.15	-0.07	0.31	0.29	0.24	0.31	0.12	0.6
A_32_P100475	A_32_P100475	-0.16	0.21	0.13		-0.68	0.43	0.37	-1.54	1.81	-0.28	0.73	0.37	0.16	1.4	0.05	0.85	0.63	0.86	0.12	0.86	0.53	2.13		1.29	1.61	0.31	-1.04	0.58		-0.07	0.6	-0.51	0.13	-0.54		0.02	0.43	0.85	0.94	0.41	0.95	0.81	0.32	1.47	1.61	0.06	1.23	0.51
A_23_P105519	WBP11	-0.86	-1.01	-1.24	-0.44	-1.19	-1.16	-1.31	-1.34	-0.6	-2.06	-0.55	-1.88	-0.5	-0.9	-2.04	-0.93	-1.85	-0.91	-0.65	-1.03	-1.06	-1.6	-1.3	-1.17	-1.25	-0.99	-1.29	-0.9	-0.7	-0.45	-0.81	-1.14	-1.31	-1.22	-1.24	-1.08	-1.39	-1.49	-1.09	-1.37	-1.15	-0.81	-0.8	-1.16	-0.73	-0.67	-1.13	-0.81
A_32_P453321	MGC33556	-2.02	-1.99	-1.76	-1.6	-1.57	-2.06	-1.66	-1.35	-1.32	-1.96	-1.45	-1.5	-1.19	-1.48	-1.39	-1.32	-0.95	-1.21	-1.68	-1.56	-0.85	-1.24	-1.39	-1.1	-1.61	-1.58	-1.32	-0.87	-1.55	-1.13	-2.03	-1.16	-0.35	-2.11	-1.22	-1.59	-1.52	-1.73	-1.37	-0.35	-1.6	-1.45	-1.54	-1.67	-1.51	-1.31	-1.59	-1.12
A_23_P128215	SOCS2	-0.64	-0.73	-0.3	-0.02	0.67	-0.71	0.29	0.56	-0.54	-0.82	-0.74	-1.18	-0.08	-0.65	0.01	0.26	1.11	0.06	-0.77	-0.04	-0.5	-1.03	0.09	-1.35	-1.3	-0.07	0.12	-0.31	0.7	0.67	-0.04	-0.12	-0.58	-0.01	0.23	-0.19	-0.53	-0.48	-0.74	-0.26	0.06	0.12	0.58	-0.58	-0.25	0.29	-0.63	-0.01
A_23_P37375	RPS6KA5	1.51	1.5	1.7	2.13	1.03	1.64	1.14	1.89	1.96	0.14	1.36	1.45	1.47	2.08	-1.06	0.87	1.04	1.52	1.37	2.56	1.21	0.64	1.16	1	1.41	1.33	-0.62	1.43	1.3	1.24	-0.51	0.27	0.61	1.44	0.62	0.8	1.46	1.14	1.2	-0.06	0.23	1.08	0.13	1.8	0.87	1.3	1.07	0.38
A_23_P500433	CARD9	1.69	1.07	1.88	0.41	0.94	1.46	0.95	0.16	1.18	1.24	1.22	1.21	1.05	1.73	-0.89	0.1	1.95	1.05	1.24	1.86	1.64	2.62	0.8	1.68	1.61	1.05	-0.38	0.71	0.45	0.86	-0.84	-0.63	0.66	1.92	-0.03	0.52	0.63	0.69	0.52	-1.26	-0.03	-0.49	-1.04	1.27	0.78	0.55	1.43	0.82
A_23_P148345	RNF128	-0.12	0.63	0.97	1.34	0.88	1.88	-0.36	-0.28	0.99	-1.01	0.3	0.99	1.2	0.98	-1.98	-0.07	0.94	0.64	0.22	0.87	0.47	0.95	0.91	1.88	0.44	0.46	-2.7	-0.19	0.97	0.62		0.4	0.99	0.67	1.29	0.33	1.03	1.06	0.59	-0.9	-1.18	-0.81		1.44	0.24	0.86	0.38	-0.03
A_23_P421011	KAZALD1	-0.77	-1.02	0	0.42	-0.69	0.25	-0.36	-0.57	-0.32	-0.31	-0.72	-1.25	-0.89	-0.61	-0.75	-0.78	-1.53	-0.27	-0.72	0.48	-0.75	-0.7	-1.54	-1.41	-0.12	-0.54	-0.24	-0.55	-0.75	-1.17	0.2	-0.22	-1	-0.41	-1.04	-0.86	0.13	-0.01	-0.86	-1.24	0.58	-0.01	-0.48	-0.69	-1.22	-0.79	-0.25	-0.8
A_32_P62997	PBK	-3.83	-5.19	-4.37	-4.22	-4.73	-4.18	-3.77	-4.83	-3.8	-4.37	-4.24	-4.6	-4.5	-3.82	-4.88	-4.28	-4.23	-4.25	-5.33	-2.61	-4.32	-3.35	-4.12	-1.63	-3.62	-4.63	-3.86	-4.4	-4.32	-4.28	-4.31		-3.19	-3.62		-3.48	-3.9	-3.53	-3.87	-2.92	-3.8	-3.84	-4.41	-4.64	-4.03	-2.34	-3.24	-4.1
A_23_P92623	PPP3CA	0.91	0.8	0.97	1.67	1.87	1.26	1.45	1.72	1.62	1.25	1.25	1.41	1.02	1.08	1.03	0.74	-0.24	1.41	0.61	1.88	0.23	-0.14	0.97	0.77	1.02	0.82	1.24	0.5	1.52	1.36	0.83	0.9	1.15	0.8	1.06	1.05	1.3	1.29	0.95	0.54	1.1	0.26	0.81	1.56	1.33	1.25	1.57	1.17
A_32_P70341	553894	-0.33	0.55	0.05	-3.4	1.01	-0.31	1.1	0.61	-2.89	3.66	-0.53	4.26	-0.15	0.13	0.49	-0.16	-0.18	1.27	0.49	-1.05	-1.79	-0.47	1.59	0.96	0.76	-0.09	1.36	-0.08	-1.22	-0.28	0.07	1.61	-1.37	-0.07	0.62	1.19	0.03	0.61	1.27	1.54	0.72	-0.6	-0.09	-0.67	-0.23	-0.44	-0.49	0.13
A_23_P140450	SLC27A2	-2.69	-3.89	-4.21	-2.67	-3.06	-3.33	-2.36	-1.7	-2.38	-0.85		-3.09	-2.25	-2.87	-0.56	-1.72	-2.75	-2.9	-3.54	-1.72	-1.61	-3.19	-1.91	-2.61	-2.65	-1.9	0.15	-2.33	-3.35	-2.54	-0.47	-1.43	-1.23	-0.63		-1.88	-1.87	-3.04	-3.44	-0.99	-2.28	-1.05	0.58	-2.51	-1.64	-1.84	-2.51	-3.25
A_23_P54918	LDHD	1.09	0.47	1.12	0.57	-0.01	1.04	0.91	0.89	0.02	1.73	1.36	0.47	0.21	0.81	3.04	2.12	0.98	0.52	0.32	0.22	0.22	0.21	0.31	0.56	0.39	0.47	1.79	0.03	-0.16	-0.21	2.63	0.44	-0.45	1.75	0.66	1.2	1.01	0.89	0.58	0.2	2.09	0.46	2.32	0.14	0.93	-0.04	-0.35	0.39
A_23_P218523	C19orf28	-1.56	-1.56	-1.7	-1.66	-1.18	-1.27	-1.8	-1.72	-1.26	-1.47	-1.26	-1.05	-1.53	-1.14	-1.99	-1.08	-1.58	-1.8	-1.03	-0.95	-2.09	-1.08	-1.9	-0.81	-1.36	-1.85	-1.89	-1.76	-1.11	-1.2	-2.07	-2.27	-0.76	-0.93	-1.73	-1.45	-1.46	-1.7	-1.65	-1.55	-1.79	-1.6	-2.26	-1.67	-0.49	-0.72	-1.1	-1.14
A_23_P93383	RGL2	0.87	0.94	0.74	-0.34	0.69	0.96	0.77	0.13	0.54	1.35	0.38	1.74	0.61	0.74	1.63	0.45	1.76	1.21	0.57	0.41	1.44	2.41	0.95	1.56	0.84	0.72	0.75	0.84	0.52	0.6	-0.01	0.35	0	1.07	0.57	1.22	0.72	0.82	0.81	0.47	0.55	0.61	0.11	0.8	0.73	0.19	0.89	0.21
A_23_P317756	ACSM3	-2.96	-2.73	-2.33	-1.86	-2.22	-2.16	-1.17	-2.43	-1.57	-2.8	-1.91	-1.99	-1.81	-1.72	-2.81	-1.95	-2.16	-1.93	-2.71	-2.29	-2.28	-2.49	-2.19	-2.16	-2.1	-2.25	-2.32	-1.79	-1.81	-1.78	-2.47	-2.19	-0.79	-0.91		-2.1	-1.78	-2.14	-1.47	-1.09	-1.96	-1.77	-2.33	-1.88	-1.97	-0.86	-1.78	-1.64
A_23_P253958	LRRC17	-0.07	-0.61	-0.25	0.84		-0.47	0.48	-0.41	0.69	-0.91	-0.54	-2	-0.35	0.58	-1.29	-0.21	-1.71	-0.49	-0.44	-0.59	0.37		-0.49	-0.21	-0.29	1.01	0.75	0.21	-0.21	0.25	-0.16	-0.35	1.35	-0.01	-0.15	-0.58	0.05	0.52	-0.26	0.67	2.48	1.17	0.05	1.06	-0.51	0.54	1.51	0.08
A_23_P33141	UTF1	-0.09	0.52	0.37	-2.23	0.39	0.11	0.82	-0.01	-1.96	1.9	-0.17	1.79	-0.15	0.11	0.57	-0.56	-0.06	0.66	0.47	-0.21	-0.71	-0.22	0.56	0.9	0.69	0.2	0.56	-0.19	-1.23	-0.25	-0.37	0.48	-0.98	0.06	0.06	0.69	-0.06	0.12	0.48	0.28	0.29	-0.71	-0.58	-0.46	-0.62	-0.56	-0.58	0.27
A_23_P96331	WAS	0.37	0.34	0.42	0.39	0.45	0.7	0.36	-0.13	0.54	0.82	0.98	0.25	0.1	0.4	1.54	0.9	0.83	0.91	0.69	0.46	1.17	0.25	0.79	0.29	0.57	0.33	1.75	0.6	0.15	0.08	2.18	0.72	0.46	0.43	0.7	0.76	0.63	0.8	0.25	1.02	1.29	0.34	2.31	0.69	0.19	0.52	0.47	0.31
A_23_P6413	SELM	1.36	2.77	2.43	2.26	2.4	2.22	2.3	1.56	1.84	1.31	2.65	2.48	2.5	1.86	0.68	2.18	1.67	2.26	3.65	1.49	1.97	1.58	2.59	1.28	1.4	2.54	1.72	2.24	2.69	2.29	2.18	2.07	1.1	2.52	2.47	2.34	2.21	1.85	1.96	1.4	1.91	1.78	2.23	1.84	1.32	1.65	2.23	1.52
A_23_P110151	ARHGAP24	0.47			2.08	1.11		-1.05	0.06			1.58	0.09	1.14	0.66	1.5		0.45	1.31		0.54	1.01	0.21			-0.18	1.34	2.42	0.46		0.07		1.31	0.41			0.92	0.03	1.28	0.78	-0.1	1.37	1.39	1.6	0.39		1.34	2.21	1.55
A_23_P61748	COL4A3BP	0.12	0.42	0.27	0.85	0.9	0.05	0.7	1.7	0.8	2.44	1.11	1.58	0.62	0.52	2.05	0.89	-0.95	0.55	0.63	1.8	0.03	-0.72	0.61	-0.2	0.67	0.01	2.06	0.42	0.58	0.45	1.5	2.42	-0.87	-0.76	1.12	1.19	0.63	1.13	1.06	0.71	1.23	0.95	1.22	0.2	0.39	0.21	0.14	0.71
A_23_P66347	ITGB4	2.08	2.33	2.09	1.26	1.98	2.25	1.75	0.93	1.46	0.7	2.52	2.48	2.3	2.09	-1	1.58	2.83	1.74	2.22	2.17	2.78	2.49	2.07	1.7	1.91	1.64	0.08	1.78	2.13	2.53	-1.06	0.52	2.2	2.2	1.92	1.49	1.98	1.17	2.02	0.78	1.15	0.93	-1.16	2.31	1.8	1.55	1.55	1.79
A_23_P334218	WDR67	-0.63	-1.95	-1.64	-1.04	-1.03	-1.68	-1.44	-1	-1.26	-1.49	-1.27	-0.85	-0.93	-1.09	-1.3	0.18	-1.06	-1.19	-1.46	-0.55	-0.94	-1.29	-0.42	-0.27	-0.65	-1.43	-0.92	-1.19	-1.49	-0.65	-1.1	-1.35	-0.74	-1.88	-0.51	-0.5	0.3	-1.45	-1.2	0.16	-1.27	-0.73	-1.37	-1.36	-0.48	-1	-1.17	-0.66
A_32_P63913	SF3A3	-1.18	-1.39	-1.43	-1.78	-1.22	-1.07	-0.96	-1.56	-1.23	-1.12	-1.27	-1.31	-1.46	-1.41	-1.38	-1.44	-1.25	-1.14	-1.46	-0.93	-0.96	-1.24	-0.77	-0.83	-0.84	-1.17	-1.14	-1.48	-1.57	-1.23	-1.6	-1.04	-1.27	-1.23	-1.22	-1	-1.33	-1.13	-1.36	-1.48	-1.42	-1.22	-1.14	-1.17	-1.12	-0.8	-1.09	-1.27
A_32_P106925	554092	0.08	0.55	0.68	-2.31	1.23	0.57	1.03	0.8	-1.84	1.12	-0.34	1.23	-0.09	0.46	0.05	-0.51	0.33	0.44	0.5	0.27	-0.26	0.15	1.28	0.68	1.14	0.18	0.82	0.22	-1.16	-0.2	-0.47	0.94	-0.52	0.35	0.56	0.82	0.37	0.72	0.51	0.4	0.43	-0.4	-0.55	-0.05	-0.42	-0.45	0.01	0.51
A_23_P4662	BCL3	0.55	0.42	0.85	0.05	1.03	-0.11	0.77	0.42	-0.57	0.55	0.62	1.01	-0.12	0.54	-0.01	0.63	0.39	0.61	0.66	0.8	0.5	0.12	1.22	-0.19	0.62	0.23	0.34	0.49	1.96	0.95	0.25	-0.28	0.06	0.54	1.07	0.33	0.52	-0.53	0.8	0.71	1.99	0.04	-0.1	0.09	1	1.17	0.86	1.66
A_23_P108699	FSHR	0.12	0	0.11	-0.07	0.42	0.24	0.21	0.66	-0.05	0.35	1.19	0.15	0.14	-0.06	2	0.64	0.13	0.11	0.27	1.32	-0.31	0.23	0.55	0.51	0.44	0.37	0.76	0.12	-0.01	-0.12	1.9	0.18	-0.08	-0.01	0.26	0.07	0.21	0.23	0.53	-0.01	0.6	0.58	0.83	0.13	0.12		0.35	0.58
A_23_P169479	GNA14	0.48	0.57	0.51	1.95	1.34	0.25	0.59	1.9	1.72	0.94	1.04	-0.12	0.77	1.16	1.55	2.24	0.3	1.08	0.81	0.98	0.61	0.44	0.63	0.79	0.6	0.72	0.86	1.66	1.57	2.39	2.43	1.27	0.55	0.45	0.94	1	1.01	1.02	1.01	0.93	0.76	1.73	1.55	1.7	2.08	0.51	0.97	2.04
A_23_P37410	CYP19A1	0.33	-0.48	-0.81	-0.88		-1.03	-0.19	-0.63	-1.14		-0.91	-0.58		-1.12	-0.43	-0.83			-0.21	-0.44	-1.22	-0.44	-1.03		0.57		-0.45	-1.18	-1.18	-0.72	-0.64		0.12	-0.21	0.57	-0.44	-1.46		-0.63	0.01	-0.43	-1.1	-1.37	-0.38	-1.25	-0.31	-0.72	-0.49
A_23_P170058	PSMB2	-1.11	-1.27	-1.29	-1.21	-1.77	-1.13	-1.37	-1.75	-1.4	-1.34	-1.47	-1.58	-1.47	-1.33	-1.25	-1.24	-1.37	-1.52	-1.5	-2.23	-1.01	-0.97	-1.55	-1.13	-1.24	-1.13	-1.39	-1.55	-1.41	-1.36	-1.09	-1.64	-0.98	-0.96	-1.22	-1.37	-1.36	-1.57	-1.36	-1.23	-1.33	-1.22	-1.03	-1.44	-1.41	-0.72	-1.27	-1.12
A_23_P74097	TCEB3	-1.17	-1.43	-1.47	-1.68	-1.34	-1.43	-1	-1.15	-1.48	0.43	-1.24	-0.86	-1.56	-0.77	0.01	-0.89	-0.83	-0.93	-1.35	-0.8	-0.46	-0.75	-0.56	-0.56	-0.71	-1.39	0.03	-1.35	-1.02	-1.27	-0.77	-0.75	-0.85	-1.46	-0.66	-0.74	-1.1	-1.14	-1.05	-0.47	-0.63	-1.29	-0.39	-1.27	-1.45	-0.7	-0.92	-1.39
A_23_P208567	FLJ23447	1.15	1.42	1.7	0.65	0.83	0.61	0.84	0.06	1	-0.72	1.27	1.05	0.87	0.21	0.53	0.48	0.98	0.92	2.02	1.89	0.64	0.99	1	0.8	1.07	0.69	0.32	1.15	0.88	1.13	0.57	0.35	0.28	1.13	0.75	1.33	0.64	0.52	1.14	1.56	0.3	0.22	0.38	1.05	1.24	0.92	0.69	0.84
A_23_P326931	TTC18	1.89	2.63	2.55	3.24	2.63	3.17	2.04	2.22		2.26	3.19	2.36	2.73	2.63	2.29	2.45	3.57	1.36	3.11	4.15		2.34		2.54	0.96	1.99	1.5	4.56	3.03		2.01	1.73	1.35	2.85	1.39	1.94	2.53	3	2.63	1.71	1.59	4.22	2.22	3.68		2.39	2.77	1.95
A_32_P30760	554239		-1.05	-0.69	-0.48	-1.29	-1.34	-0.51	0.29	-0.47		-0.87	-1.32	-0.44	-1.3		-0.32	-0.48	-0.85	-0.4	-0.42	-1.05		-0.48	-0.76	0.03	-0.19	-0.93	-0.75	-1.07	-0.35			0.17	-1.06		-0.44	-1.66		-0.67	0.17	-1.39	-0.02	-1.19	-1.27	-0.33	-1.1	-0.68	-0.5
A_23_P4764	INSR	0.75	1.12	1.25	0.42	0.57	0.95	1.12	1.16	0.79	1.04	0.74	1.64	0.89	1.07	2.51	0.46		0.81	1.72	-0.32	0.55	1.49	0.07	1.32	1.48	0.72	1.2	-0.07	1.16	1.79	1.27	1	-0.84	0.47	0.52	0.2	2.01	0.75	0.97	0.37	0.71	0.81	1.75	1.44	0.11	0.08	0.88	0.74
A_32_P111996	MGC39584	1.21	-0.07	-0.53	-0.61	-0.13	-0.26	-0.26	0.85	-0.55		-0.65	0.12	2.31	-1.05	-0.61	1.29	-0.03	-0.92		0.24	-0.37		-0.41	0.22	-0.96	0.08	-0.53	0.09	-0.19	0.23	-0.57	-0.31	0.49	-0.28		-0.34	1.28	0.42	0.09	1.02	-0.67	0.68	-0.26	-0.47	1.11	-0.55	-0.57	1.32
A_32_P179239	ZNF37A::ZNF37B	1.12	1.07	1.19	1.6	1.6	0.84	0.86	1.01	1.53	0.47	1.13	1.34	0.96	0.99	-0.44	0.26	0.14	1.03	0.74	1.55	0.94	0.6	1.36	1.14	0.54	0.14	0.33	1.04	1.3	0.77	0.18	1.19	1.19	-0.2	1.34	1.16	1.7	1.67	0.91	1.03	-0.09	0.68		1.27	1.48	0.98	0.87	0.76
A_23_P14957	CDR2	-0.74	-1.2	-1.11	-0.69	-0.95	-1.72	-1.32	-0.82	-1.42	-0.93	-1.12	-0.19	-1.39	-0.72	-0.85	-0.63		-1.35	-1.33	-0.64	-0.88	-0.88	-0.75	-1.54	-1.75	-0.7	-0.54	-0.95	-0.72	-1.02	-0.11	-1.02	-1.15	-1.54	-0.96	-1.2	-1.26	-0.9	-0.93	-2.21	-0.51	-0.58	-0.58	-0.97	0.12	-0.15	-0.42	-1.3
A_23_P373054	C3orf23	0.36	0.25	0.46	0.66	0.13	0.39	-0.12	-0.09	1.02	0.48	0.53	-0.61	0.21	0.75	1.14	2.07	0.81	0.29	0.34	0.78	0.82	0.88	0.31	0.6	0.42	0.67	1.06	0.6	0.62	1.33	2.45	1.26	0.65	0.78	-0.28	0.22	0.18	0.14	0.28	-0.88	1	1.17	2.13	0.7	1.01	0.04	0.35	0.46
A_23_P94422	MELK	-3.57	-3.69	-3.33	-3.7	-3.64	-3.4	-2.97	-3.69	-3.47	-3.2	-3.84	-2.9	-4.15	-2.95	-3.68	-3.44	-3.37	-3.21	-3.92	-1.95	-3.27	-2.85	-3.49	-1.89	-2.78	-3.94	-3.02	-3.96	-3.85	-3.78	-3.54	-3.81	-1.91	-3.17	-2.91	-3.21	-3.57	-3.35	-3.41	-1.92	-3.19	-3.93	-3.89	-3.31	-3.29	-1.67	-2.87	-3.5
A_23_P46928	PFKP	-1.39	-1.56	-1.65	-1.44	-1.54	-1.64	-1.55	-1.85	-1.4	-1.64	-1.07	-1.33	-1.33	-1.52	-2.08	-1.42	-0.9	-1.31	-1.43	-1.34	-1.22	-1.32	-1.51	-1.56	-1.51	-1.14	-2.11	-1.4	-1.19	-0.81	-2.1	-1.62	-1.85	-1.42	-1.65	-1.57	-1.72	-1.59	-1.42	-1.6	-1.55	-1.91	-2.06	-1.87	-1.62	-1.28	-1.61	-1.02
A_23_P153037	ZNF624	0.95	0.79		2.74	0.85	0.67	0.55	1.49	0.88	-0.21	-0.23	-0.13	1.22	1.38	0.95	0.17	0.94	0.82	-0.06	0.2	2.69	0.69	0.13	0.47	0.68	0.86	0.92	0.59	0.63	0.23	0.55	0.62	0.58	1.18	0.73	0.9	0.71	0.7	1.27	0.85	0.41	0.69	0.8	1	0.75	0.83	1.22	0.43
A_23_P111506	LRCH4	-0.41	-0.5	-1.39	-3.16	0.86	-1.7	0.08	0.06	-2.46	3.14	-1.2	3.03	-0.83	-0.04	0.74	-0.26	-0.43	0.73	-0.38	-1.76	-1.72	-0.52	1.35	0.59	1.01	-1.09	2.06	-0.39	-1.09	-0.96	-0.31	1.41	-2.17	-1.17	0.2	1	-0.32	0.64	0.9	1.11	0.75	-0.56	-1.06	-1.28	-0.81	-0.96	-0.93	-0.79
A_23_P207058	SOCS3	-0.3	-1.06	0.97	-0.88	-0.36	-1.56	-0.5	-0.13	-1.27	-0.81	-0.17	-0.65	-0.99	-0.81	-0.17	-0.69	-0.61	-0.16	-0.45	-0.58	-0.48	-1.02	-0.09	-1.61	-0.18	-0.88	-0.12	-0.85	1.15	0.09	-1.55	-0.6	-1.23	-1.29	0.06	-1.28	-1.43	-1.22	-0.7	-0.79	1.81	-1.29	-0.29	-1.14	-0.75	-0.18	-0.54	0.93
A_23_P202206	GSTO2	1.25	1.02	1.39	1.68		1.72	0.54	1.06	1.22	-0.56	1.24	0.51	0.79	1.12	-1.86	1.06	0.86	1.2	1.23	0.99	0.89	1.46	0.26	1.57	1.39	0.8	-1.77	1.86	1.2	1.7	-0.17	-0.54	0.7	1.62		0.45	0.6	0.76	0.6	-0.55	-0.1	0.98	-0.55	1.52	1.35	1.03	0.85	0.43
A_23_P417404	C9orf88	-0.35	-0.41	-0.92	-1.05	-0.79	-0.71	-0.89	-1.21	-0.97	-1.17	-0.61	-0.25	-0.61	-0.76	-1.91	-0.68	-0.34	-0.73	-0.44	-1.69	-1.01	-0.03	-0.78	-0.72	-0.84	-0.89	-1.98	-0.79	-0.39	-0.29	-2.04	-1.61	-0.88	0.13	-1.16	-0.68	-0.69	-1.49	-1.34	-1.44	-1.07	-0.96	-2.11	-1.03	-0.01	-0.4	-0.71	-0.57
A_23_P75083	ZMYND11	1.02	1.14	0.38	1.01	1	0.39	0.77	1.33	1.02	0.41	0.89	0.52	1.91	0.74	1.19	0.48			2.04	1.4	1.34	0.62	0.85	0.48	0.41	0.31	1.83	0.82	0.84	1.84	1.44	0.76	0.68	0.28	0.7	1.52	1.15	1.28	0.7	1.61	1.09	0.91	0.9	0.79	0.95	0.57	1.72	1.47
A_23_P137935	MNDA	2.21			1.11	3.5		1.19	2.25	0.59	2.9	1.07	1.86	0.91	1.58	0.78	-0.16	2.22	1.36		2.11	1.71	2.2	1.11	0.61	1.61	1.24		0.81	0.66	0.6	1.04	1	1.12		1.42		1.08	1.08	0.97	0.45	4.17	1.03	1.4	1.48	3.83	1.9	2.4	1.33
A_23_P71017	CLDN3::NCF1	1.22	0.95	1.02	-0.24	0.5	1.57	1.67	-0.25	0.42	-0.02	0.98	1.15	0.51	1.39	-3.17	0.34	1.22	0.52	1.11	1.16	1.21	1.51	0.7	0.74	0.76	0.49	-2.53	0.05	0.7	0.71	-1.65	-1.61	0.88	1.7	0.52	-0.51	1.44	-0.14	0.92	0.07	-0.77	0.05	-1.57	1.49	1.29	0.53	1.37	-0.43
A_23_P209527	VIL1		-4.03	-3.91	-2.78	-3.44	-3.78	-3.04	-3.79	-3.06	-4.07	-2.58	-3.34	-2.87	-3.3	-3.75	-2.98	-4	-3.48		-3.29	-3.2	-3.97	-3.36	-3.18	-3.09	-3.22	-3.51		-2.89		-3.04			-4.27		-3.4	-3.17		-3.33	-2.5	-3.32	-3.06	-2.95		-3.7	-1.86	-3.22	-2.29
A_23_P121596	PPBP			2.69	-0.24	2.45	-0.01	0.86		-0.78	0.71	0.84	0.07	1.27	-0.19	1.03	-1.17		0.42			-0.57	0.4		0.12	-0.28	0.67	0.07	1.27	-0.47	-0.2	-0.3	-0.73	0.24			1.92	-0.62		-0.35	0.6	0.53	0.3	0.23	0.91	2.46		0.63	0.48
A_32_P95176	DTL::GAS8	0.81	0.8	1.07	-0.34		1.64	1.2	0.69	0.07	0.39	1.07	1.01	0.63	0.66	0.1	-0.62	1.04	1.32	0.95	2.1	0.01		0.09	1.44	0.67	0.88	-0.41	-0.26	-0.42	0.04	-0.28	0.14	1.22	0.8		0.51	0.79	0.73	0.67	-1.28	-0.33	-0.46	-0.33	1.04	0.16	0.46	1.08	-0.04
A_23_P417331	RPS6KA3	-0.9	-1.53	-1.2	-0.68	-1.03	-1.45	-1.41	-1.05	-0.67	-1.86	-0.68	-1.91	-0.38	-1.12	-1.53	-0.7	-1.79	-1.59	-1.22	-1.75	-1.45	-2.14	-1.25	-1.73	-1.09	-0.89	-0.65	-0.57	-0.43	-0.79	-0.66	-0.9	-1.04	-1.04	-0.7	-1.29	-1.37	-1.02	-1.5	-1.09	-0.65	-0.85	-0.38	-1.34	-0.96	-0.73	-1.17	-0.63
A_23_P131202	HES6	-0.92	-1.2	-1.37	-1.39		-1.05	0	-1.22	-1.17	-0.02	-1.26	0.02	-1.41	-0.34	-0.15	-0.6	-0.47	-0.07	-1.1	-0.46	-0.93		-0.11	0.16	-0.15	-0.78	-0.21	-1.02	-1.09	-1.24	-0.58	-1.3	-0.54	-0.92	-0.77	-0.19	-0.94	-0.4	-0.76	0.01	-1.14	-1.52	-0.96	-1.48	-1.37	-1.07	0.23	-1.2
A_23_P217319	FGF13	0.62	1.09	1.04	1.19	1.57	0.67	0.76	1.69	0.29	1.79	1.83	-1.03	0.96	0.84	2.02	1.87	0.7	0.72	1.11	1.67	0.02	-1.04	0.9	-0.08	0.77	1.06	1.99	0.54	1.5	2	3.17	1.12	0.22	0.79	1.36	0.99	1.03	0.19	1.35	0.95	1.79	1.44	2.18	1.71	1.63	0.8	1.72	1.36
A_23_P51499	PRELP	1.24	1.42	0.97	-0.08	0.45	0.47	0.34	1.03	-0.01	2.33	1.55	0.76	0.14	0.71	1.26	1.05	0.4	0.45	1.36	-0.13	0.85	0.55	1.08	0.46	1.49	0.72	2.2	0.42	0.76	0.63	2	1.26	0.09	0.27	1.19	0.82	0.73	1.12	0.8	0.31	2.08	0.69	2.45	1.1	0.35	0.01	0.26	0.98
A_23_P76109	MGC7036	1.15	1	1.3	1.75	1.16	1.41	1.05	1.26	1.57	0.59	1.31	1.12	1.35	1.29	1.72	1.8	1.75	1.26	0.77	1.45	1.16	1.28	1.45	1.32	1.05	1.22	1.17	1.24	1.7	1.41	1.55	0.73	1.67	1.07	1.68	0.86	1.63	0.83	1.34	0.77	1.34	1.43	1.13	1.33	0.81	1.19	1.13	1.01
A_32_P213822	A_32_P213822		-0.03	-0.21	0.36	0.73	0.35	-1	-0.92	0.75	0.6	0.98	-0.2	-0.1	-0.38	0.04	-0.06		-0.14			0.44	0.64	0.05		0.4	0.46	-0.19	0.79	0.08	0.21	2.63	0.61	0.67	0.36			0	0.54	-0.3		-1.1	0.33	-0.58	0.27	-0.09	0.6	0.08	0.73
A_32_P77416	554489	0.65		-0.09	-1.11	-0.45	-0.07	-0.63	-1.32	-1.42		0.26	0.61	0.68	-0.52	-0.87	0.45	-0.53			-0.67	-0.52	0.03	-0.69	-0.05	-1.31		-0.01	-1.03	-0.93	0.54	-0.3	-0.61	0.09	-0.09	0.13	-0.39	0.95		-1.36	1.26	-0.81	0.31	-0.74	-0.88	0.41	-0.77	-1.09	0.28
A_23_P120048	BAZ2B	2.17	1.73	1.77	1.93	1.71	1.58	1.52	1.98	2.02	1.58	1.79	1.05	1.45	1.38	1.91	2.62	2.42	1.5	1.54	0.6	2.16	2.25	2.16	1.59	1.43	1.77	1.38	2.21	2.16	1.65	1.86	2.26	2.21	1.48	1.29	1.31	1.53	1.68	1.79	0.33	1.27	1.84	2.34	2.23	2.41	1.5	2.07	1.2
A_23_P200928	NID1		-0.52	0.17	0.24	-0.25	-0.19	-1.14	-1.09	1.03	1.1	0.96	-1.12	0.59	1.66	1.12	1.19	-0.49	0.01			0.92		0.15	-0.32	-0.84	-0.11	0.27			0.79	2.37	0.23	-0.13	0.51		0.96		0.56	0.12	0.31	1.33	0.82	-0.04	0.04	0.16	0.41	-0.41	2.18
A_23_P54291	DUOX1	0.83	0.87	0.66	0.97		1.03	1.16	0.68	0.77	1.04	0.67	1.64	1.72	0.26	-0.25	0.66		0.54	0.9		0.46	0.13		0.74	0.01		-0.99	0.92	0.96	1.47	-0.64		0.66	1.7		1.25	0.53	0.76	0.71	0.63	-0.2	0.23	0.08	-0.07	0.43	-0.16	-0.11	0.27
A_23_P201238	SNX27	-0.52	-0.11	-0.63	0.89	0.31	-0.61	-0.89	-0.33	0.5	-0.82	0.06	-0.28	0.33	0.3	-1.6	2.1	-1.35	-0.2	0.48	0.97	-0.06	-1.14	-0.23	-0.29	-0.84	-0.77	0.16	-0.29	0.89	0.9	0.21	-0.29	-1.3	-1.66		0.34	-0.54	0.11	-0.37	-0.94	0.26	0.33	-0.19	-0.22	-0.44	-0.11	-0.3	-0.58
A_23_P124632	IGHG1	2.09	0.56		0.35		1.72	1.13	-0.2	0.96	1.63	-0.42	1.46	-0.22	0.54	-0.02	-0.3		2.92	0.52	-0.92	-0.27		-0.56	0.4	1.78	1.49	-1	0.82	0.22	-0.59	-0.52	-1.12	-0.16	2.41		0.29	1.25	1.38	0.09	0.49	0.48	0.54	0.03	0.79	0.52	0.92	0.34	-0.31
A_23_P86216	PSMA5	-1.17	-1.64	-1.64	-1	-1.65	-1.34	-1.33	-1.48	-1.13	-1.32	-1.73	-1.25	-1.44	-1.46	-1.23	-1.24	-1.22	-1.35	-2.01	-1.35	-1.17	-1.05	-1.32	-0.97	-1.33	-1.45	-1.59	-1.38	-1.3	-1.28	-1.23	-1.76	-0.85	-1.16	-1.45	-1.33	-1.24	-1.41	-1.4	-1.65	-1.58	-0.94	-1.48	-1.56	-0.79	-0.64	-1.07	-1.55
A_23_P92983	BHMT2	0.98	0.48	1	1.34	1.21		-0.47	2.93	-0.36	2.42	2.57		0.21	0.91	3.46	2.25	0.34	0.75	0.9	1.05	1.68	0.33	1.19	-0.5	0.66	2.52	3.39	2.16	0.97	0.52	4.29	3.28	0.15	0.53	2.25	0.92	1.34	1.44	1.66	1.05	2.25	2.48	2.87	0.2	-0.37	1.46	0.11	2.08
A_23_P8108	HLA-DQB1	4.62	3.89	4.16	3.65	4.28	3.66	3.84	3.38	3.39	4.33	4.1	4.12	3.89	4.36	3.94	3.66	3.87	4.16	3.71	2.7	4.33	3.8	4.32	3.35	3.69	3.72	2.97	3.93	3.95	3.19	3.24	3.53	3.6	4.01	4.36	3.99	3.09	3.34	3.72	2.25	4.17	3.56	3.58	4.39	2.88	2.94	4.17	3.81
A_23_P108326	NR2F6	-0.25	-0.17	-0.52	-1.83	-0.4	-0.33	0.17	-1.3	-1.55	0.52	-1.58	0.45	-0.77	-0.38	0.74	-0.06	0.08	-0.26	-0.33	-1.73	-0.35	0.8	-0.15	0.62	-0.5	-0.09	0.1	-0.58	-0.29	-0.81	-0.04	-1.08	-0.83	0.18	-0.16	-0.02	-0.45	-0.39	-0.32	0.27	-0.2	-1.05	-0.73	-0.57	-1.06	-0.98	-0.81	-1.15
A_23_P255376	CCDC109B	-0.53	-1.83	-1.12	-0.88	-0.73	-1.62	-1.33	-1.21	-0.7	-1.83	-1.34	-1.79	-1.6	-0.95	-1.85	-1.08	-1.8	-1.17	-1.6	-0.39	-1.48	-1.84	-1.01	-2.01	-1.5	-1.34	-0.8	-1.48	-0.8	-1.1	-1.42	-0.7	-1.91	-1.33	-1.66	-1.24	-1.75	-0.98	-1.53	-2.68	-0.43	-0.96	-0.8	-1.27	-0.66	-0.65	-0.75	-0.97
A_23_P17345	MAFB	2.44	2.15	1.75	2.98	2	1.75	1.93	2.18	1.99	2.42	1.57	0.94	1.4	1.64	2.87	1.95	1.27	1.76	1.87	2.38	1.98	1.33	2.09	1.23	1.8	2.87	2.86	1.64	2.02	1.98	2.89	2.1	1.9	1.83	1.7	2.47	2.14	2.3	1.98	-0.26	2.53	1.89	2.32	2.47	1.47	1.48	2.67	1.5
A_23_P146444	CORO2A	0.12	0.02	-0.17	1.01	0.26	-0.3	0.2	0.12	0.54	-1.12	-0.01	-0.45	0.93	0.79	-2.9	0.72	-0.18	-0.39	0.42	1.42	0.22	0.15	-0.2	-0.17	-0.11	0.16	-1.83	0.53	0.79	0.95	-0.9	-0.56	0.18	0.26	-0.24	-0.03	0.48	-0.74	0.11	-0.48	-0.88	0.96	-1.26	0.43	1.3	0.63	0.51	-0.28
A_23_P41314	F11	-1.76	-1.46	-1.68	-0.98	-1.82	-1.93	-0.39	-1.23	-0.93	-1.97	-0.67	-1.01	-0.78	-1.45	-1.41	-1.09	-1.47	-1.17	-1.72	-0.97	-1.59	-1.88	-1.19	-1.48	-1.28	-1.25	-0.93	-0.85	-0.77	-0.7	-0.96	-1.8	-0.23	-1.86	-1.28	-1.77	-0.97	-2.27	-0.86	-0.02	-1.7	-0.88	-0.92	-1.68	-1.57	-1.35	-1.45	-0.51
A_23_P54055	C14orf94::JUB	-0.22	0.02	-0.39	-0.13	-0.67	-0.91	-1	-1	-0.5	-1.91	-0.49	-0.17	-0.29	-0.66	-2.23	-0.24	-0.68	-0.61	-0.33	-0.62	-1.05	-1.04	-0.5	-1.03	-0.46	-0.61	-2.41	0.04	-0.5	-0.45	-1.54	-1.14	-0.47	-0.6	-1.45	0.39	-0.58	-1	-0.58	-1.92	-1.5	-0.29	-2.62	-0.82	-0.36	-0.17	-0.82	-1.57
A_32_P216426	HNRPA1	0.17	-0.86	-0.51	-0.11	-0.89	-0.05	-0.65	-1.31	-0.45	-0.7	-1.72	-0.71	-0.79	-0.81	-0.96	-0.72	-0.5	-0.79	-2.14	-1.77	-0.2	-0.29	-0.75	-0.22	-0.23	-0.7	-1.06	-1.13	-0.58	-1.34	-1.4	-1.03	-0.11	0.25	-0.68	-0.69	-0.15	0.09	-0.92	-0.93	-0.99	-0.95	-1.11	-0.67	-0.63	0	0	-0.98
A_23_P251686	ADRBK2	1.49	1.55		2.07	1.18	0.39	-0.83	2.26	0.63	3.42	2.31	0.19	0.33	1.9	2.96		-0.92	0.78		-0.29	1.33	0.74	2.01	-0.45	0.73	0.64	2.03	1.88	0.84	-0.09	2.17	3.21	0.63	0.55	0.72	1.39	1.37	2.25	1.44	1.03	1.78	1.44		1.15	1.53	0.44	0.19	0.61
A_23_P114232	PRDX4	-1.93	-2.04	-1.93	-1.25	-1.97	-1.64	-1.8	-1.39	-1.4	-1.49	-1.86	-1.85	-1.86	-1.59	-1.22	-1.32	-1.92	-1.67	-2.08	-1.13	-1.86	-1.49	-1.78	-1.48	-1.32	-1.4	-0.92	-1.56	-1.35	-1.8	-0.83	-1.49	-1.73	-1.62	-1.82	-1.83	-1.32	-1.75	-1.97	-1.93	-1.47	-0.9	-1.04	-1.67	-1.32	-1.2	-1.47	-1.57
A_23_P28625	WDR12	-1.52	-1.54	-1.32	-0.9	-1.65	-0.9	-1.44	-1.56	-0.6	-1.93	-1.06	-1.47	-1.6	-0.96	-2.22	-1.36	-1.45	-1.36	-1.47	-0.57	-1.2	-1.36	-1.37	-0.75	-1.1	-1.49	-1.89	-1.56	-1.32	-1.26	-1.58	-1.7	-0.8	-1.12	-1.33	-1.58	-1.33	-1.33	-1.59	-1.63	-1.83	-1.1	-1.5	-1.49	-0.95	-0.85	-1.36	-1.41
A_23_P89570	ZMYND15	0.66	0.69	0.65	0.54	1.02	0.82	0.6	1	0.2	0.33	0.54	1.02	0.45	1.93	0.44	0.12	1.49	1.32	1.29	1.53	1.97	1.43	1.04	0.76	1.94	0.27	0.54	0.53	0.59	0.59	0.41	0.43	0.46	0.69	0.41	0.79	0.55	0.68	0.86	0.84		0.14	-0.19	0.61	0.3	0.56	1.04	0.61
A_23_P259442	CPE	1.25	1.67	1.43	2.69	1.74	0.91	1.82	2.23	2.49	2.19	0.59	2.07	1.69	1.52	2.05	1.44	0.85	1.65	1.27	1.87	1.7	1.51	0.47	1.63	0.96	2.16	1.79	2.13	1.34	1.25	1.58	2.11	2.38	2.19	1.61	1.79	2.11	1.81	1.67	1.26	2.95	2.02	1.45	2.43	1.95	1.59	2.85	1.4
A_23_P64184	A_23_P64184	-2	-2.56	-1.97	-1.85	-2.15	-1.64	-1.77	-1.79	-2.29	-1.91	-2.63	-1.68	-2.41	-1.74	-1.24	-1.8	-2.54	-2.03	-2.94	-2.31	-2	-1.76	-2.26	-1.26	-1.66	-2.29	-1.51	-2.47	-1.88	-2.57	-1.3	-1.61	-0.93	-1.98	-1.85	-1.71	-1.53	-1.79	-1.68	-0.96	-1.56	-1.86	-2.05	-2.01	-1.42	-0.98	-1.56	-2.29
A_23_P25293	CNAP1	-1.81	-1.97	-2.2	-2.7	-1.81	-2.33	-1.66	-1.89	-2.57	-1.67	-2.09	-1.06	-2.13	-1.64	-1.8	-2.53	-1.47	-1.51	-2.04	-1.68	-1.68	-1.54	-1.47	-0.85	-1.68	-2.2	-2.29	-2.06	-2.42	-2.05	-2.72	-2.12	-2.31	-2.04	-2.23	-1.61	-2.02	-1.88	-2	-1.88	-2.32	-2	-2.26	-2.49	-2.12	-1.51	-2.28	-2.06
A_23_P58937	TRAM2	0.1	-0.51	-0.62	-1.36		-0.68	-0.06	-0.6	-1.43	0.28	-0.76	0.25	-0.89	-0.84	-0.05	-0.95	-0.05	-0.47	0.25	0.24	-0.82		-0.19	-0.47	0.42	-0.18	0.59	-1.12	-1.13	-1.03	-0.74	-0.19	-0.11	-0.7	0.4	-0.19	-0.31	-0.53	-0.1	0.6	-1.05	-1.56	-1	-0.7	-0.94	-0.59	-0.45	-0.79
A_23_P163481	BUB1B	-2.6	-3.03	-2.72	-2.35	-2.66	-2.75	-1.6	-2.55	-1.85	-2.45	-2.09	-2.32	-2.36	-2.31	-3.15	-2.28	-2.14	-2.36	-3.08	-1.54	-2.53	-1.96	-2.44	-1.48	-1.95	-2.67	-2.65	-2.42	-2.06	-2.48	-2.56	-2.89	-1	-2.79	-1.99	-2.15	-2.52	-2.39	-1.87	-1.11	-2.63	-2.11	-2.98	-2.89	-2.84	-2.32	-2.18	-1.9
A_23_P69537	NMU	-3.89	-4.6	-4.14	-4.26	-4.17	-4.44	-3.7	-2.67	-3.77	-4.34	-3.97	-3.09	-4.44	-4.27	-3.62	-4.29	-3.84	-4.26	-4.15	-1.93	-4.32	-3.83	-3.77	-3.13	-3.89	-3.92	-4.23	-4.01	-3.77	-3.91	-4.28	-4.21	-4.11	-3.88	-3.73	-0.86	-4.21	-3.75	-3.94	-3.29	-4.37	-4.01	-4.5	-5.9	-4.66	-1.77	-4.2	-3.76
A_23_P163336	CA12		1.46		0.79	0.15		0.86	2.38	0.79		2.19	1.85	1.94			0.77		0.69	2.17		-0.65	1.21	1.19	0.21	1.37	0.61	-0.15	1.82	1.57	1.6	-0.65	0.94	0.42	0.41			1.08		0.56	0.71		1.09	0.63	0.48	1.97
A_23_P97780	ITGB1::LOC338620	-2.21	-1.67	-1.79	-0.75	-1.29	-2.02	-1.77	-0.23	-1.47	-1.11	-0.55	-1.58	-0.99	-1.02	-0.89	-0.34	-1.21	-1.19	-1.08	-0.69	-1.72		-1.33	-1.22	-1.18	-0.71	-0.98	-1.02	-0.98	-0.6	-0.06	-0.61	-1.54	-1.03		-0.83	-1.17	-1.75	-0.86	-2.4	-0.82	-0.56	-0.4		-1.02	-0.9	-1.69	-0.87
A_23_P49376	CETP			-0.02	0			-0.16	-0.76	0.06	0.79	0.49	-0.21	0.44	0.02	1.99	3.41	0.28	-0.04		-0.2	0.27	-0.52	-0.12	-0.17		0.24	1.25	0.22	0.67	0.94	2.72		0.07	0.22		0.17	0.45		-0.44	0.53	2.88	0.38	2.08	0.54	-0.24	-0.41	-0.19	0.11
A_23_P123193	ACTR3B::KCNH2	0.24	0.54	1.56	1.67	-0.01	1.58	0.68	0.18	2.3	0.3	-0.11	0.99	0.79	1.17	-0.36	-0.21	1.04	0.87	0.71	1.7	1.47	1.65	-0.77	1.33	0.82	1.11	-0.83	-0.03	0.16	0.33	-0.3	0	1.09	1.1	0.31	-0.12	1.07	0.98	0.92	-0.74	0.11	0.14	-0.52	1.83	0.48	0.69	1.13	-0.61
A_23_P168211	ECOP	-1.09	-1.25	-1.4	-0.77	-0.98	-1.6	-1.66	-0.87	-0.85	-0.48	-0.97	-1.5	-1.16	-0.6	-0.27	-0.68	-0.65	-0.96	-1	-1.3	-0.42	-0.78	-0.7	-1.77	-0.63	-0.62	-0.2	-0.89	-1.06	-0.83	-0.12	-1.06	-1.85	-1.1		-0.98	-0.9	-0.91	-1.03	-1.32	-0.41	-0.41	-0.48	-1.11	-1.5	-0.55	-0.67	-0.4
A_23_P201808	PPAP2B	0.6	0.19	1.03	1.79	0.4	0.78	0.42	0.77	0.85	0.95	0.06	-0.87	-0.44	0.58	1.98	0.84	-0.2	1.13	-0.48	-0.34	0.73	-0.18	0.82	-0.38	0.63	0.61	1.58	0.36	0.22	0.52	1.77	1.3	1.05	0.42	0.62	0.34	0.54	0.53	0.2	0.09	2.09	1.41	2.18	1.2	0.07	1.3	1.52	0.66
A_23_P255750	C17orf41		-1.26	-1.4	-0.72	-1.59	-1.34	-1.01	-0.3	-1.22	-0.74	-1.35	-1.65	-0.72	-0.95		-0.25	-0.84	-1.11	-1.57	-0.48	-0.97	-1.21	-0.96	-0.6	-1.12	-1.75	-1.32	-1.81	-1.66	-1.59			-0.04	-1.57		-0.51	-1.19	-1.41	-0.68	0.62	-0.82	-0.85	-1.38	-1.3	-1.61	-0.61	-1.41	-1.03
A_23_P155197	PTPLB	0.54	0.26	-0.07	0.45	1.02	-0.13	0.04	0.9	0.04	2.54	1.8	0.32	0.19	0.77	2.07	0.9		-0.13	0.71			-0.35	1	0.38	-0.26	-0.3	1.39	-0.08	0.13	1.27	2.02	2.77	0.56	-0.63	0.72	0.98	1.35	1.31	1.82	0.98	0.88	1.24	1.65	-0.34	0.4	0.07	0.63	0.21
A_23_P8981	STAR	-2.74	-2.95	-2.93	-2.03	-3.13	-2.44	-2.5	-2.95	-2.11		-1.98	-2.67	-2.23	-2.43	-2.88	-1.97	-2.36	-2.32	-2.34	-1.99	-3	-2.89	-2.59	-2.44	-2.55	-2.54	-2.73	-2.31	-2.62	-2.21	-2.83	-2.33	-1.99	-2.5		-1.09	-3.01	-2.89	-2.27	-2.73	-2.32	-2.35	-2.48	-3.18	-2.84	-1.44	-2.42	-2.29
A_32_P96933	554910	-0.09	-0.31	0.24	0.84	0.04	0.81	0.69	0.3	1.3	-2.63	0.56	-0.32	0.32	0.7	-2.58	1.69	-2.02	0.61	-0.98	0.69	-0.45	-3.04	-0.06	0.87	-0.33	0	0.22	0.37	1.18	0.8	0.71	0	0.39	-0.23	0.33	0.46	0.82	-0.54	-0.05	0.47	1.18	0.03	1.67	0.6	0.03	0.37	-0.17	0.23
A_23_P146379	RANBP6	0.37	1.29	0.21	0.32	0.51	0.39	0.44	0.64	0.39		-0.25	0	0.81	0.56	1.83	0.73		0.63	-0.04	0.18	0.69	0.23	0.42	1.52	0.97	0.51	0.29	0.76	-0.04	0.27	0.67	0.71	0.39	0.57		0.79	0.45	0.26	0.77	-1.61	-0.17	0.65	0.69	0.7	0.7	0.44	1.07	0.44
A_32_P64004	554914	-1.95	-0.98	-2.3	-1.34	-1.69	-2.03	-0.01	0.27	-0.48	-2.73	-0.75	-0.28	-0.17	-1.13	-2.46	0.23	-1.13	-2	-1.66	0	-2.05	-1.89	-0.7	-1.75	-0.81	0.1	-2.67	0.03	-0.52	-0.16		-1.18	-1.08	-0.85		-1.54	0.14	-1.64	-0.5	-0.93	-1.92	0.71	-2	-0.92	-0.14	-0.52	-0.57	-1.71
A_23_P166376	GGTLA1	0.9	0.71	0.86	0.6	1.15	0.76	0.73	0.77	0.08	0.3	0.4	0.58	0.11	1.71	1.32	0.52	0.05	0.81	0.9	0.18		0.96	1.08	1.31	1.38	0.26	0.54	0.44	0.86	0.4	1.72	1.21	-0.22	1.35	0.84	1.29	0.95	0.41	1.25	-0.26	1.25	0.2	0.54	0.72	0.5		0.34	0.81
A_23_P332960	TMEM80	1.35	1.2	1.55	1.11	1.03	1.61	1.17	1.17	1.18	0.59	1.57	1.09	1.32	1	1.18	1.16	1.71	1.61	1.35	1.21	1.28	1.51	1.37	0.7	1.1	1.53	1.21	1.2	1.4	1.32	1.12	1.47	0.78	1.39	0.89	1.03	1.35	1.11	1.03	0.97	1.03	0.96	1.63	1.36	1.33	0.67	1.36	1.03
A_23_P204296	RERG	1.48	1.69	1.35	1.31	1.05	0.7	0.91	1.15	0.68	0.54	1.24	1.12	1.39	1.66	0.96	1.52	2.16	1.06	0.94	1.19	1.28	1.03	1.64	1.28	1.86	1.03	0.72	1.65	1.28	1.67	1.36	0.48	0.81	1.02	1.38	0.6	1.42	1.22	1.06	0.66	0.66	1.48	0.52	1.86	1.83	0.98	1.41	1.12
A_23_P16523	GDF15	-4.63	-4.07	-4.75	-4.65	-3.85	-4.74	-3.5	-3.75	-4.31	-3.82	-4.16	-2.96	-4.35	-3.92	-4.14	-4.78	-3.84	-4.01	-4.27	-3.8	-3.88	-4.38	-3.31	-3.65	-3.52	-4.39	-3.92	-4.17	-3.53	-4.32	-4.69	-4.05	-3.44	-4.14	-3.5	-3.99	-3.84	-3.87	-3.19	-2.64	-3.47	-4.72	-4.79	-4.95	-3.56	-2.12	-4.06	-4.03
A_23_P123228	SLC26A3	1.55	2.19	0.45	0.62		3.31	2.31	2.02	0.76	1.1	1.73	0.8	0.3	2.01	0.68	1.05		0.93	2.88	2.03	0.55	1.74	1.18	0.3	1.61	1.75	0.01	0.64	0.17	0.22	0.04	0.07	0.39	2.86	1.44	0.38	1.24	0.51	2.27	-1.18	1.11	1.64	0.56	1.19	2.53	1.86	1.7	0.52
A_32_P118372	PDZD6	1.15	1.72	1.36	1.48	1.82	0.87	0.92	1.44	1.22	0.9	1.37	0.68	0.92	0.74	1.05	3.1	1.63	1.28	1.39	1.24	1.01	1.42	1.16	0.41	0.59	1.05	1.05	1.73	0.93	1.29	1.12	1.93	1.13	0.98	1.22	1.32	1.14	1.87	0.79	-0.18	0.43	2.1	2.01	1.71	1.62	0.98	1.26	0.34
A_23_P166360	PRAME	-5.25	-5.19	-5.15	-5.68	-4.64	-5.29	-4.11	-5.31	-4.77	-4.42	-4.76	-3.93	-5.22	-4.78	-4.68	-6.35	-4.69	-4.52	-4.97	-4.76	-4.41	-4.66	-4.05	-4.67	-4.36	-5.05	-4.19	-4.86	-5.29	-5.75	-6.16	-5.14	-4.45	-5.29	-4.09	-4.61	-4.58	-4.64	-4	-3.31	-4.73	-6.71	-5.11	-5.73	-5.28	-2.11	-4.85	-4.84
A_23_P145424	KIAA1009	0.61	0.96	0.72	1.63	0.52	0.81	0.15	0.91	2.38	0.42	0.87	0.36	0.67	1.01	1.25	1.28	1.4	0.77	0.77	1.54	1.39	1.6	0.89	0.19	0.51	0.77	0.53	1.25	0.64	1.04	0.53	0.56	0.69	1.17	0.67	1.19	0.39	1.31	0.81	0.04	0.53	1.39	0.75	1.03	1.52	0.87	1.15	0.71
A_23_P55666	ZNF702	0.25	0.87	-0.21	1.25	1.74	0.42	0.4	0.96	0.38		0.75	-0.18	0.98	0.59	-0.84	0.86	0.75	1.23	0.27	0.89	0.95		0.33	-0.05	0.49	0.44		1.54	0.61			0.85		0.43		1.4	0.47	0.95	0.73	-0.35	0.37	1.32	0.86	0.76	1.95	0.58	1.01	1.1
A_32_P227525	555092	-0.46	-0.63	-0.75	-1.23		-0.77	0.11	-0.39		-0.29	-1.59	-0.31	-1.32	-0.78	-0.81	-0.55		-0.25	-0.93	-0.55	-1.63	-1.11	-0.27	-0.02	-0.75	-0.85	-0.16	-1.26	-1.25		-0.2		0.02	-0.01		-0.94	-0.58		-0.2	0.55	-0.46		-0.31	-1.23	-1.17	-1.16	-1.18
A_23_P169092	CYP7B1	1.08	0.89	0.49	0.76	0.15	1.17	0.61	1.19	0.63	1.69	1.73	0.49	1.62		1.18	0.56		1.13	1.08	0.92	1.16	0.2	0.9	1.03	0.49	0.87	0.13	1	0.69	1.41	1.6	-0.04	0.39	0.15			0.57	1.54	0.37	0.8	1.88	1.2	1.18	0.32	0.9	1.15	0.72	1.49
A_32_P234913	A_32_P234913	-0.17	0.4	-0.01	-3.23	0.83	-0.19	1.08	0.01	-2.64	2.42	-0.62	3.36	-0.34	0.07	0.1	-0.58	-0.48	0.79	0.3	-1.44	-1.55	-0.77	1.24	0.72	0.82	-0.14	1.13	-0.03	-1.19	-0.33	-0.42	1.09	-1.11	0.06	0.35	0.87	-0.04	0.43	1.01	1.14	0.56	-0.62	-0.47	-0.47	-0.34	-0.31	-0.35	0.14
A_23_P363	C1orf113	0.13	0.51	0.27	-2.37	0.65	0.36	0.9	0.24	-1.86	1.81	-0.26	2.24	-0.1	0.02	0.18	-0.37	-0.21	0.87	0.47	-0.56	-1.15	-0.44	0.96	0.79	0.73	0.21	0.97	0.1	-0.86	-0.14	-0.35	1.18	-1.24	0.13	0.13	0.89	0	0.32	0.87	0.58	0.18	-0.22	-0.14	-0.66	-0.55	-0.48	-0.6	0.36
A_23_P205355	SERPINA5	-1.45	0.07	-2.25	-1.14	-1.44	-1.26	-1.09	-0.55	-0.36	-2.03	-1.8	-0.23	-1.28	-1.11	-2.56	-1.68	-2.43	-1.96	-1.13	-0.75	-2.35	-0.89	-1.69	-0.16	-0.72	-0.38	-1.16	-0.52	-1.02	-1.4	-2.27	-2.07	-0.69	-0.33	-1.43	-1.61	-1.44	-1.18	-0.54	-0.93	-1.07	0.04	-1.99	-2.44	0.11	0.21	-0.24	-1.88
A_23_P212688	EVI1::MDS1	0.88	0.92	0.63	0.7	1.1	0.01	0.61	2.02	0.48	1.37	1.07	0.41	0.81	0.73	1.41	0.86	-0.14	0.48	0.9	0.78	0.74	-0.07	0.91	0.26	0.41	0.51	1.47	0.45	0.61	0.56	1.34	2.34	-0.71	0.19	0.87	0.36	0.2	0.03	0.69	0.18	0.89	0.96	1.46	0.68	0.75	0.4	1.08	1.44
A_23_P55149	AP2B1	-1.22	-1.16	-1.46	-2.06	-1.13	-1.67	-1.25	-1.31	-1.55	-0.63	-1.27	-1.43	-1.69	-1	-0.88	-0.51	-1.79	-1.2	-1.39	-0.9	-1.11	-1.14	-0.94	-0.94	-0.47	-1.17	0.17	-1.15	-1.12	-0.82	-0.28	-0.7	-1.19	-0.96	-1.22	-0.89	-1.01	-1	-1.15	-1.22	-0.42	-0.68	-0.08	-1.63	-0.53	-0.32	-1.05	-1.05
A_23_P21207	UBE1L	1.57	1.41	1.5	0.38		1.48	0.73	0.26	0.95	1.46	1.06	1.84	0.77	0.66	1.29	1.09	0.88	1.76	2.16	-0.19	0.79		1.79	1.2	0.85	0.97	0.64	1.55	1.41	0.71	2.29	0.61	-0.04	1.13	1.3	0.88	0.65	1.74	1.33	0.43	0.51	0.78	0.89	0.4	0.17	0.61	0.52	1.46
A_23_P164927	SYNGR4	-0.19	0.91	0.44	-3.15	0.6	0.29	1.39	-0.39	-2.56	2.27	-0.4	2.54	-0.18	0.16	0.19	-0.74	-0.28	1.04	0.7	-0.05	-1.07	-0.46	1.48	1.02	0.83	0.21	0.99	0.05	-1.25	-0.31	-0.53	1.12	-1.12	0.11	0.01	1.06	0.12	0.41	1.01	0.51	0.17	-0.92	-0.55	-0.47	-0.49	-0.23	-0.84	0.36
A_32_P143530	LGMN	0.42	0.7	0.72	1.08	1.71	0.61	0.28	0.6	-0.29	1.99	1.19	0.27	0.61	1.23	2.81	2.12	0.85	0.94	0.24	1.36	1.46	0.19	1.75	0.07	2.09	0.8	4.09	0.83	0.31	0.34	3.93	3.45	0.53	0.11	2.63	2.06	2.06	1.89	1.35	1.32	3.35	1.21	4.09	1.07	0.02	-0.31	1.46	1.68
A_23_P137035	PIR	-1.96	-2.81	-2.42	-1.7	-2.19	-2.63	-2.14	-1.25	-2.83	-1.52	-1.54	-2.73	-2.39	-2.49	-1.06	-1.49	-2.72	-2.59	-2.68	-1.93	-1.77	-3.64	-1.82	-2.58	-2.44	-2.09	-0.56	-2.29	-1.87	-2.79	-0.6	-0.64	-1.42	-2.72	-1.44	-1.75	-2.27	-1.77	-1.72	-0.72	-1.01	-1.45	-0.66	-2.87	-2.52	-1.16	-2.19	-1.28
A_23_P125717	NAP1L3	1.17	0.93	0.84	2.69	1.91	0.74	1.18	0.76	1.43	0.44	0.06	-0.41	0.33	0.91	0.05		1.31	0.84	1.17	0.14	1.36	0.39		1.15	1.07	1.91	0.22	1.38	1.27	0.19	0.61	0.01	0.25	1.11		1.11	0.62		-0.24	-0.1	2.3	1.02	0.53	2.18	0.94	0.93	1.37	0
A_32_P200279	555182			0.26	1.03	0.29	-0.09	0.29	0.23	1.07	-0.59	0.35	-0.04	0.62	0.04	-0.55	1.2	-0.69	0.02		0.07	0.28	-0.58	-0.78	1	0.4	-0.1	1.51	0.49	0.89	0.11	0.32	1.16	0.33	-0.07	0.64	0.16	0.4	1.74	0.67	0.34	-0.12	0.61	0.25	0.52	0.33	0.2	0.15	2.63
A_23_P152768	TUBG1::TUBG2	-1.22	-1.26	-1.3	-1.66	-1.37	-1.46	-1	-0.84	-1.46	0.21	-1.54	-0.33	-1.24	-0.94	-0.06	-0.9	-0.62	-1.05	-1.3	-0.8	-1.42	-0.36	-1.22	-0.7	-0.4	-1.3	-0.36	-1.2	-1.13	-1.47	-0.46	-0.5	-1.07	-1.16	-1.06	-1.11	-1.05	-1.11	-0.9	-0.65	-0.87	-1.28	-0.93	-1.95	-1.46	-1.59	-1.43	-0.95
A_23_P370544	ANKAR		1.72	1.23	1.03	0.49		1.41	1.39	0.86	1.47	1.39	1.01	1.78	0.85	1.99	0.62	2.91	1.48	1.37	0.88	1.02		0.07	0.6	-0.15	1.93	1.33	1.2	0.47	0.55	0.58	0.96	0.55	0.86	1.92	1.07	0.93	0.37	2.5	0.73	0.62	1.6	1.17	1.05	1.06	0.76	1.16	0.56
A_23_P149301	HIST3H2A	-1.25	-0.92	-1.02	-1.31	-1.02	-1.25	-0.66	-1.02	-1.38	-0.8	-0.81	-0.63	-0.99	-1.18	-0.82	-0.54	-1.17	-1.53	-0.75	-1.77	-1.9	-1.75	-1.03	-1.38	-1.28	-0.08	-0.53	-0.81	-0.7	-0.89	-0.26	-0.85	-1.03	-0.71	-0.6	-1.23	-0.66	-1.35	-1.23	-1.23	-0.86	-0.54	-0.19	-1.04	-0.84	-1.61	-1	-1.28
A_32_P100076	555209	-0.11	0.8	0.66	-0.65	0.69	0.98	1.72	0.4	-0.32	0.65	-0.17	2.02	0.03	0.74	-0.51	-0.88	0.87	1.59	0.59	1.01	0.43	-0.4	1.43	1.87	0.41	0.24	0.14	-0.53	-0.78	-0.51	-0.77	-0.06	0.22	0.18	-0.05	1.33	0.72	0.93	0.62	-0.8	-0.4	-0.82	-0.57	0.53	-0.99	-0.47	-0.33	0.19
A_23_P22224	EIF4EBP1	-0.95	-1.46	-1.32	-1.52	-1.91	-1.03	-1.62	-2.17	-1.34	-1.48	-1.26	-1.48	-1.46	-1.48	-1.75	-0.71	-2.33	-1.67	-1.06	-2.13	-1.97	-1.35	-1.46	-1.36	-1.37	-1.4	-1.17	-1.55	-1.47	-1.47	-0.41	-1.8	-1.58	-1.24	-1.66	-1.43	-1.55	-1.78	-1.71	-0.49	-1.33	-1.56	0.28	-1.97	-1.25	-0.67	-1.86	-1.28
A_32_P34372	555217	1.22	1.96	0.96	0.66	0.75	0.69	1.13	-0.07	0.8		1.42	0.68	1.03	0.34	1.39	-0.18		1.15	1.82	1.04	0.07	0.24	-0.01	1.14	0.44	2.15	0.85	1.15	0.21	0.71	0.48		0.57			1.09	0.29	1.12		1.61	0.7	1.72	0.04	1.05	0.92	2.01	1.11	0.63
A_23_P432598	CHMP4C	2.88	2.15	1.36	3.47		2.16	1.67	1.82	2.9	0.2	2.53	1.94	2.18	2.13		1.39	1.09	2.78		1.24	0.32		2.29	1.09	3.47				1.75	2.65			1.04	0.54	0.98	2.9	2.13	2.19	1.81	0.13	0.29	1.43		1.55	1.82	0.9	1.19	1.19
A_23_P160689	C1orf103	-0.77	-1.72	-0.87	0.15	-1.12	-0.85	-1.44	-0.63	-0.51	-1.69	-1.62	-1.59	-1.14	-1.28	-1.28	-0.35	-0.53	-1.2	-2.83	-2.59	-0.9	-1.39	-1.02	-1.19	-1.18	-0.84	-1.5	-0.91	-0.48		-0.46	-0.47	-0.62	-1.55	-1.14	-1.07	-1.18	-1.66	-1.25	-1.07	-1.47	0.03	-0.53	-0.26	-0.77	-0.37	-0.64	-1.11
A_23_P204304	PTPRO	1.14	0.72	0.6	0.81	1.06	0.82	0.41	0.58	0.51	0.24	1.66	0.19	1.04	1.49	1.65		1.08	0.4	0.64	1.04	1.05	0.7	0.9	-0.32		0.77	0.83	2.08	0.97	2.34			1.39	0.08		0.33	0.74	0.58	0.87		0.71	0.84		2.07	0.8	1.12	1.44	0.82
A_23_P321501	DHRS2	-3.41	-2.95	-3.35	-3.61	-2.92	-3.39	-0.84	-3.43	-3.39	-2.51	-3.19	-1.8	-2.86	-3.2	-2.94	-3.44	-0.1	-2.5	-2.86	-3.27	-2.67	-2.96	-2.36	-2.85	-2.87	-2.31	-2.82	-2.83	-2.28	-3.28	-3.69	-3.33	-2.52	-0.09	-2.51	-2.53	-2.67	-2.94	-2.43	-1.26	-3.21	-3.12	-3.4	-3.82	-0.51	-0.78	-2.82	-2.85
A_23_P31816	DEFA1		-0.48	0.91	0.51	2.36	0.13	0.5	1.54	2.04	-0.18	0.61	0.38	0.04		0.38	0.03	0.58	0.35		0.09	1.06	-0.58	0.49	1.44		1.58	1.84	-0.05	0.4	0.87	0.75		0.42	0.25	1.53	0.08	-0.06		-0.29	1.16	0.8	-0.14	0.36	1.9	1.96	-0.98		0.56
A_23_P136371	NDST4		-0.51	-0.28	0.22	-0.76	-0.63	-0.2	-1.06	2.08	0.14	-0.12	0.04	-0.02	-0.94	-0.55	0.05	-0.47	-0.14	-0.58	0.28	-0.34	-0.71	-0.73	0	-0.85	1.86	-0.16	-0.71	-0.34	0.3	0.03	-0.17	0.17	-0.49	0.06	-0.33	-0.02	-0.06	-0.47	-0.54	0.31	-0.11	-0.41	-0.84	-0.42	-1.1	-0.54	-0.15
A_32_P53260	555302	-1.34	-1.02	-0.57	-0.85	-1.3	-1	-0.78	-0.64	-0.73	-0.57	-1.51	-1.13	-0.95	-0.66	-0.24	-0.51	-0.84	-0.42	-0.86	-0.59	-0.28	-1.41	-0.47	-0.8	-0.73	-0.51	0.15	-0.39	-0.64	-0.98	0.06	0.64	0.54	-0.21	-0.71	0.13	-0.1	-0.94	-0.97	-1.73	0.16	-0.38	0.24	-0.6	-1.14	0.2	-0.76	-0.79
A_23_P254288	555303	-0.81	-1.19	-1.24	-1.41	-1.68	-0.8	-1.15	-1.83	-1.28	-0.88	-0.7	-1.44	-1.07	-1.06	-0.95	-0.51	-1.98	-1.16	-0.91	-1.02	-1.14	-0.95	-1.22	-0.5	-0.98	-1.11	-1.73	-1.1	-1.02	-1.13	0.15	-1.35	-2.15	-0.67	-1.59	-0.95	-1.05	-1.81	-1.45	-1.73	-0.94	-1.16	-0.16	-1.64	-1.22	-1.52	-1.69	-1.16
A_32_P177477	555308	-0.37	0.49	-0.04	0.73	1.13	0.03	0.3	0.31	0.1	0.85	-0.17	-0.3	0.27	0.47	0.47	-0.19	0.15	1.02	0.09	1.88	0.82	0.01	0.8	0.54	-0.01	-0.33	0.58	-0.22	-0.65	1.37	-0.65	0.59	0.41	0.78	-0.41	0.49	-0.05	0.03	-0.27	1.16	-0.02	-0.23	0.28	0.53	0.79	0.69	1.6	0.38
A_23_P36018	VSIG2	1.25	1.66	0.7	0.29		1.1	0.52	0.48	0.63	0.39	0.76	1.64	1.16	1.14	0.65	1.44	0.68	1.74	1.36	0.71	2.19	1.02	1.7	0.76	0.72	0.74	2	1.27	1.07	1.27	0.14	1	-0.09	0.7	1.74	0.8	1	1.45	0.65	0.27	0.8	0.93	-0.02	1.43	0.82	1.42	0.86	0.89
A_23_P65918	ITPKA	-2.6	-2.66	-2.22	-2.44	-2.46	-2.23	-2.02	-2.28	-2.3	-2.56	-1.76	-1.64	-2.23	-2.44	-2.4	-2.65	-2.24	-2.69	-2.27	-1.42	-2.29	-2.52	-2.14	-2.05	-2.16	-2.05	-2.26	-2.15	-2.17	-2.23	-2.24	-2.25	-1.97	-2.37	-2.21	-2.04	-2.37	-2.79	-2.44	-1.72	-2.19	-1.93	-2.26	-3.16	-2.7	-1.8	-2.67	-1.84
A_23_P56922	HSPE1::PREI3	-1.89	-1.73	-2	-1.35	-1.68	-1.53	-1	-0.72	-1.26	-1.07	-1.56	-1.13	-1.61	-1.04	-0.75	-1.02	-1.43	-1.68	-1.95	-0.63	-1.43	-1.8	-1.32	-1.04	-1.5	-1.76	-1.26	-1.87	-0.84	-1.23	-0.82	-1.72	-1.43	-1.42	-1.16	-1.49	-1.27	-1.85	-1.04	-1.26	-1.48	-1.03	-1.67	-1.35	-0.34	-0.49	-1.16	-1.8
A_23_P113701	PDGFA	2.41	1.78	1.72	2.25	1.81	1.33	1.14	1.33	1.82	1.28	1.43	3.13	1.73	1.67	-0.32	0.91	2.92	1.69	2.81	2.58	1.26	1.8	1.09	2.2	1.68	1.01	-0.8	1	0.7	1.54	-0.98	1.29	0.29	2.28	0.96	1.26	2.53	1.9	1.48	0.68	0.49	0.68	-1.34	2.26	2.33	1.55	1.88	0.34
A_32_P101653	555362		0.28	0.26	0.38	0.77	0.08	0.26	1.33	1.59	-0.29	-0.32	-0.41	1.64	-0.53	0.89	0.52	0.51	0.57	0.37		0.32		0.15	-0.62	-0.17	0.18	-0.2	0.76	0.75		0.54		-0.32	0.95		1.32	0.36		1.03	0.47	-0.03	1.12	0.41	-0.01	0.81	0.68	0.99
A_23_P402287	LNX2	0.43	0.1	-0.05	0.29		-0.54	0.22	0.47	0.35	0.15	-0.05	0.1	0.63	0.52	0.71	0.81	1.67	0.45	-0.05	0.05	1.25		1.06	-0.23	0.58	1.08	0.4	0.74	1.27	0.76	3.17	2.12	0.28	-0.26	0.27	0.3	0.85	0.46	0.49	0.35	-0.29	1.21	0.33	0.51	0.99	0.7	0.24	0.66
A_32_P103291	SMYD3	-1.97	-2.08	-1.93	-1.31	-1.71	-1.55	-1.43	-1.35	-1.32	-2.5	-1.94	-1.56	-1.41	-2.06	-2.15	-1.21	-1.56	-1.59	-1.72	-0.9	-1.6	-1.84	-1.59	-1.76	-2.19	-1.34	-2.17	-1.93	-1.52	-1.19	-1.96	-2.41	-1.17	-1.69	-1.53	-2.15	-1.7	-1.75	-1.54	-1.15	-1.96	-1.29	-1.8	-1.78	-0.84	-0.62	-1.42	-1.64
A_32_P12430	SPG20	1.44	1.4	1.59	1.91	1.54	1.23	0.89	1.6	1.48	1.47	1.42	-0.01	1.11	0.69	1.37	0.69	1.15	0.54	0.5	0.38	1.87	1.21	2.46	1.13	0.62	1.23	1.15	0.83	1.78	1.25	1.06	1.24	1.16	1.24	1.12	1.95	1.31	1.76	1.44	0.3	1.62	1.57	1.6	1.74	1.99	1.69	1.67	1.23
A_23_P404565	SLC2A11	1.18	0.73	1.48	0.72	0.23	1.84	0.94	0.86	1.12	0.33	0.45	0.84	1.18	1.13	1.53	0.6		1.17	0.37		1.22	1.9	0.46	0.86	0.76	0.9	1.97	1.42	0.58	0.26	0.45		0.42	1.06		1.23	1.48	0.83	0.36	0.47	0.54	0.68	0.85	1.43	1.05	0.33	0.26	0.45
A_23_P122662	C6orf114::GFOD1	0.74	0.7	1.11	0.97	0.9	0.85	0.97	1.91	0.35	3.22	1.34	0.71	1.25	1.18	2.89	1.15	0.61	0.65	1.01	1.6	1.57	0.15	1.02	0.63	0.93	1.28	2.75	1.11	0.89	0.44	2.28	1.4	-0.02	0.49	2.06	1.37	1.69	0.92	1.53	1.2	1.49	0.63	2.06	1.16	0.78	0.95	1.41	1.26
A_23_P38244	APOH	-6.43	-6.14	-6.12	-6.55	-5.59	-6.37	-5.32	-6.26	-6.4	-6.1	-5.89	-4.37	-6.32	-5.85	-5.55	-7.09	-5.07	-5.82	-6	-4.88	-5.28	-6.4	-5.02	-5.66	-5.63	-6.37	-5.55	-6.08	-6.32	-6.68	-7.75		-5.43	-6.42	-5.18	-5.85	-5.95	-5.84	-4.86	-4.55	-6.09	-7.35	-6.58		-6.36	-2.02	-5.87	-6.27
A_23_P169766	HIPK2	-0.04	0.72	0.51	1.01	1	0.6	1.4	2.71	1.06	2.53	1.81	1.89	1.17	1.48	3.4	2	0.69	0.96	1.04	2.58	1.27	-0.55	1.23	0.26	0.3	0.19	1.28	0.97	1.92	1.44	2.53	1.58	0.01	0.02	2.07	0.83	1.05	0.52	1.89	2.79	1.32	1.72	1.98	1.36	1.24	0.98	1.14	0.64
A_23_P258340	PPIA	-1.01	-1.06	-1.55	-0.97	-1.27	-0.89	-1.39	-1.99	-0.42	-1.93	-0.4	-1.76	-0.93	-1.06	-1.29	-0.62	-1.74	-1.36	-0.55	-1.25	-0.81	-1.47	-1.06	-1.12	-1.27	-1.05	-1.29	-1.1	-0.93	-0.62	-1.26	-1.6	-1.08	-0.91	-1.15	-1.21	-1.62	-1.03	-1.27	-1.51	-0.89	-0.42	-0.82	-1.33	-1	-0.56	-0.77	-1.34
A_23_P22970	PIK3R3	0.4	0.36	1.19	0.62	1.2	-0.13	0.55	1.16	-0.02	-0.05	-0.47	0.26	1.06	1.02	0.14	-0.53		-0.07	0.01	1.17	-0.1	-0.4	-0.47	0.9	-0.1	0.41	0.18	0.19	0.39	0.57	-0.09	1.57	0.86	-0.71	0.79	0.68	1.49	1.33	1.74	0.02	0.25	0.91	-0.31	1.26	2.06	1.19	0.69	1.6
A_32_P15887	555481	-0.17	0.35	-0.05	-2.47	0.4	-0.18	0.55	0.34	-2.15	2.52	-0.58	3.8	-0.16	0.02	0.11	-0.58	-0.92	1.28	0.28	-1.5	-2.18	-1.57	1.07	1.06	0.71	0.08	0.51	0.04	-1.22	-0.18	-0.44	0.53	-1.98	-0.06	-0.14	1.07	0.08	0.12	0.54	0.03	0.36	-0.71	-0.49	-0.89	-0.59	-0.54	-0.76	0.38
A_23_P433188	ZNF336	-0.03	-0.23	0.43	1.59	0.18	0.02	0.2	0.77	0.82	0.89	-0.07	-0.52	0.23	0.72	-0.26	1.18		0.66		1.14	0.81	0.22	0.16	0.72	-0.53	1.14	0.17	0.86	1.38		1.7	0.97	0.08	0.55	-0.04	0.02	2.21	-0.05	0.22	-0.23	1.16	0.83		0.37	0.26	0.54	0.36	1.85
A_23_P110941	GSTA4	1.04	1.22	0.73	1.27	0.89	1.19	0.55	0.57	1.39	1.12	0.68	0.39	0.58	0.92	1.19	0.6	1.33	0.91	1.75	1.15	2.03	1.53	0.78	1.14	1.07	1.34	0.6	0.82	0.19	0.48	0.42	1.17	1.32	1.62	0.98	1.58	0.43	1.26	0.79	0.22	0.95	1.02	1.65	1.26	0.46	0.98	1.28	0.18
A_23_P14708	SUHW4	1.65	2.04	2.11	2.74	1.96	1.98	1.97	2.9	1.95	1.32	1.18	1.27	1.45	1.99	1.57	1.11	2.39	1.47	1.03	1.12	1.62	1.93	1.84	1.72	2.62	1.99	1.4	0.97	1.48	0.63	0.98	1.48	2.83	1.39	1.93	1.89	1.73	1.71	1.62	1.03	1.26	1.58	2.13	3.22	2.34	1.74	2.9	1.71
A_23_P147388	KIF13B	1.67	1.99	1.64	1.81	1.83	2.06	1.44	2.28	1.84	1.35	1.45	2.03	2.18	1.59	1.63	2.51	2.87	1.78	1.4	1.98	2.02	1.84	1.87	1.68	1.39	1.93	1.04	1.88	2.58	2.19	0.98	1.59	2.68	1.97	1.9	1.77	2.37	1.07	1.9	0.85	1.46	2.16	1.08	1.74	2.15	1.47	1.81	1.27
A_23_P99930	FLJ20516	-2.01	-2.28	-1.94	-1.49	-2.16	-2.01	-1.6	-1.73	-1.96	-1.47	-2.18	-2.25	-1.91	-1.49	-2	-2.09	-1.51	-2.12	-2.75	-1.09	-1.61	-2.05	-1.93	-1.39	-2.11	-1.81	-2.2	-2.1	-1.53	-2.25	-1.89	-1.88	-2.41	-2.02	-1.67	-2.03	-1.96	-2.69	-1.49	-2.61	-1.95	-1.11	-1.42	-1.7	-1.99	-0.95	-2	-2.19
[truncated: 8,295 more rows]
[truncated: 31 more columns]

[truncated: 1 more sheets: Output]
